# Supplementary material for: GOexpress: an R/Bioconductor package for the identification and visualisation of robust gene ontology signatures through supervised learning of gene expression data
Source: BMC Bioinformatics. 2016 Mar 11;17:126. doi: 10.1186/s12859-016-0971-3 (PMC4788925; doi:10.1186/s12859-016-0971-3)
Supplement: Additional file 2: — Package source code for GOexpress release 1.2.1. (GZ 2281 kb) [file 12859_2016_971_MOESM2_ESM.gz]

Archive with 56 entries (48 files):
- GOexpress/DESCRIPTION
- GOexpress/NAMESPACE
- GOexpress/NEWS
- GOexpress/R
- GOexpress/R/analysis.R
- GOexpress/R/post_analysis.R
- GOexpress/R/toolkit.R
- GOexpress/README.md
- GOexpress/build
- GOexpress/build/vignette.rds
- GOexpress/data
- GOexpress/data/AlvMac.RData
- GOexpress/data/AlvMac_GOgenes.RData
- GOexpress/data/AlvMac_allGO.RData
- GOexpress/data/AlvMac_allgenes.RData
- GOexpress/data/AlvMac_results.RData
- GOexpress/data/AlvMac_results.pVal.RData
- GOexpress/data/datalist
- GOexpress/data/microarray2dataset.RData
- GOexpress/data/prefix2dataset.RData
- GOexpress/inst
- GOexpress/inst/doc
- GOexpress/inst/doc/GOexpress-UsersGuide.R
- GOexpress/inst/doc/GOexpress-UsersGuide.Rnw
- GOexpress/inst/doc/GOexpress-UsersGuide.pdf
- GOexpress/man
- GOexpress/man/AlvMac.Rd
- GOexpress/man/AlvMac_GOgenes.Rd
- GOexpress/man/AlvMac_allGO.Rd
- GOexpress/man/AlvMac_allgenes.Rd
- GOexpress/man/AlvMac_results.Rd
- GOexpress/man/AlvMac_results.pVal.Rd
- GOexpress/man/GO_analyse.Rd
- GOexpress/man/GOexpress-package.Rd
- GOexpress/man/cluster_GO.Rd
- GOexpress/man/expression_plot.Rd
- GOexpress/man/expression_plot_symbol.Rd
- GOexpress/man/expression_profiles.Rd
- GOexpress/man/expression_profiles_symbol.Rd
- GOexpress/man/heatmap_GO.Rd
- GOexpress/man/hist_scores.Rd
- GOexpress/man/list_genes.Rd
- GOexpress/man/microarray2dataset.Rd
- GOexpress/man/overlap_GO.Rd
- GOexpress/man/pValue_GO.Rd
- GOexpress/man/plot_design.Rd
- GOexpress/man/prefix2dataset.Rd
- GOexpress/man/quantiles_scores.Rd
- GOexpress/man/rerank.Rd
- GOexpress/man/subEset.Rd
- GOexpress/man/subset_scores.Rd
- GOexpress/man/table_genes.Rd
- GOexpress/vignettes
- GOexpress/vignettes/GOexpress-UsersGuide.Rnw
- GOexpress/vignettes/images
- GOexpress/vignettes/images/shiny_screenshot.png
