# Supplementary material for: GOexpress: an R/Bioconductor package for the identification and visualisation of robust gene ontology signatures through supervised learning of gene expression data
Source: BMC Bioinformatics. 2016 Mar 11;17:126. doi: 10.1186/s12859-016-0971-3 (PMC4788925; doi:10.1186/s12859-016-0971-3)
Supplement: Additional file 2: — Package source code for GOexpress release 1.2.1. (GZ 2281 kb) [file 12859_2016_971_MOESM2_ESM.gz › GOexpress/man/AlvMac.Rd]

\name{AlvMac}

\alias{AlvMac}

\docType{data}

\title{
Sample data from a RNAseq experiment.
}

\description{
An example \code{ExpressionSet} including expression data and phenotypic
information about the samples.

The expression data is saved in the \code{assayData} slot of the
\code{ExpressionSet}. It is a gene-by-sample matrix, containing a subset of
data from an \emph{in vitro} stimulation of bovine macrophages with different
mycobacterial strains. Column names are sample names, and row names are
Ensembl gene identifiers of the \emph{Bos taurus} species. Each cell contains
the log2-transformed normalised expression level of each gene in each sample.

The phenotypic information is saved in the \code{phenoData} slot of the
\code{ExpressionSet}. Row names are sample names and columns contain
descriptive information about each sample, including experimental factors(e.g.
Treatment, Timepoint, Animal).
}

\usage{data(AlvMac)}

\value{
\code{assayData} is a matrix of expression levels for 100 genes (rows)
measured in 117 samples (columns).
\itemize{
    \item{\code{rownames} are Ensembl gene identifiers of the
    \emph{Bos taurus} species.}
    \item{\code{colnames} are samples identifiers.}
}

\code{phenoData} is a data frame with 117 samples and 7 descriptive fields
(e.g. experimental factors) in the columns listed below:
    \itemize{
    \item{\code{rownames} are unique identifiers. Here, sample names.}
    \item{\code{File} contains local filenames where the RNAseq counts were
    obtained from.}
    \item{\code{Sample} contains individual sample name.}
    \item{\code{Animal} contains the unique identifier of the animal
    corresponding to the biological replicate, stored as a factor.}
    \item{\code{Treatment} contains the infection status of the sample,
    stored as a factor (CN: Control, MB: \emph{M. bovis}, TB:
    \emph{M. tuberculosis})}
    \item{\code{Time} contains the time of measurement in hours
    post-infection,stored as a factor.}
    \item{\code{Group} contains a combination of the Treatment and Time
    factors above, stored as a factor itself.}
    \item{\code{Timepoint} contains the time of measurement, stored as a
    numeric value. This field is useful to use on the X-axis of expression
    plots. See function \code{expression_plot()}.}
    }
}

\details{
Gene expression was measured in poly-A purified strand-specific RNA libraries
using the RNA-Sequencing Illumina(R) HiSeq(R) 2000 platform as paired-end 2 x
90 nucleotide reads. Raw reads from pooled RNA libraries were first
deconvoluted according to sample-specific nucleotide barcodes. Read pairs
containing adapter sequence in either read mate were discarded, and similarly
read pairs of low overall quality in either mate were also discarded.
Paired-end reads from each filtered individual library were aligned to the
\emph{Bos taurus} reference genome (\emph{B. taurus} UMD3.1.71 genome release)
using the STAR aligner software. For each library, raw counts for each gene
based on sense strand data were obtained using the featureCounts software from
the Subread package. The featureCounts parameters were set to unambiguously
assign uniquely aligned paired-end reads in a stranded manner to the exons of
genes within the \emph{Bos taurus} reference genome annotation (\emph{B.
taurus} UMD3.1.71 genome annotation). The gene count outputs were further
processed using the edgeR Bioconductor package.

The gene expression quantitation pipeline within the edgeR package was
customised to: (1) filter out all bovine rRNA genes; (2) filter out genes
displaying expression levels below the minimally-set threshold of one count
per million [CPM] in at least ten individual libraries (number of biological
replicates); (3) calculate normalisation factors for each library using the
trimmed mean of M-values method; (4) log2-transform CPM values based on the
normalised library size.

To generate this test data subset, we extracted 100 genes from the original
dataset of 12,121 genes. All 7 genes associated with the GO term "GO:0034142"
(i.e. "toll-like receptor 4 signaling pathway") present in the original
full-size filtered-normalised dataset were kept,  all 3 Ensembl
gene identifiers annotated to the gene symbol 'RPL36A', and finally another
random 90 random genes, making a total of 100 genes measured in 117 samples.
Samples include all 10 biological replicates collected at four different
time-points, see \code{data(targets)}. The TLR4 pathway was found in the full
dataset as the top-ranking biological pathway discriminating the different
mycobacterial infections (unpublished observations).
}

\source{
Publication in review process.
}

\examples{
# Load the data
data(AlvMac)

# Structure of the data
str(AlvMac)

# Dimensions (rows, columns) of the data
dim(AlvMac)

# Subset of first 5 features and 5 samples
AlvMac[1:5, 1:5]

# Phenotypic information
pData(AlvMac)

# Phenotypic information about factor "Group"
AlvMac$Group

# Conversion of a factor to a character vector
as.character(AlvMac$Group)

# Number of samples (rows) and annotations (columns)
dim(pData(AlvMac))

}

\keyword{datasets}
\keyword{GOexpress}
