# Supplementary material for: GOexpress: an R/Bioconductor package for the identification and visualisation of robust gene ontology signatures through supervised learning of gene expression data
Source: BMC Bioinformatics. 2016 Mar 11;17:126. doi: 10.1186/s12859-016-0971-3 (PMC4788925; doi:10.1186/s12859-016-0971-3)
Supplement: Additional file 2: — Package source code for GOexpress release 1.2.1. (GZ 2281 kb) [file 12859_2016_971_MOESM2_ESM.gz › GOexpress/man/expression_profiles_symbol.Rd]

\name{expression_profiles_symbol}

\alias{expression_profiles_symbol}

\title{
Plots the individual expression profile of a gene in samples series
}

\description{
This function will plot the expression profile of a gene in individual samples
series across a valid X-axis variable in the \code{phenodata}, while colouring
sample groups according to another variable in the \code{phenodata}, and 
using different line types according to yet another (or the same) variable
in the \code{phenodata}.
}

\usage{
expression_profiles_symbol(
    gene_symbol, result, eSet, x_var, seriesF, subset=NULL,
    colourF=result$factor, linetypeF=colourF, line.size=1.5,
    index=0, xlab=x_var, ylab="log2(cpm)", ylim=range(exprs(eSet)),
    col.palette="Accent",
    col=brewer.pal(n=length(levels(pData(eSet)[,colourF])),
                    name=col.palette),
    lty=1:length(levels(pData(eSet)[,linetypeF])),
    titles=c(), title.size=2, axis.title.size=20,
    axis.text.size=15, axis.text.angle=0,
    legend.title.size=20, legend.text.size=15,
    legend.key.size=30)
}

\arguments{
    \item{gene_symbol}{
    A gene name present in \code{rownames(AlvMac_results$genes)}.
    }
    \item{result}{
    An output of the \code{GO_analyse()} or \code{subset_scores()} function.
    }
    \item{eSet}{
    \code{ExpressionSet} of the \code{Biobase} package including a
    gene-by-sample expression matrix in the \code{AssayData} slot, and a
    phenotypic information data-frame in the \code{phenodate} slot. In the
    expression matrix, row names are Ensembl gene identifiers or probeset
    identifiers, and column names are sample identifiers. In the phentypic
    data-frame, row names are sample idenfifiers, column names are grouping
    factors and phenotypic traits usable for the one-way ANOVA. 
    }
    \item{x_var}{
    A column name in \code{phenodata} to plot on the X-axis. If representing
    time on the X-axis, users should store the time-points as numeric values
    in the \code{AnnotatedDataFrame} to adequately space the time-points.
    }
    \item{seriesF}{
    A column name in \code{phenodata} to track samples of an identical series
    across the X-axis. The combination of \code{seriesF} and \code{x_var}
    should uniquely identify each sample in \code{eSet}.
    }
    \item{subset}{
    A named list to subset \code{eSet}. Names must be column names existing
    in colnames(pData(eSet)). Values must be vectors of values existing in
    the corresponding column of pData(eSet).
    }
    \item{colourF}{
    A column name in \code{phenodata} to colour the corresponding groups of
    samples. The factor specified in the initial \code{GO_analyse()} call is
    used by default.
    }
    \item{linetypeF}{
    A column name in \code{phenodata} to assign a different line type to the
    corresponding groups of samples. Default mirrors \code{colourF}.
    }
    \item{line.size}{
    The width of the plotted lines. Default is 1.5.
    }
    \item{index}{
    In the case where multiple gene or probeset identifiers are associated
    with the gene name, \code{index=2} will plot the expression profile of
    the second feature identifier alone, for instance.
    }
    \item{xlab}{
    Title of the X-axis. Default is tha value of \code{x_var}.
    }
    \item{ylab}{
    Title of the Y-axis. Default is "log2(cpm)".
    }
    \item{ylim}{
    Numeric vector of length 2 specifying the lower and upper bounds of the
    Y axis. Default is scaled to the full range of expression values in the 
    expression dataset, to ease comparison of different genes. If set to
    NULL, the axis will be scaled to fit the plotted data only.
    }
    \item{col.palette}{
    A valid \code{RColorBrewer} palette name to fetch the colormap from.
    Default is palette "Accent".
    }
    \item{col}{
    A vector of color names or codes. The number of colors provided must match
    the number of levels of the factor \code{colourF}. If specified, overrides
    argument \code{col.palette}. Default colours are obtained from the 
    \code{col.palette}.
    }
    \item{lty}{
    A vector of numeric values corresponding to line types. The number of
    line types provided must match the number of levels of the factor
    \code{linetypeF}. Default line types are
    \code{1:length(levels(pData(eSet)[, linetypeF]))}.
    }
    \item{titles}{
    Character vector providing as many titles as there are plots to replace
    the default titles. Default is a combination of the gene id and the
    associated gene.
    }
    \item{title.size}{
    Changes the font size of the title. Default is 2.
    }
    \item{axis.title.size}{
    Changes the font size of the axes title. Defalt is 20.
    }
    \item{axis.text.size}{
    Changes the font size of the axes text labels. Default is 15.
    }
    \item{axis.text.angle}{
    Changes the angle of the X axis text labels. Default is 0 (horizontal).
    }
    \item{legend.title.size}{
    Changes the font size of the legend title. Default is 20.
    }
    \item{legend.text.size}{
    Changes the font size of the legend text labels. Default is 15.
    }
    \item{legend.key.size}{
    Changes the size of the legend keys (in points). Default is 30.
    }
}

\details{
In order to track and visualise individual sample series, each sample in the
\code{ExpressionSet} should be associated with a unique combination of
\code{seriesF} and \code{x_var}. This may require the generation of a new
factor in the \code{phenodata}, combining all experimental factors except
that plotted on the X-axis. See below for an example on the training dataset.
}

\value{
    The ggplot object, or the vector of feature identifiers if multiple
    features are annotated to the gene symbol.
}

\references{
    \itemize{
    \item \href{http://cran.r-project.org/web/packages/ggplot2/index.html}{
    ggplot2} package.
    }
}

\author{
    Kevin Rue-Albrecht
}

\seealso{
    Packages \code{\link[Biobase]{Biobase}} and \code{\link[ggplot2]{ggplot2}}
    , methods
    \code{\link[GOexpress:expression_plot_symbol]{
    expression_plot_symbol}}
    and
    \code{\link[GOexpress:expression_plot_symbol]{
    expression_plot_symbol}}.
}

\examples{
# load the sample output data
data(AlvMac_results)

AlvMac$Series <- paste(AlvMac$Animal, AlvMac$Treatment, sep="_")

expression_profiles_symbol(
    gene_symbol="TNIP3", result = AlvMac_results,
    eSet=AlvMac, seriesF="Series", x_var = "Timepoint", linetypeF="Animal",
    line.size=1.5, title.size=1.5, legend.title.size=10, legend.text.size=10,
    legend.key.size=30)

expression_profiles_symbol(
    gene_symbol="TNIP3", result = AlvMac_results,
    eSet=AlvMac, seriesF="Series", x_var = "Timepoint", linetypeF="Animal",
    line.size=1.5, lty=rep(1,10), title.size=1.5, legend.title.size=10,
    legend.text.size=10, legend.key.size=30)
}

\keyword{ GOexpress }
\keyword{ gene }
\keyword{ expression }
