# Supplementary material for: GOexpress: an R/Bioconductor package for the identification and visualisation of robust gene ontology signatures through supervised learning of gene expression data
Source: BMC Bioinformatics. 2016 Mar 11;17:126. doi: 10.1186/s12859-016-0971-3 (PMC4788925; doi:10.1186/s12859-016-0971-3)
Supplement: Additional file 2: — Package source code for GOexpress release 1.2.1. (GZ 2281 kb) [file 12859_2016_971_MOESM2_ESM.gz › GOexpress/man/list_genes.Rd]

\name{list_genes}

\alias{list_genes}

\title{
Returns the genes associated with a Gene Ontology
}

\description{
Given a Gene Ontology (GO) identifier represented in the dataset, returns a
character vector listing the feature identifiers annotated to it.
}

\usage{
list_genes(go_id, result, data.only=TRUE)
}

\arguments{
    \item{go_id}{
    A Gene Ontology (GO) identifier represented in the dataset.
    }
    \item{result}{
    The output of \code{GO_analyse()} or a subset of it obtained from
    \code{subset_scores()}.
    }
    \item{data.only}{
    Whether to return only the feature identifiers present in the given
    dataset or alternatively returns all feature identifiers associated with
    the GO term in the Ensembl BioMart. Default is TRUE.
    }
}

\value{
A character vector listing the feature identifiers of the genes associated
with the GO term.
}

\author{
    Kevin Rue-Albrecht
}

\seealso{
    Method \code{\link[GOexpress:GO_analyse]{GO_analyse}}.
}

\examples{
# load the sample output data
data(AlvMac_results)

# List of genes associated with the GO term "toll-like receptor 4 signaling
# pathway"
list_genes(result=AlvMac_results, go_id="GO:0034142")
}

\keyword{ GOexpress }
\keyword{ gene }
