# Supplementary material for: GOexpress: an R/Bioconductor package for the identification and visualisation of robust gene ontology signatures through supervised learning of gene expression data
Source: BMC Bioinformatics. 2016 Mar 11;17:126. doi: 10.1186/s12859-016-0971-3 (PMC4788925; doi:10.1186/s12859-016-0971-3)
Supplement: Additional file 2: — Package source code for GOexpress release 1.2.1. (GZ 2281 kb) [file 12859_2016_971_MOESM2_ESM.gz › GOexpress/man/subset_scores.Rd]

\name{subset_scores}

\alias{subset_scores}

\title{
Returns a filtered list from GO_analyse results.
}

\description{
Given an output variable from a \code{GO_analyse} analysis and a set of valid
filters and thresholds, returns an identically formatted list keeping only the
rows of the score table passing all the filters.
}

\usage{
subset_scores(result, ...)

# Suggested use:
# on the output of GO_analyse()
# subset_scores(result, total=5, namespace="BP")
# or after application of pValue_GO()
# subset_scores(result, total=5, namespace="BP", p.val=0.05)
}

\arguments{
    \item{result}{
    The output of the \code{GO_analyse()} function.
    }
    \item{\dots}{
    Additional pairs of filter and threshold values in the format
    "filter=threshold". Filters must be valid names from
    colnames(result$GO).
    }
}

\details{
It is highly recommended to filter out GO terms with very few genes
(e.g. less than 5 genes), as the scoring function is biased for those GO
terms (see UsersGuide).

Suggested filters:
\tabular{ll}{
total_count, total: \tab Filter keeping only GO terms associated with at
least the given count of genes in the annotations provided.\cr
p.val, p, P: \tab Filter keeping only the GO terms with P-value lower or equal
to the given cutoff (This filter is only applicable after the use of the
\code{pValue_GO} function).\cr
namespace, namespace_1003: \tab Filter keeping only the GO terms of a given
type. Valid values are "biological_process", "molecular_function", and
"cellular_component". Abbreviations "BP", "MF", and "CC" are also accepted.\cr
}

Additional filters:
\tabular{ll}{
data_count, data: \tab Filter keeping only GO terms associated with at
least the given count of genes, present in the \code{ExpressionSet}.\cr

ave_rank, rank: \tab Filter keeping only GO terms with an ave_rank value equal
or lower than the given cutoff (average of the rank of all genes annotated
to the GO term).\cr

ave_score, score: \tab Filter keeping only GO terms with an ave_score value
equal or higher than the given cutoff (average of the score of all genes
annotated to the GO term) Scores are the mean decrease in Gini index for the
random forest, or the F-value for the ANOVA approach.\cr
}

}

\note{
It is possible to further filter a filter result object. Some warnings may
appear if the new filter cutoff conflict with the ones previously applied
(stored in the \code{filters.GO} slot of the filtered object).
Example of conflicting filter values are:
\itemize{
    \item Filtering for \code{'biological_process'} a result object that was
    previously filtered for \code{'molecular_function'} (no more
    \code{'BP'} terms are present in the first filtered object).
    \item filtering for a \code{total_count} of 5 or more a result object
    previously filtered for a \code{total_count} of 10 or more.
    }
}

\value{
A list formatted identically to the \code{result} object provided, with an
added or updated \code{filters.GO} slot stating the filters and cutoffs
applied, and restricted to:
\itemize{
    \item the gene ontologies passing the given filters and cutoff values.
    \item the genes mapped to those
remaining ontologies (i.e. all genes not associated with an ontology are
discarded in the output object).
    \item gene-mapping annotations related to the remaining gene ontologies.
    }
}

\author{
    Kevin Rue-Albrecht
}

\seealso{
    Method \code{\link[GOexpress:GO_analyse]{GO_analyse}}.
}

\examples{
# load the sample output data
data(AlvMac_results.pVal)

# have an overview of the result variable
str(AlvMac_results.pVal)

# filter for Biological Processes associated with 5+ genes and <=0.05 P-value
filtered_results <- subset_scores(
    result=AlvMac_results.pVal, total_count=5, p.val=0.05,
    namespace="BP")

# have an overview of the filtered result variable
str(filtered_results)
}

\keyword{ GOexpress }
