# Supplementary material for: GOexpress: an R/Bioconductor package for the identification and visualisation of robust gene ontology signatures through supervised learning of gene expression data
Source: BMC Bioinformatics. 2016 Mar 11;17:126. doi: 10.1186/s12859-016-0971-3 (PMC4788925; doi:10.1186/s12859-016-0971-3)
Supplement: Additional file 4: — Compressed ZIP archive containing a sample Shiny application built on the data demonstrated in the paper. The archive also includes serialised R objects saved to files, such as the ExpressionSet described in the paper. (ZIP 7908 kb) [file 12859_2016_971_MOESM4_ESM.zip]

Archive with 12 entries (10 files):
- shiny-MDM/
- shiny-MDM/server.R
- shiny-MDM/README.md
- shiny-MDM/ui.R
- shiny-MDM/LICENSE
- shiny-MDM/DESCRIPTION
- shiny-MDM/data/
- shiny-MDM/data/go_choices.rds
- shiny-MDM/data/external_gene_names.rds
- shiny-MDM/data/MDM.eSet.rds
- shiny-MDM/data/GOx.Infection.rds
- shiny-MDM/data/GOx.Infection.pval.rds
