# Supplementary material for: GOexpress: an R/Bioconductor package for the identification and visualisation of robust gene ontology signatures through supervised learning of gene expression data
Source: BMC Bioinformatics. 2016 Mar 11;17:126. doi: 10.1186/s12859-016-0971-3 (PMC4788925; doi:10.1186/s12859-016-0971-3)
Supplement: Additional file 4: — Compressed ZIP archive containing a sample Shiny application built on the data demonstrated in the paper. The archive also includes serialised R objects saved to files, such as the ExpressionSet described in the paper. (ZIP 7908 kb) [file 12859_2016_971_MOESM4_ESM.zip › shiny-MDM/ui.R]

library(shiny)
library(GOexpress)

# Load ExpressionSet
exprSet = readRDS(file = "data/MDM.eSet.rds")

# Extract the Probeset identifiers
probeset_ids = sort(rownames(exprSet))
# SAA3
default_probesetId = 'Bt.278.1.S1_at'

# Load the gene name annotations 
gene_names = readRDS(file = "data/external_gene_names.rds")
genes_choices <- sort(unique(gene_names))
default_gene = 'CCL5'
# Load the gene ontology annotations
go_choices = readRDS(file = 'data/go_choices.rds')
go_choices <- go_choices[sort(names(go_choices))]
default_go = 'GO:0008009' # chemokine activity
# Prepare the individual animal choices
animals_choices <- sort(unique(as.character(exprSet$Animal_ID)))
# Prepare the individual time-points choices
hours_choices <- levels(exprSet$Time)
# Prepare the individual infection choices
infection_choices = list(
    'Control'='CN',
    'M. avium subps. paratuberculosis'='MAP',
    'M. bovis BCG'='BCG',
    'M. bovis'='BOVIS')
infection_selected = as.character(unlist(infection_choices))
# maximum filter value allowed for minimal count of total annotated
# genes
max.GO.total = 1E3
# GO namespaces
GO_namespaces = list(
    'Biological process'='biological_process',
    'Molecular function'='molecular_function',
    'Cellular component'='cellular_component')

shinyUI(fluidPage(
    
    titlePanel("MDM full app"),
    
    navlistPanel(
        widths = c(2, 10),
        
        "Genes",
        
        tabPanel(
            "Expression profiles (Gene name)",
            h3("Expression profiles by gene name"),
            sidebarLayout(
                sidebarPanel(
                    selectInput(
                        inputId = "external_gene_name",
                        label = "Gene name:",
                        choices = genes_choices,
                        selected = default_gene),
                    
                    checkboxGroupInput(
                        inputId = "animals_symbol",
                        label = "Animal IDs:",
                        choices = animals_choices,
                        selected = animals_choices,
                        inline = TRUE),
                    
                    checkboxGroupInput(
                        inputId = "infection_symbol",
                        label = "Infection:",
                        choices = infection_choices,
                        selected = infection_selected),
                    
                    checkboxGroupInput(
                        inputId = "hours_symbol",
                        label = "Hours post-infection:",
                        choices = hours_choices,
                        selected = hours_choices[-1],
                        inline = TRUE),
                    
                    sliderInput(
                        inputId = "linesize",
                        label = "Line size",
                        min = 0,
                        max = 2,
                        value = 1.5,
                        step = 0.25
                    ),
                    
                    numericInput(
                        inputId = "index",
                        label = "Plot index: (0 for all plots)",
                        value = 0,
                        min = 0,
                        step = 1
                    )
                    
                ), # end of sidebarPanel
                
                mainPanel(
                    tabsetPanel(
                        type = 'pills',
                        tabPanel(
                            "Sample series",
                            plotOutput(
                                "exprProfilesSymbol",
                                width = "100%", height = "600px"
                            )
                        ), 
                        tabPanel(
                            "Sample groups",
                            plotOutput(
                                "exprPlotSymbol",
                                width = "100%", height = "600px"
                            )
                        )
                        
                    )
                    
                ) #  end of mainPanel
                
            ) # end of sidebarLayout
            
            
        ), # end of tabPanel
        
        tabPanel(
            "Expression profiles (Ensembl ID)",
            h3("Expression profiles by Ensembl gene identifier"),
            sidebarLayout(
                sidebarPanel(
                    selectInput(
                        inputId = "probeset",
                        label = "Probeset identifier:",
                        choices = probeset_ids,
                        selected = default_probesetId),
                    
                    checkboxGroupInput(
                        inputId = "animals",
                        label = "Animal IDs:",
                        choices = animals_choices,
                        selected = animals_choices,
                        inline = TRUE),
                    
                    checkboxGroupInput(
                        inputId = "infection",
                        label = "Infection:",
                        choices = infection_choices,
                        selected = infection_selected),
                    
                    checkboxGroupInput(
                        inputId = "hours",
                        label = "Hours post-infection:",
                        choices = hours_choices,
                        selected = hours_choices[-1],
                        inline = TRUE)
                    
                ), # end of sidebarPanel
                
                mainPanel(
                    tabsetPanel(
                        type = 'pills',
                        tabPanel(
                            "Sample series",
                            plotOutput(
                                "exprProfiles",
                                width = "100%", height = "600px"
                            )
                        ), 
                        tabPanel(
                            "Sample groups",
                            plotOutput(
                                "exprPlot",
                                width = "100%", height = "600px"
                            )
                        )
                        
                    )
                    
                ) #  end of mainPanel
                
            ) # end of sidebarLayout
            
            
        ), # end of tabPanel
        
        tabPanel(
            "Scoring table",
            h3("Scoring table"),
            dataTableOutput('genesScore')
        ),
        
        "Gene ontologies",
        
        tabPanel(
            "Heatmap",
            h3("Heatmap"),
            sidebarLayout(
                sidebarPanel(
                    selectInput(
                        inputId = "go_id",
                        label = "GO ID:",
                        choices = go_choices,
                        selected = default_go
                    ),
                    
                    checkboxGroupInput(
                        inputId = "hours.GO",
                        label = "Hours post-infection:",
                        choices = hours_choices,
                        selected = hours_choices,
                        inline = TRUE),
                    
                    checkboxGroupInput(
                        inputId = "infection.GO",
                        label = "Infection:",
                        choices = infection_choices,
                        selected = infection_selected),
                    
                    checkboxGroupInput(
                        inputId = "animal.GO",
                        label = "Animals:",
                        choices = animals_choices,
                        selected = animals_choices,
                        inline = TRUE),
                    
                    sliderInput(
                        inputId = "cexRow.GO",
                        label = "Row label size:",
                        min = 0.5,
                        max = 2,
                        value = 0.8,
                        step = 0.1
                    ),
                    
                    sliderInput(
                        inputId = "margins.heatmap.bottom",
                        label = "Bottom margin:",
                        min = 3,
                        max = 30,
                        value = 7,
                        step = 1
                    ),
                    
                    sliderInput(
                        inputId = "margins.heatmap.right",
                        label = "Right margin:",
                        min = 3,
                        max = 30,
                        value = 5,
                        step = 1
                    )
                    
                    
                ),
                mainPanel(
                    plotOutput(
                        "heatmap",
                        width = "100%", height = "700px"
                    )
                )
            )
        ),
        
        tabPanel(
            "Scoring table",
            h3("Scoring table"),
            fluidRow(
                column(width = 1,
                       numericInput(
                           inputId = "min.total",
                           label = "Min. total:",
                           min = 0,
                           max = max.GO.total,
                           value = 15
                       )
                ),
                column(width = 2,
                       numericInput(
                           inputId = "max.pval",
                           label = "Max. P-value:",
                           min = 0,
                           max = 1,
                           value = 0.05,
                           step = 0.001
                       )
                ),
                column(width = 2,
                       selectInput(
                           inputId = "namespace",
                           label = "Namespace:",
                           choices = GO_namespaces,
                           selected = GO_namespaces,
                           multiple = TRUE
                       )
                )
            ),
            dataTableOutput('GOscores')
        ),
        
        "-----",
        
        tabPanel(
            "Samples info",
            h3("Sample phenotypic information"),
            dataTableOutput('Adataframe')
        )
        
    )
))
