# Supplementary material for: GOexpress: an R/Bioconductor package for the identification and visualisation of robust gene ontology signatures through supervised learning of gene expression data
Source: BMC Bioinformatics. 2016 Mar 11;17:126. doi: 10.1186/s12859-016-0971-3 (PMC4788925; doi:10.1186/s12859-016-0971-3)
Supplement: Additional file 4: — Compressed ZIP archive containing a sample Shiny application built on the data demonstrated in the paper. The archive also includes serialised R objects saved to files, such as the ExpressionSet described in the paper. (ZIP 7908 kb) [file 12859_2016_971_MOESM4_ESM.zip › shiny-MDM/DESCRIPTION]

Title: MDM
Author: Kevin Rue-Albrecht
AuthorUrl: https://www.linkedin.com/profile/view?id=98131593&trk=nav_responsive_tab_profile_pic
License: GPL-3
DisplayMode: Showcase
Tags: MDM full
Type: Shiny
