# Supplementary material for: GOexpress: an R/Bioconductor package for the identification and visualisation of robust gene ontology signatures through supervised learning of gene expression data
Source: BMC Bioinformatics. 2016 Mar 11;17:126. doi: 10.1186/s12859-016-0971-3 (PMC4788925; doi:10.1186/s12859-016-0971-3)
Supplement: Additional file 5: — Scoring table for gene features produced by GOexpress using the ExpressionSet described in the paper (see Additional file 1). (XLSX 622 kb) [file 12859_2016_971_MOESM5_ESM.xlsx]

## Sheet: GOx.Infection.genes
Probeset	Score	Rank	external_gene_name	description
Bt.552.1.S1_at	0.356225	1	CCL5	Bos taurus chemokine (C-C motif) ligand 5 (CCL5), mRNA. [Source:RefSeq mRNA;Acc:NM_175827]
Bt.19800.1.A1_at	0.292196	2	NA	NA
Bt.278.1.S1_at	0.279901	3	SAA3	Bos taurus serum amyloid A 3 (SAA3), mRNA. [Source:RefSeq mRNA;Acc:NM_181016]
Bt.12636.1.A1_at	0.278946	4	NA	NA
Bt.13542.1.S1_at	0.272442	5	CFB	Bos taurus complement factor B (CFB), mRNA. [Source:RefSeq mRNA;Acc:NM_001040526]
Bt.13130.1.S1_at	0.267272	6	CD40	CD40 molecule, TNF receptor superfamily member 5 [Source:HGNC Symbol;Acc:HGNC:11919]
Bt.22360.1.S1_at	0.227979	7	NA	NA
Bt.27067.1.A1_at	0.222088	8	LTA	Bos taurus lymphotoxin alpha (TNF superfamily, member 1) (LTA), mRNA. [Source:RefSeq mRNA;Acc:NM_001013401]
Bt.17514.1.S1_at	0.207709	9	NA	NA
Bt.13739.1.S1_at	0.207172	10	NA	NA
Bt.26735.1.S1_at	0.205444	11	TSCOT	Bos taurus solute carrier family 46, member 2 (SLC46A2), mRNA. [Source:RefSeq mRNA;Acc:NM_001024519]
Bt.4748.1.S1_at	0.203655	12	NA	NA
Bt.10077.1.S2_at	0.192553	13	IRF1	Bos taurus interferon regulatory factor 1 (IRF1), mRNA. [Source:RefSeq mRNA;Acc:NM_001191261]
Bt.20605.2.S1_at	0.182963	14	NA	NA
Bt.12579.2.A1_at	0.179377	15	NA	NA
Bt.21980.1.S1_at	0.178529	16	CD72	CD72 molecule [Source:HGNC Symbol;Acc:HGNC:1696]
Bt.19214.1.S1_at	0.165932	17	NA	NA
Bt.24343.1.A1_at	0.161745	18	CLDN1	Bos taurus claudin 1 (CLDN1), mRNA. [Source:RefSeq mRNA;Acc:NM_001001854]
Bt.2501.1.S1_at	0.158264	19	NA	NA
Bt.4484.1.S1_at	0.154745	20	NA	NA
Bt.3682.1.S1_at	0.152049	21	FADD	Bos taurus Fas (TNFRSF6)-associated via death domain (FADD), mRNA. [Source:RefSeq mRNA;Acc:NM_001007816]
Bt.20605.1.S1_at	0.147007	22	NA	NA
Bt.16271.2.A1_at	0.146712	23	NA	NA
Bt.27829.2.S1_at	0.146189	24	VPS37A	Bos taurus vacuolar protein sorting 37 homolog A (S. cerevisiae) (VPS37A), mRNA. [Source:RefSeq mRNA;Acc:NM_001046161]
Bt.2501.2.A1_at	0.145769	25	NA	NA
Bt.16271.1.S1_at	0.142336	26	CLEC4E	C-type lectin domain family 4, member E [Source:HGNC Symbol;Acc:HGNC:14555]
Bt.28073.1.S1_at	0.142041	27	PSTPIP2	Bos taurus proline-serine-threonine phosphatase interacting protein 2 (PSTPIP2), mRNA. [Source:RefSeq mRNA;Acc:NM_001101112]
Bt.26426.1.A1_at	0.134005	28	RBM43	Bos taurus RNA binding motif protein 43 (RBM43), mRNA. [Source:RefSeq mRNA;Acc:NM_001099168]
Bt.20035.1.S1_at	0.130072	29	CXXC5	Bos taurus CXXC finger protein 5 (CXXC5), mRNA. [Source:RefSeq mRNA;Acc:NM_001038176]
Bt.25025.1.S1_at	0.125198	30	SLC2A6	solute carrier family 2 (facilitated glucose transporter), member 6 [Source:HGNC Symbol;Acc:HGNC:11011]
Bt.8984.1.S1_at	0.122827	31	PARP11	Bos taurus poly (ADP-ribose) polymerase family, member 11 (PARP11), mRNA. [Source:RefSeq mRNA;Acc:NM_001082452]
Bt.1346.1.S1_at	0.121192	32	NA	NA
Bt.28088.1.S1_at	0.120757	33	CXCL13	Bos taurus chemokine (C-X-C motif) ligand 13 (CXCL13), mRNA. [Source:RefSeq mRNA;Acc:NM_001015576]
Bt.142.1.S1_at	0.120574	34	NCF1	Bos taurus neutrophil cytosolic factor 1 (NCF1), mRNA. [Source:RefSeq mRNA;Acc:NM_174119]
Bt.19272.1.A1_at	0.118734	35	NA	NA
Bt.4130.1.S1_at	0.116388	36	NA	NA
Bt.19462.1.A1_at	0.11583	37	NA	NA
Bt.22009.1.S1_at	0.113715	38	CXCL16	Bos taurus chemokine (C-X-C motif) ligand 16 (CXCL16), mRNA. [Source:RefSeq mRNA;Acc:NM_001046095]
Bt.3880.1.S1_at	0.111522	39	MARCKSL1	Bos taurus MARCKS-like 1 (MARCKSL1), mRNA. [Source:RefSeq mRNA;Acc:NM_001076172]
Bt.21737.1.S1_at	0.108556	40	NA	NA
Bt.21338.1.S1_at	0.107663	41	NA	NA
Bt.12445.2.S1_at	0.107325	42	FSCN1	Bos taurus fascin homolog 1, actin-bundling protein (Strongylocentrotus purpuratus) (FSCN1), mRNA. [Source:RefSeq mRNA;Acc:NM_001035045]
Bt.14626.1.S1_at	0.107019	43	TMEM159	Bos taurus transmembrane protein 159 (TMEM159), mRNA. [Source:RefSeq mRNA;Acc:NM_001080361]
Bt.22773.2.S1_at	0.1066	44	SLC25A19	Bos taurus solute carrier family 25 (mitochondrial thiamine pyrophosphate carrier), member 19 (SLC25A19), mRNA. [Source:RefSeq mRNA;Acc:NM_001045887]
Bt.16208.1.A1_at	0.104963	45	NA	NA
Bt.4884.1.S1_at	0.104641	46	RILPL2	Bos taurus Rab interacting lysosomal protein-like 2 (RILPL2), mRNA. [Source:RefSeq mRNA;Acc:NM_001083718]
Bt.13522.1.S1_at	0.103763	47	NA	NA
Bt.9391.1.A1_at	0.103261	48	BIRC3	baculoviral IAP repeat-containing protein 3 [Source:RefSeq peptide;Acc:NP_001030370]
Bt.22773.1.S1_at	0.103142	49	SLC25A19	Bos taurus solute carrier family 25 (mitochondrial thiamine pyrophosphate carrier), member 19 (SLC25A19), mRNA. [Source:RefSeq mRNA;Acc:NM_001045887]
Bt.17263.1.S1_at	0.102539	50	NA	NA
Bt.22455.1.S1_at	0.102189	51	RHOC	Bos taurus ras homolog gene family, member C (RHOC), mRNA. [Source:RefSeq mRNA;Acc:NM_001046138]
Bt.10077.1.S3_at	0.101501	52	IRF1	Bos taurus interferon regulatory factor 1 (IRF1), mRNA. [Source:RefSeq mRNA;Acc:NM_001191261]
Bt.12554.1.S1_at	0.100845	53	NA	NA
Bt.2344.1.S1_at	0.0996825	54	PSEN2	Bos taurus presenilin 2 (Alzheimer disease 4) (PSEN2), mRNA. [Source:RefSeq mRNA;Acc:NM_174440]
Bt.22646.1.S1_at	0.0991608	55	NA	NA
Bt.16273.1.A1_at	0.098702	56	RCAN3	Bos taurus RCAN family member 3 (RCAN3), mRNA. [Source:RefSeq mRNA;Acc:NM_001045945]
Bt.9560.1.S1_at	0.0972982	57	CCL20	Bos taurus chemokine (C-C motif) ligand 20 (CCL20), mRNA. [Source:RefSeq mRNA;Acc:NM_174263]
Bt.21340.1.S1_at	0.0965798	58	TPD52L2	Bos taurus tumor protein D52-like 2 (TPD52L2), mRNA. [Source:RefSeq mRNA;Acc:NM_001034615]
Bt.23597.1.S1_at	0.092631	59	NUPR1	Bos taurus nuclear protein, transcriptional regulator, 1 (NUPR1), mRNA. [Source:RefSeq mRNA;Acc:NM_001114515]
Bt.20862.1.A1_at	0.0919146	60	MTHFD2	Bos taurus methylenetetrahydrofolate dehydrogenase (NADP+ dependent) 2, methenyltetrahydrofolate cyclohydrolase (MTHFD2), mRNA. [Source:RefSeq mRNA;Acc:NM_001075755]
Bt.9774.1.S1_a_at	0.0886518	61	MGC165862	Bos taurus chromosome 10 open reading frame, human C15orf48 (C10H15orf48), mRNA. [Source:RefSeq mRNA;Acc:NM_001206976]
Bt.29258.1.A1_at	0.0877481	62	MADCAM1	Bos taurus mucosal vascular addressin cell adhesion molecule 1 (MADCAM1), mRNA. [Source:RefSeq mRNA;Acc:NM_001037821]
Bt.12453.1.A1_a_at	0.08703	63	NA	NA
Bt.16521.1.S1_at	0.0868225	64	PION	Bos taurus pigeon homolog (Drosophila) (PION), mRNA. [Source:RefSeq mRNA;Acc:NM_001193061]
Bt.16018.1.S1_a_at	0.086523	65	CASP13	Bos taurus caspase 4, apoptosis-related cysteine peptidase (CASP4), mRNA. [Source:RefSeq mRNA;Acc:NM_176638]
Bt.19405.1.A1_at	0.0858036	66	P2RY13	Bos taurus purinergic receptor P2Y, G-protein coupled, 13 (P2RY13), mRNA. [Source:RefSeq mRNA;Acc:NM_001098152]
Bt.15802.2.S1_at	0.0841164	67	KLF5	Bos taurus Kruppel-like factor 5 (intestinal) (KLF5), mRNA. [Source:RefSeq mRNA;Acc:NM_001083727]
Bt.28035.1.S1_at	0.0814825	68	FITM2	Bos taurus fat storage-inducing transmembrane protein 2 (FITM2), mRNA. [Source:RefSeq mRNA;Acc:NM_001103095]
Bt.24343.2.S1_at	0.0805997	69	CLDN1	Bos taurus claudin 1 (CLDN1), mRNA. [Source:RefSeq mRNA;Acc:NM_001001854]
Bt.743.1.S1_at	0.0787207	70	UBR4	ubiquitin protein ligase E3 component n-recognin 4 [Source:HGNC Symbol;Acc:HGNC:30313]
Bt.16094.1.S1_at	0.0785555	71	EZH2	enhancer of zeste 2 polycomb repressive complex 2 subunit [Source:HGNC Symbol;Acc:HGNC:3527]
Bt.23046.1.A1_at	0.0782134	72	C18orf8	chromosome 18 open reading frame 8 [Source:HGNC Symbol;Acc:HGNC:24326]
Bt.9947.1.S1_at	0.0777345	73	NA	NA
Bt.1068.1.A1_at	0.0767789	74	MYBPH	myosin binding protein H [Source:HGNC Symbol;Acc:HGNC:7552]
Bt.29258.1.A1_a_at	0.0750084	75	MADCAM1	Bos taurus mucosal vascular addressin cell adhesion molecule 1 (MADCAM1), mRNA. [Source:RefSeq mRNA;Acc:NM_001037821]
Bt.8777.1.S1_at	0.0746754	76	NA	NA
Bt.17656.1.A1_at	0.0744033	77	NA	NA
Bt.9991.1.S1_at	0.0731955	78	BLOC1S6	Bos taurus pallidin homolog (mouse) (BLOC1S6), mRNA. [Source:RefSeq mRNA;Acc:NM_001076325]
Bt.303.1.S1_at	0.0722408	79	P2RY1	Bos taurus purinergic receptor P2Y, G-protein coupled, 1 (P2RY1), mRNA. [Source:RefSeq mRNA;Acc:NM_174410]
Bt.21903.1.S1_at	0.0716987	80	MOB3C	Bos taurus MOB kinase activator 3C (MOB3C), mRNA. [Source:RefSeq mRNA;Acc:NM_001034755]
Bt.9054.1.A1_at	0.0708112	81	NA	NA
Bt.15798.1.S1_at	0.0698359	82	NA	NA
Bt.12438.1.S1_at	0.0681766	83	NA	NA
Bt.18428.1.A1_at	0.0679794	84	NA	NA
Bt.1789.1.S1_at	0.0673952	85	TGFBR2	Bos taurus transforming growth factor, beta receptor II (70/80kDa) (TGFBR2), mRNA. [Source:RefSeq mRNA;Acc:NM_001159566]
Bt.16521.2.A1_at	0.067242	86	PION	Bos taurus pigeon homolog (Drosophila) (PION), mRNA. [Source:RefSeq mRNA;Acc:NM_001193061]
Bt.15822.1.S1_at	0.0670645	87	FGR	Bos taurus Gardner-Rasheed feline sarcoma viral (v-fgr) oncogene homolog (FGR), mRNA. [Source:RefSeq mRNA;Acc:NM_001098991]
Bt.13247.1.S1_at	0.065908	88	HEBP2	Bos taurus heme binding protein 2 (HEBP2), mRNA. [Source:RefSeq mRNA;Acc:NM_001192213]
Bt.11221.1.S1_at	0.0656461	89	GPC	Bos taurus glycophorin C (Gerbich blood group) (GYPC), mRNA. [Source:RefSeq mRNA;Acc:NM_001002886]
Bt.28914.1.A1_at	0.0652306	90	RP2	Bos taurus retinitis pigmentosa 2 (X-linked recessive) (RP2), mRNA. [Source:RefSeq mRNA;Acc:NM_001035403]
Bt.12445.1.A1_at	0.0647549	91	FSCN1	Bos taurus fascin homolog 1, actin-bundling protein (Strongylocentrotus purpuratus) (FSCN1), mRNA. [Source:RefSeq mRNA;Acc:NM_001035045]
Bt.3686.1.S1_at	0.0646826	92	IL6	Bos taurus interleukin 6 (interferon, beta 2) (IL6), mRNA. [Source:RefSeq mRNA;Acc:NM_173923]
Bt.20862.2.S1_at	0.064493	93	MTHFD2	Bos taurus methylenetetrahydrofolate dehydrogenase (NADP+ dependent) 2, methenyltetrahydrofolate cyclohydrolase (MTHFD2), mRNA. [Source:RefSeq mRNA;Acc:NM_001075755]
Bt.7963.1.S1_at	0.0632551	94	EHD1	Bos taurus EH-domain containing 1 (EHD1), mRNA. [Source:RefSeq mRNA;Acc:NM_001015578]
Bt.6685.1.S1_at	0.0618656	95	MTHFD2	Bos taurus methylenetetrahydrofolate dehydrogenase (NADP+ dependent) 2, methenyltetrahydrofolate cyclohydrolase (MTHFD2), mRNA. [Source:RefSeq mRNA;Acc:NM_001075755]
Bt.22185.1.S1_at	0.0612968	96	RMDN3	Bos taurus family with sequence similarity 82, member A2 (RMDN3), mRNA. [Source:RefSeq mRNA;Acc:NM_001075679]
Bt.25241.1.A1_at	0.0604613	97	NA	NA
Bt.3884.1.S1_at	0.060461	98	MVD	Bos taurus mevalonate (diphospho) decarboxylase (MVD), mRNA. [Source:RefSeq mRNA;Acc:NM_001075424]
Bt.19656.1.S1_at	0.060285	99	BCL10	Bos taurus B-cell CLL/lymphoma 10 (BCL10), mRNA. [Source:RefSeq mRNA;Acc:NM_001078028]
Bt.22695.1.S1_at	0.0601261	100	NUP50	nucleoporin 50kDa [Source:HGNC Symbol;Acc:HGNC:8065]
Bt.21258.1.A1_at	0.0600584	101	WRB	Bos taurus tryptophan rich basic protein (WRB), mRNA. [Source:RefSeq mRNA;Acc:NM_001034359]
Bt.668.1.S1_at	0.0599543	102	NA	NA
Bt.14314.1.S1_at	0.0592402	103	NA	NA
Bt.9391.2.S1_at	0.0591206	104	NA	NA
Bt.16018.1.S2_at	0.0586192	105	CASP13	Bos taurus caspase 4, apoptosis-related cysteine peptidase (CASP4), mRNA. [Source:RefSeq mRNA;Acc:NM_176638]
Bt.18365.1.A1_at	0.0585362	106	NA	NA
Bt.13307.1.S1_at	0.0579334	107	NA	NA
Bt.9570.1.S1_at	0.057901	108	NA	NA
Bt.18090.2.A1_at	0.0573398	109	NA	NA
Bt.21322.1.S1_at	0.0570835	110	NA	NA
Bt.17488.1.A1_at	0.0563545	111	NA	NA
Bt.16259.1.A1_at	0.0562626	112	NA	NA
Bt.20115.2.S1_at	0.0559611	113	NA	NA
Bt.523.1.S1_at	0.0554362	114	IL12B	Bos taurus interleukin 12B (natural killer cell stimulatory factor 2, cytotoxic lymphocyte maturation factor 2, p40) (IL12B), mRNA. [Source:RefSeq mRNA;Acc:NM_174356]
Bt.1078.2.S1_at	0.0551497	115	NA	NA
Bt.11413.1.S1_at	0.0539246	116	RAB7B	Bos taurus RAB7B, member RAS oncogene family (RAB7B), mRNA. [Source:RefSeq mRNA;Acc:NM_001078013]
Bt.17646.2.S1_at	0.05358	117	TFCP2	Bos taurus transcription factor CP2 (TFCP2), mRNA. [Source:RefSeq mRNA;Acc:NM_001083397]
Bt.10630.1.S1_at	0.0524449	118	NMB	Bos taurus neuromedin B (NMB), mRNA. [Source:RefSeq mRNA;Acc:NM_001075270]
Bt.24355.1.A1_at	0.0521323	119	NA	NA
Bt.14032.1.S1_at	0.051827	120	DCBLD1	discoidin, CUB and LCCL domain containing 1 [Source:HGNC Symbol;Acc:HGNC:21479]
Bt.12756.1.S1_at	0.0516297	121	TNF	Bos taurus tumor necrosis factor (TNF), mRNA. [Source:RefSeq mRNA;Acc:NM_173966]
Bt.2956.1.A1_at	0.0515515	122	CCDC23	Bos taurus coiled-coil domain containing 23 (CCDC23), mRNA. [Source:RefSeq mRNA;Acc:NM_001040575]
Bt.17777.3.S1_at	0.051197	123	OPTN	Bos taurus optineurin (OPTN), mRNA. [Source:RefSeq mRNA;Acc:NM_001034602]
Bt.24755.1.A1_at	0.0506012	124	LPAR5	Bos taurus lysophosphatidic acid receptor 5 (LPAR5), mRNA. [Source:RefSeq mRNA;Acc:NM_001034304]
Bt.18550.1.A1_at	0.0503673	125	NA	NA
Bt.3163.1.A1_at	0.0503318	126	NA	NA
Bt.16347.2.A1_at	0.0502049	127	NA	NA
Bt.7542.1.S1_at	0.0499543	128	BCL2A1	Bos taurus BCL2-related protein A1 (BCL2A1), mRNA. [Source:RefSeq mRNA;Acc:NM_001037100]
Bt.20538.1.S1_at	0.0489036	129	NA	NA
Bt.23093.1.S1_at	0.0486106	130	CXCL3	Bos taurus chemokine (C-X-C motif) ligand 3 (CXCL3), mRNA. [Source:RefSeq mRNA;Acc:NM_001046513]
Bt.16213.1.S1_at	0.0476036	131	MT3	Bos taurus metallothionein 3 (MT3), mRNA. [Source:RefSeq mRNA;Acc:NM_001113304]
Bt.7555.2.S1_at	0.0475689	132	SMAP2	Bos taurus small ArfGAP2 (SMAP2), mRNA. [Source:RefSeq mRNA;Acc:NM_001075670]
Bt.16467.2.A1_at	0.0475214	133	KLHL8	kelch-like family member 8 [Source:HGNC Symbol;Acc:HGNC:18644]
Bt.26763.1.A1_at	0.0471274	134		Bos taurus CD33 antigen-like (CD33), mRNA. [Source:RefSeq mRNA;Acc:NM_001191347]
Bt.29960.1.S1_at	0.0467525	135	NA	NA
Bt.5273.1.S1_at	0.046504	136	ITGAV	integrin, alpha V [Source:HGNC Symbol;Acc:HGNC:6150]
Bt.12219.1.S1_at	0.0463694	137	NA	NA
Bt.25398.1.A1_at	0.0460078	138	NA	NA
Bt.24182.1.A1_at	0.0458763	139	NA	NA
Bt.27040.1.A1_at	0.0454809	140	NA	NA
Bt.958.2.S1_at	0.0453248	141	TSG-6	Bos taurus tumor necrosis factor, alpha-induced protein 6 (TNFAIP6), mRNA. [Source:RefSeq mRNA;Acc:NM_001007813]
Bt.8212.1.S1_at	0.0451947	142	CAB39	Bos taurus calcium binding protein 39 (CAB39), mRNA. [Source:RefSeq mRNA;Acc:NM_001046087]
Bt.20133.1.S1_at	0.0449859	143	NA	NA
Bt.17780.2.S1_at	0.0443131	144	IL2RB	interleukin 2 receptor, beta [Source:HGNC Symbol;Acc:HGNC:6009]
Bt.4802.1.S1_at	0.0440938	145	LTF	Bos taurus lactotransferrin (LTF), mRNA. [Source:RefSeq mRNA;Acc:NM_180998]
Bt.20581.2.S1_at	0.0431529	146	NA	NA
Bt.9714.1.S1_at	0.04308	147	ACTB	Uncharacterized protein [Source:UniProtKB/TrEMBL;Acc:F1MKC4]
Bt.18057.1.A1_at	0.0426206	148	HIVEP1	human immunodeficiency virus type I enhancer binding protein 1 [Source:HGNC Symbol;Acc:HGNC:4920]
Bt.28320.1.A1_at	0.042543	149	NA	NA
Bt.23853.1.S1_at	0.0424134	150	FES	Bos taurus feline sarcoma oncogene (FES), mRNA. [Source:RefSeq mRNA;Acc:NM_001032300]
Bt.18899.1.A1_at	0.0422109	151	GRPEL2	Bos taurus GrpE-like 2, mitochondrial (E. coli) (GRPEL2), mRNA. [Source:RefSeq mRNA;Acc:NM_001075674]
Bt.29319.1.S1_at	0.0421312	152	NA	NA
Bt.26586.1.S1_at	0.0418813	153	TLE1	transducin-like enhancer protein 1 [Source:RefSeq peptide;Acc:NP_001091489]
Bt.2626.1.S1_at	0.0410321	154	CD47	Bos taurus CD47 molecule (CD47), mRNA. [Source:RefSeq mRNA;Acc:NM_174708]
Bt.11914.1.A1_at	0.0403563	155	NA	NA
Bt.27829.1.A1_at	0.0397764	156	VPS37A	Bos taurus vacuolar protein sorting 37 homolog A (S. cerevisiae) (VPS37A), mRNA. [Source:RefSeq mRNA;Acc:NM_001046161]
Bt.18111.1.A1_at	0.0394485	157	NA	NA
Bt.17347.2.A1_at	0.0391847	158	NA	NA
Bt.19656.3.A1_at	0.0390116	159	BCL10	Bos taurus B-cell CLL/lymphoma 10 (BCL10), mRNA. [Source:RefSeq mRNA;Acc:NM_001078028]
Bt.3455.2.A1_at	0.0386458	160	NA	NA
Bt.24039.1.A1_at	0.0378113	161	NA	NA
Bt.958.1.A1_at	0.0373666	162	TSG-6	Bos taurus tumor necrosis factor, alpha-induced protein 6 (TNFAIP6), mRNA. [Source:RefSeq mRNA;Acc:NM_001007813]
Bt.248.1.S1_at	0.0369693	163	CD38	Bos taurus CD38 molecule (CD38), mRNA. [Source:RefSeq mRNA;Acc:NM_175798]
Bt.20284.1.S1_at	0.0367302	164	TOR3A	Bos taurus torsin family 3, member A (TOR3A), mRNA. [Source:RefSeq mRNA;Acc:NM_001080376]
Bt.2610.1.S1_at	0.0367203	165	MOCOS	Bos taurus molybdenum cofactor sulfurase (MOCOS), mRNA. [Source:RefSeq mRNA;Acc:NM_174081]
Bt.611.1.S1_at	0.0365254	166	GRO1	Bos taurus chemokine (C-X-C motif) ligand 1 (melanoma growth stimulating activity, alpha) (GRO1), mRNA. [Source:RefSeq mRNA;Acc:NM_175700]
Bt.9649.1.A1_at	0.036296	167	TRRAP	transformation/transcription domain-associated protein [Source:HGNC Symbol;Acc:HGNC:12347]
Bt.26223.1.S1_at	0.0361943	168	NA	NA
Bt.6980.1.S1_at	0.036049	169	SLAMF7	SLAM family member 7 [Source:HGNC Symbol;Acc:HGNC:21394]
Bt.28362.1.S1_at	0.0359632	170	PCTK1	Bos taurus cyclin-dependent kinase 16 (CDK16), mRNA. [Source:RefSeq mRNA;Acc:NM_001101226]
Bt.20115.1.S1_at	0.0358057	171	NA	NA
Bt.24167.1.S1_at	0.0356719	172	OTUD4	OTU deubiquitinase 4 [Source:HGNC Symbol;Acc:HGNC:24949]
Bt.29889.1.S1_at	0.035298	173	TLR6	toll-like receptor 6 [Source:HGNC Symbol;Acc:HGNC:16711]
Bt.8563.1.S2_at	0.035249	174	NA	NA
Bt.17777.1.S1_at	0.0351255	175	OPTN	Bos taurus optineurin (OPTN), mRNA. [Source:RefSeq mRNA;Acc:NM_001034602]
Bt.17646.1.A1_at	0.0350979	176	TFCP2	Bos taurus transcription factor CP2 (TFCP2), mRNA. [Source:RefSeq mRNA;Acc:NM_001083397]
Bt.10111.1.S1_at	0.0349525	177	NA	NA
Bt.5540.1.S1_a_at	0.0343193	178	GTF2B	general transcription factor IIB [Source:HGNC Symbol;Acc:HGNC:4648]
Bt.6454.2.S1_a_at	0.034301	179	FGFR1OP	Bos taurus FGFR1 oncogene partner (FGFR1OP), mRNA. [Source:RefSeq mRNA;Acc:NM_001077859]
Bt.25399.1.S1_at	0.0342564	180	NA	NA
Bt.1249.1.S1_at	0.0342149	181	NA	NA
Bt.8166.3.A1_s_at	0.0340877	182	CXXC5	Bos taurus CXXC finger protein 5 (CXXC5), mRNA. [Source:RefSeq mRNA;Acc:NM_001038176]
Bt.24197.1.A1_at	0.0340859	183	NA	NA
Bt.22300.1.S1_at	0.0340154	184	RTTN	rotatin [Source:HGNC Symbol;Acc:HGNC:18654]
Bt.5875.1.S1_at	0.0336427	185	PTPN18	protein tyrosine phosphatase, non-receptor type 18 (brain-derived) [Source:HGNC Symbol;Acc:HGNC:9649]
Bt.23683.1.S1_at	0.0336025	186	NA	NA
Bt.26563.1.S1_at	0.0335775	187	NA	NA
Bt.12396.1.S1_at	0.0334616	188	SGSH	Bos taurus N-sulfoglucosamine sulfohydrolase (SGSH), mRNA. [Source:RefSeq mRNA;Acc:NM_001102189]
Bt.25891.1.A1_at	0.0334068	189	NA	NA
Bt.3358.1.S1_at	0.0330391	190	SLC25A1	solute carrier family 25 (mitochondrial carrier; citrate transporter), member 1 [Source:HGNC Symbol;Acc:HGNC:10979]
Bt.16347.1.S1_at	0.0329022	191	NA	NA
Bt.611.1.S1_x_at	0.0328843	192	GRO1	Bos taurus chemokine (C-X-C motif) ligand 1 (melanoma growth stimulating activity, alpha) (GRO1), mRNA. [Source:RefSeq mRNA;Acc:NM_175700]
Bt.2815.1.S1_at	0.0328724	193	LXN	Bos taurus latexin (LXN), mRNA. [Source:RefSeq mRNA;Acc:NM_001080340]
Bt.25335.1.A1_at	0.0323656	194	NA	NA
Bt.2236.1.S1_at	0.0323442	195	NA	NA
Bt.12285.2.S1_a_at	0.032344	196	NMI	N-myc (and STAT) interactor [Source:HGNC Symbol;Acc:HGNC:7854]
Bt.20292.1.S1_at	0.0322989	197	NAB2	Bos taurus NGFI-A binding protein 2 (EGR1 binding protein 2) (NAB2), mRNA. [Source:RefSeq mRNA;Acc:NM_001045897]
Bt.22053.1.S1_at	0.0319502	198	NRBP2	nuclear receptor binding protein 2 [Source:HGNC Symbol;Acc:HGNC:19339]
Bt.19706.1.S1_at	0.031806	199	NA	NA
Bt.17777.2.S1_at	0.0316494	200	OPTN	Bos taurus optineurin (OPTN), mRNA. [Source:RefSeq mRNA;Acc:NM_001034602]
Bt.22404.1.S1_at	0.0313969	201	C19H17orf42	Bos taurus chromosome 19 open reading frame, human C17orf42 (C19H17orf42), mRNA. [Source:RefSeq mRNA;Acc:NM_001168010]
Bt.11651.1.A1_at	0.0312729	202	SCAND1	Bos taurus SCAN domain containing 1 (SCAND1), mRNA. [Source:RefSeq mRNA;Acc:NM_001079591]
Bt.24124.1.A1_at	0.0311913	203	NA	NA
Bt.20035.2.A1_at	0.0310349	204	CXXC5	Bos taurus CXXC finger protein 5 (CXXC5), mRNA. [Source:RefSeq mRNA;Acc:NM_001038176]
Bt.20286.1.S1_at	0.0310194	205	PDE4B	Bos taurus phosphodiesterase 4B, cAMP-specific (PDE4B), mRNA. [Source:RefSeq mRNA;Acc:NM_001102546]
Bt.5911.2.S1_at	0.0306902	206	NA	NA
Bt.13991.1.A1_at	0.030614	207	PNRC1	Bos taurus proline-rich nuclear receptor coactivator 1 (PNRC1), mRNA. [Source:RefSeq mRNA;Acc:NM_001034308]
Bt.11505.3.S1_at	0.0305586	208	NA	NA
Bt.4415.1.S1_at	0.0305316	209	HSPB1	Bos taurus heat shock 27kDa protein 1 (HSPB1), mRNA. [Source:RefSeq mRNA;Acc:NM_001025569]
Bt.8343.1.S1_at	0.0302054	210	GPR171	Bos taurus G protein-coupled receptor 171 (GPR171), mRNA. [Source:RefSeq mRNA;Acc:NM_001077002]
Bt.7562.1.S1_at	0.030192	211	SMPD4	Bos taurus sphingomyelin phosphodiesterase 4, neutral membrane (neutral sphingomyelinase-3) (SMPD4), mRNA. [Source:RefSeq mRNA;Acc:NM_001205602]
Bt.16164.1.S1_at	0.0301241	212	NA	NA
Bt.24940.1.A1_at	0.0299871	213	NA	NA
Bt.8990.1.S1_at	0.0299841	214	NA	NA
Bt.10014.1.S1_at	0.0299158	215	SBNO2	Bos taurus strawberry notch homolog 2 (Drosophila) (SBNO2), mRNA. [Source:RefSeq mRNA;Acc:NM_001077911]
Bt.3773.1.S1_at	0.0298618	216	NA	NA
Bt.8127.1.S1_at	0.0297141	217	HPSE	Bos taurus heparanase (HPSE), mRNA. [Source:RefSeq mRNA;Acc:NM_174082]
Bt.5861.1.S1_at	0.0297013	218	CD200	Bos taurus CD200 molecule (CD200), mRNA. [Source:RefSeq mRNA;Acc:NM_001034620]
Bt.5444.1.S1_at	0.0296302	219	TSPAN3	Bos taurus tetraspanin 3 (TSPAN3), mRNA. [Source:RefSeq mRNA;Acc:NM_001035487]
Bt.15306.1.A1_at	0.0295681	220	PHF3	PHD finger protein 3 [Source:HGNC Symbol;Acc:HGNC:8921]
Bt.21182.1.S1_at	0.0293995	221	NA	NA
Bt.24653.1.S1_at	0.0292653	222	CXXC5	Bos taurus CXXC finger protein 5 (CXXC5), mRNA. [Source:RefSeq mRNA;Acc:NM_001038176]
Bt.15886.1.S1_at	0.0292459	223	ACSL5	Bos taurus acyl-CoA synthetase long-chain family member 5 (ACSL5), mRNA. [Source:RefSeq mRNA;Acc:NM_001075650]
Bt.26895.1.S1_at	0.0292067	224	FAM20A	family with sequence similarity 20, member A [Source:HGNC Symbol;Acc:HGNC:23015]
Bt.28463.1.S1_at	0.0291963	225	NA	NA
Bt.4340.1.S1_at	0.0290222	226	FURIN	Bos taurus furin (paired basic amino acid cleaving enzyme) (FURIN), mRNA. [Source:RefSeq mRNA;Acc:NM_174136]
Bt.23555.1.S1_at	0.0290196	227	NA	NA
Bt.4048.1.S2_at	0.0288934	228	STXBP1	Bos taurus syntaxin binding protein 1 (STXBP1), mRNA. [Source:RefSeq mRNA;Acc:NM_174619]
Bt.13859.1.S1_at	0.0288531	229	GAK	cyclin G associated kinase [Source:HGNC Symbol;Acc:HGNC:4113]
Bt.6002.1.S1_at	0.0287901	230	ABCA3	Bos taurus ATP-binding cassette, sub-family A (ABC1), member 3 (ABCA3), mRNA. [Source:RefSeq mRNA;Acc:NM_001113746]
Bt.24832.1.A1_a_at	0.0287012	231	PDE12	Bos taurus phosphodiesterase 12 (PDE12), mRNA. [Source:RefSeq mRNA;Acc:NM_001076133]
Bt.15802.1.S1_at	0.0284769	232	KLF5	Bos taurus Kruppel-like factor 5 (intestinal) (KLF5), mRNA. [Source:RefSeq mRNA;Acc:NM_001083727]
Bt.10822.1.S1_at	0.0283943	233	FAM168B	Bos taurus family with sequence similarity 168, member B (FAM168B), mRNA. [Source:RefSeq mRNA;Acc:NM_001109790]
Bt.6330.1.A1_at	0.0283884	234	NA	NA
Bt.24665.1.S1_at	0.0282417	235	NA	NA
Bt.1142.1.S1_at	0.0282025	236	NA	NA
Bt.12297.1.S1_at	0.0281833	237	LOXL4	Bos taurus lysyl oxidase-like 4 (LOXL4), mRNA. [Source:RefSeq mRNA;Acc:NM_174384]
Bt.7606.1.S1_at	0.0281194	238	GMIP	GEM interacting protein [Source:HGNC Symbol;Acc:HGNC:24852]
Bt.3015.2.S1_at	0.0281081	239	LHFPL2	Bos taurus lipoma HMGIC fusion partner-like 2 (LHFPL2), mRNA. [Source:RefSeq mRNA;Acc:NM_001099151]
Bt.22615.1.S1_at	0.0279754	240	NA	NA
Bt.23666.1.A1_at	0.0279373	241	NA	NA
Bt.12772.1.A1_at	0.02785	242	NA	NA
Bt.9742.1.S1_at	0.0277373	243	PDCD6IP	programmed cell death 6 interacting protein [Source:HGNC Symbol;Acc:HGNC:8766]
Bt.9504.1.A1_at	0.02762	244	CCL4	Bos taurus chemokine (C-C motif) ligand 4 (CCL4), mRNA. [Source:RefSeq mRNA;Acc:NM_001075147]
Bt.8544.1.S1_at	0.0276192	245	CD69	Bos taurus CD69 molecule (CD69), mRNA. [Source:RefSeq mRNA;Acc:NM_174014]
Bt.19698.1.A1_at	0.0276041	246	NA	NA
Bt.4332.1.S2_at	0.0275847	247
Bt.13869.1.A1_at	0.0274617	248	TRIM25	Bos taurus tripartite motif containing 25 (TRIM25), mRNA. [Source:RefSeq mRNA;Acc:NM_001100336]
Bt.12732.2.S1_at	0.0273701	249	NA	NA
Bt.1560.1.S1_at	0.0272396	250	NA	NA
Bt.28802.1.A1_at	0.0272149	251	NA	NA
Bt.3378.1.S1_at	0.0271197	252	TAB2	TGF-beta activated kinase 1/MAP3K7 binding protein 2 [Source:HGNC Symbol;Acc:HGNC:17075]
Bt.9847.1.S1_at	0.0270886	253	FAM208A	family with sequence similarity 208, member A [Source:HGNC Symbol;Acc:HGNC:30314]
Bt.17780.1.A1_at	0.0269978	254	NA	NA
Bt.16538.1.S1_at	0.0269923	255	NA	NA
Bt.23164.1.S1_at	0.0269189	256	UQCRC1	Bos taurus ubiquinol-cytochrome c reductase core protein I (UQCRC1), mRNA. [Source:RefSeq mRNA;Acc:NM_174629]
Bt.526.1.S1_at	0.026855	257	PROCR	Bos taurus protein C receptor, endothelial (PROCR), mRNA. [Source:RefSeq mRNA;Acc:NM_174437]
Bt.12453.1.A1_at	0.026794	258	NA	NA
Bt.15671.1.S1_at	0.0267528	259	NA	NA
Bt.27181.1.A1_at	0.0266041	260	POLB	Bos taurus polymerase (DNA directed), beta (POLB), mRNA. [Source:RefSeq mRNA;Acc:NM_001034764]
Bt.1989.1.S1_at	0.0264162	261	NA	NA
Bt.16263.1.A1_s_at	0.0262899	262	NA	NA
Bt.9575.1.S1_at	0.026041	263	NA	NA
Bt.9662.1.S1_at	0.0259553	264	PTGER4	Bos taurus prostaglandin E receptor 4 (subtype EP4) (PTGER4), mRNA. [Source:RefSeq mRNA;Acc:NM_174589]
Bt.26825.1.A1_at	0.0259353	265	XRN2	5'-3' exoribonuclease 2 [Source:HGNC Symbol;Acc:HGNC:12836]
Bt.9725.1.A1_at	0.0259177	266	IER3IP1	Bos taurus immediate early response 3 interacting protein 1 (IER3IP1), mRNA. [Source:RefSeq mRNA;Acc:NM_001113320]
Bt.8275.1.S1_at	0.0258474	267	NA	NA
Bt.27381.1.S1_at	0.0253659	268	COQ10A	Bos taurus coenzyme Q10 homolog A (S. cerevisiae) (COQ10A), mRNA. [Source:RefSeq mRNA;Acc:NM_001076130]
Bt.12444.1.A1_a_at	0.0253538	269	TEX261	Protein TEX261; TEX261 protein [Source:UniProtKB/TrEMBL;Acc:A2VDM6]
Bt.27104.1.A1_at	0.0253307	270	NA	NA
Bt.16126.1.S1_at	0.0250383	271	OTUD4	OTU deubiquitinase 4 [Source:HGNC Symbol;Acc:HGNC:24949]
Bt.15903.1.S1_at	0.0249788	272	TPMT	Bos taurus thiopurine S-methyltransferase (TPMT), mRNA. [Source:RefSeq mRNA;Acc:NM_001075531]
Bt.20099.1.S1_at	0.024929	273	SIDT2	Bos taurus SID1 transmembrane family, member 2 (SIDT2), mRNA. [Source:RefSeq mRNA;Acc:NM_001024530]
Bt.29953.1.A1_at	0.0249069	274	NA	NA
Bt.8624.2.S1_at	0.0248058	275	NA	NA
Bt.17493.1.A1_at	0.0246989	276	NA	NA
Bt.611.1.S2_at	0.0246451	277	GRO1	Bos taurus chemokine (C-X-C motif) ligand 1 (melanoma growth stimulating activity, alpha) (GRO1), mRNA. [Source:RefSeq mRNA;Acc:NM_175700]
Bt.7827.1.A1_at	0.0245301	278	NA	NA
Bt.15877.3.S1_at	0.024488	279	NA	NA
Bt.12408.1.S1_at	0.0243117	280	NA	NA
Bt.15889.1.S1_at	0.0242735	281	NA	NA
Bt.13604.1.S1_at	0.0241978	282	ADAM19	ADAM metallopeptidase domain 19 [Source:HGNC Symbol;Acc:HGNC:197]
Bt.5089.1.S1_at	0.0241218	283	H3F3A	Bos taurus H3 histone, family 3B (H3F3B), mRNA. [Source:RefSeq mRNA;Acc:NM_001242571]
Bt.20904.1.A1_at	0.0240853	284	EBI3	Bos taurus Epstein-Barr virus induced 3 (EBI3), mRNA. [Source:RefSeq mRNA;Acc:NM_001100365]
Bt.24112.1.A1_at	0.0240233	285	NA	NA
Bt.7092.1.S1_at	0.0238667	286	NA	NA
Bt.27171.1.A1_at	0.0238599	287	NA	NA
Bt.21678.1.S1_at	0.0238333	288	TAPBP	Bos taurus TAP binding protein (tapasin) (TAPBP), mRNA. [Source:RefSeq mRNA;Acc:NM_001045885]
Bt.6132.1.S1_at	0.0237493	289	RNF126	Bos taurus ring finger protein 126 (RNF126), mRNA. [Source:RefSeq mRNA;Acc:NM_001075314]
Bt.16310.1.A1_at	0.0236167	290	SLC1A2	solute carrier family 1 (glial high affinity glutamate transporter), member 2 [Source:HGNC Symbol;Acc:HGNC:10940]
Bt.16467.1.S1_at	0.0235937	291	KLHL8	kelch-like family member 8 [Source:HGNC Symbol;Acc:HGNC:18644]
Bt.6501.1.S1_at	0.02359	292	C2ORF17	Bos taurus family with sequence similarity 134, member A (FAM134A), mRNA. [Source:RefSeq mRNA;Acc:NM_001205608]
Bt.24299.1.A1_at	0.023586	293	PAPOLG	Bos taurus poly(A) polymerase gamma (PAPOLG), mRNA. [Source:RefSeq mRNA;Acc:NM_001098066]
Bt.8384.1.S1_at	0.0235661	294	NA	NA
Bt.22353.1.S1_at	0.0235206	295	SRRM2	Uncharacterized protein [Source:UniProtKB/TrEMBL;Acc:F1MI03]
Bt.6066.1.S1_at	0.0234155	296	UNC93B1	Bos taurus unc-93 homolog B1 (C. elegans) (UNC93B1), mRNA. [Source:RefSeq mRNA;Acc:NM_001193147]
Bt.17286.1.A1_at	0.0232938	297	NA	NA
Bt.22009.2.S1_a_at	0.023244	298	CXCL16	Bos taurus chemokine (C-X-C motif) ligand 16 (CXCL16), mRNA. [Source:RefSeq mRNA;Acc:NM_001046095]
Bt.1364.3.A1_at	0.0232314	299	SERPINB9	Bos taurus serpin peptidase inhibitor, clade B (ovalbumin), member 9 (SERPINB9), mRNA. [Source:RefSeq mRNA;Acc:NM_001075859]
Bt.29823.1.A1_at	0.0232271	300	NA	NA
Bt.21088.1.S1_at	0.0232039	301	CCL22	Bos taurus chemokine (C-C motif) ligand 22 (CCL22), mRNA. [Source:RefSeq mRNA;Acc:NM_001099162]
Bt.9519.1.S1_at	0.0231782	302	NA	NA
Bt.23348.2.S1_a_at	0.0230804	303	ZYX	Bos taurus zyxin (ZYX), mRNA. [Source:RefSeq mRNA;Acc:NM_001078101]
Bt.25812.1.A1_at	0.0230796	304	NA	NA
Bt.6149.2.S1_at	0.0230599	305	NA	NA
Bt.11017.1.S1_at	0.0230461	306	SYNE2	spectrin repeat containing, nuclear envelope 2 [Source:HGNC Symbol;Acc:HGNC:17084]
Bt.14087.1.A1_at	0.0230375	307		Uncharacterized protein [Source:UniProtKB/TrEMBL;Acc:E1BGB8]
Bt.6727.1.S1_at	0.0230188	308	COMMD7	Bos taurus COMM domain containing 7 (COMMD7), mRNA. [Source:RefSeq mRNA;Acc:NM_001035291]
Bt.11050.2.S1_at	0.0229993	309	NA	NA
Bt.20055.1.S1_at	0.0229593	310	NA	NA
Bt.14163.1.A1_at	0.022942	311	CLIC2	Bos taurus chloride intracellular channel 2 (CLIC2), mRNA. [Source:RefSeq mRNA;Acc:NM_001081727]
Bt.7465.1.A1_at	0.0229413	312	NA	NA
Bt.28989.2.S1_at	0.0229382	313	XPOT	exportin, tRNA [Source:HGNC Symbol;Acc:HGNC:12826]
Bt.27892.1.S1_at	0.0228477	314	NA	NA
Bt.14163.2.S1_at	0.0226891	315	CLIC2	Bos taurus chloride intracellular channel 2 (CLIC2), mRNA. [Source:RefSeq mRNA;Acc:NM_001081727]
Bt.27071.1.S1_at	0.0226874	316	TRIM38	Bos taurus tripartite motif containing 38 (TRIM38), mRNA. [Source:RefSeq mRNA;Acc:NM_001034574]
Bt.23894.1.A1_at	0.0225914	317	NA	NA
Bt.11524.1.A1_at	0.0225618	318	ATP9B	Bos taurus ATPase, class II, type 9B (ATP9B), mRNA. [Source:RefSeq mRNA;Acc:NM_001080255]
Bt.9998.1.S1_at	0.0225308	319	NA	NA
Bt.16273.2.A1_at	0.0224694	320	NA	NA
Bt.12197.2.S1_a_at	0.0223946	321	RIPK2	Bos taurus receptor-interacting serine-threonine kinase 2 (RIPK2), mRNA. [Source:RefSeq mRNA;Acc:NM_001034610]
Bt.18569.1.A1_at	0.0223915	322	IFT43	intraflagellar transport 43 [Source:HGNC Symbol;Acc:HGNC:29669]
Bt.7074.1.A1_at	0.02238	323	NA	NA
Bt.6069.1.S1_at	0.022378	324		Bos taurus A kinase (PRKA) anchor protein 2 (AKAP2), mRNA. [Source:RefSeq mRNA;Acc:NM_001193034]
Bt.28125.1.S1_at	0.0222871	325	RAB37	RAB37, member RAS oncogene family [Source:HGNC Symbol;Acc:HGNC:30268]
Bt.16326.1.S1_at	0.0222454	326	TMEM140	Bos taurus transmembrane protein 140 (TMEM140), mRNA. [Source:RefSeq mRNA;Acc:NM_001105373]
Bt.3870.1.S1_at	0.0222105	327	NA	NA
Bt.18113.1.S1_a_at	0.0221696	328	ILF2	Bos taurus interleukin enhancer binding factor 2, 45kDa (ILF2), mRNA. [Source:RefSeq mRNA;Acc:NM_001038187]
Bt.4993.1.S1_at	0.0221669	329	PKN1	Bos taurus protein kinase N1 (PKN1), mRNA. [Source:RefSeq mRNA;Acc:NM_001080246]
Bt.19006.2.A1_at	0.0219978	330	NA	NA
Bt.24316.1.A1_at	0.0219782	331	NA	NA
Bt.7995.1.S1_at	0.0219528	332	MAT2A	Bos taurus methionine adenosyltransferase II, alpha (MAT2A), mRNA. [Source:RefSeq mRNA;Acc:NM_001101131]
Bt.28087.1.S1_at	0.021816	333	NCOA7	NCOA7 protein; NCOA7 short isoform; Uncharacterized protein [Source:UniProtKB/TrEMBL;Acc:A6QNZ3]
Bt.20251.1.S1_at	0.0217614	334	MEAF6	Bos taurus MYST/Esa1-associated factor 6 (MEAF6), mRNA. [Source:RefSeq mRNA;Acc:NM_001024572]
Bt.27909.1.S1_at	0.0217381	335	SERPINB1	Bos taurus serpin peptidase inhibitor, clade B (ovalbumin), member 1 (SERPINB1), mRNA. [Source:RefSeq mRNA;Acc:NM_001206610]
Bt.1983.1.S1_at	0.0216441	336	NA	NA
Bt.27835.1.S1_at	0.0215943	337	VPS18	Bos taurus vacuolar protein sorting 18 homolog (S. cerevisiae) (VPS18), mRNA. [Source:RefSeq mRNA;Acc:NM_001100380]
Bt.28048.1.S1_at	0.021594	338	NA	NA
Bt.27347.1.A1_at	0.0215869	339	NA	NA
Bt.9772.1.S1_at	0.0215516	340	NA	NA
Bt.23042.1.S1_at	0.02153	341	MT1A	Bos taurus metallothionein-1A (MT1A), mRNA. [Source:RefSeq mRNA;Acc:NM_001040492]
Bt.6259.1.S1_at	0.0215211	342	RPRD1A	Bos taurus regulation of nuclear pre-mRNA domain containing 1A (RPRD1A), mRNA. [Source:RefSeq mRNA;Acc:NM_001075156]
Bt.9542.1.S1_at	0.0213089	343	PTPN1	Bos taurus protein tyrosine phosphatase, non-receptor type 1 (PTPN1), mRNA. [Source:RefSeq mRNA;Acc:NM_001100326]
Bt.7883.1.S1_at	0.021265	344	NA	NA
Bt.19482.1.A1_at	0.0212175	345	TFRC	transferrin receptor protein 1 [Source:RefSeq peptide;Acc:NP_001193506]
Bt.2017.1.S1_at	0.0211589	346	TFPI2	Bos taurus tissue factor pathway inhibitor 2 (TFPI2), mRNA. [Source:RefSeq mRNA;Acc:NM_182788]
Bt.6454.1.S1_at	0.0211512	347	NA	NA
Bt.9170.1.A1_at	0.0210372	348	NA	NA
Bt.4332.1.S1_at	0.021025	349
Bt.3029.1.S1_at	0.0209863	350	LEMD2	Bos taurus LEM domain containing 2 (LEMD2), mRNA. [Source:RefSeq mRNA;Acc:NM_001192479]
Bt.9134.1.S1_at	0.0209816	351	SSH3	slingshot protein phosphatase 3 [Source:HGNC Symbol;Acc:HGNC:30581]
Bt.26507.1.S1_at	0.0209725	352	NA	NA
Bt.23178.1.S1_at	0.020972	353	DCN	Bos taurus decorin (DCN), mRNA. [Source:RefSeq mRNA;Acc:NM_173906]
Bt.13147.1.A1_at	0.0209711	354	NA	NA
Bt.1805.1.S1_at	0.0209509	355	NA	NA
Bt.10374.1.S1_a_at	0.0209078	356	VPS33B	Bos taurus vacuolar protein sorting 33 homolog B (yeast) (VPS33B), mRNA. [Source:RefSeq mRNA;Acc:NM_001046284]
Bt.22584.1.A1_at	0.0208685	357	NA	NA
Bt.24605.1.S1_at	0.0208635	358	GGT5	gamma-glutamyltransferase 5 [Source:HGNC Symbol;Acc:HGNC:4260]
Bt.27065.1.A1_at	0.0208262	359	ZBED8	Bos taurus chromosome 7 open reading frame, human C5orf54 (C7H5orf54), mRNA. [Source:RefSeq mRNA;Acc:NM_001098107]
Bt.14266.1.A1_a_at	0.0207925	360	AGMAT	agmatine ureohydrolase (agmatinase) [Source:HGNC Symbol;Acc:HGNC:18407]
Bt.9244.1.A1_at	0.0207402	361	RSPRY1	Bos taurus ring finger and SPRY domain containing 1 (RSPRY1), mRNA. [Source:RefSeq mRNA;Acc:NM_001083734]
Bt.15882.3.S1_at	0.0206464	362	NA	NA
Bt.27818.1.S1_at	0.0205971	363	ANKRD11	ankyrin repeat domain 11 [Source:HGNC Symbol;Acc:HGNC:21316]
Bt.17954.1.A1_at	0.0205958	364	NA	NA
Bt.13245.1.A1_at	0.0205821	365		Uncharacterized protein [Source:UniProtKB/TrEMBL;Acc:E1BPI2]
Bt.26446.1.S1_at	0.0205102	366	NA	NA
Bt.4353.1.S1_at	0.0204915	367	EPAS1	Bos taurus endothelial PAS domain protein 1 (EPAS1), mRNA. [Source:RefSeq mRNA;Acc:NM_174725]
Bt.6721.1.S1_at	0.0204876	368	PGRMC2	Bos taurus progesterone receptor membrane component 2 (PGRMC2), mRNA. [Source:RefSeq mRNA;Acc:NM_001099060]
Bt.20171.1.S1_at	0.020441	369	FBXO18	Bos taurus F-box protein, helicase, 18 (FBXO18), mRNA. [Source:RefSeq mRNA;Acc:NM_001099063]
Bt.11379.1.S1_at	0.0204352	370	IFT52	intraflagellar transport protein 52 homolog [Source:RefSeq peptide;Acc:NP_001033190]
Bt.25169.1.A1_at	0.0203797	371	NA	NA
Bt.7043.2.S1_a_at	0.0202978	372	VCAM1	Bos taurus vascular cell adhesion molecule 1 (VCAM1), mRNA. [Source:RefSeq mRNA;Acc:NM_174484]
Bt.24259.3.S1_at	0.0202611	373	MTFR1	Bos taurus mitochondrial fission regulator 1 (MTFR1), mRNA. [Source:RefSeq mRNA;Acc:NM_001035412]
Bt.4322.1.A1_at	0.0202145	374	CLK3	Bos taurus CDC-like kinase 3 (CLK3), mRNA. [Source:RefSeq mRNA;Acc:NM_001034248]
Bt.27365.1.A1_at	0.0200612	375	NA	NA
Bt.2529.1.S1_at	0.0200212	376	MT2	Bos taurus metallothionein 2A (MT2A), mRNA. [Source:RefSeq mRNA;Acc:NM_001075140]
Bt.833.1.A1_at	0.0199739	377	ANAPC5	anaphase promoting complex subunit 5 [Source:HGNC Symbol;Acc:HGNC:15713]
Bt.3300.1.S1_at	0.0199712	378	SLC2A4RG	SLC2A4 regulator [Source:HGNC Symbol;Acc:HGNC:15930]
Bt.4895.1.S1_at	0.0199152	379	CCND2	Bos taurus cyclin D2 (CCND2), mRNA. [Source:RefSeq mRNA;Acc:NM_001076372]
Bt.4773.3.A1_at	0.0199045	380	NA	NA
Bt.2255.1.S1_at	0.0198278	381	IMPDH2	Bos taurus IMP (inosine 5'-monophosphate) dehydrogenase 2 (IMPDH2), mRNA. [Source:RefSeq mRNA;Acc:NM_001034416]
Bt.24779.1.S1_at	0.0196996	382	ELMSAN1	ELM2 and Myb/SANT-like domain containing 1 [Source:HGNC Symbol;Acc:HGNC:19853]
Bt.20307.1.S1_at	0.0196198	383	DNPEP	Bos taurus aspartyl aminopeptidase (DNPEP), mRNA. [Source:RefSeq mRNA;Acc:NM_001045952]
Bt.21373.1.S1_at	0.0195887	384	NA	NA
Bt.13046.1.S1_at	0.0195867	385	AHR	Bos taurus aryl hydrocarbon receptor (AHR), mRNA. [Source:RefSeq mRNA;Acc:NM_001206026]
Bt.15667.1.S1_a_at	0.019468	386	SREBF1	Bos taurus sterol regulatory element binding transcription factor 1 (SREBF1), mRNA. [Source:RefSeq mRNA;Acc:NM_001113302]
Bt.16753.1.A1_at	0.0194675	387	NA	NA
Bt.2148.1.S1_at	0.0194009	388	NA	NA
Bt.9505.1.A1_at	0.0193964	389	NA	NA
Bt.7126.1.S1_at	0.0193508	390	ZNF839	zinc finger protein 839 [Source:HGNC Symbol;Acc:HGNC:20345]
Bt.27822.2.S1_at	0.0192964	391	SNX10	Bos taurus sorting nexin 10 (SNX10), mRNA. [Source:RefSeq mRNA;Acc:NM_001075375]
Bt.25457.1.A1_at	0.0192821	392	CWC22	CWC22 spliceosome-associated protein [Source:HGNC Symbol;Acc:HGNC:29322]
Bt.11587.1.S1_at	0.0192191	393	SPAG5	Bos taurus sperm associated antigen 5 (SPAG5), mRNA. [Source:RefSeq mRNA;Acc:NM_001205549]
Bt.19401.1.A1_at	0.0192135	394	NUPL2	nucleoporin like 2 [Source:HGNC Symbol;Acc:HGNC:17010]
Bt.21036.2.A1_at	0.0192039	395	NA	NA
Bt.20259.1.S1_at	0.0190822	396	CDC42EP2	Bos taurus CDC42 effector protein (Rho GTPase binding) 2 (CDC42EP2), mRNA. [Source:RefSeq mRNA;Acc:NM_001075341]
Bt.1472.1.S1_at	0.0190748	397	NA	NA
Bt.4943.1.S1_at	0.0190739	398	NA	NA
Bt.422.1.S2_at	0.0189858	399	NA	NA
Bt.1950.1.S1_at	0.0189825	400	NA	NA
Bt.23097.2.S1_at	0.0188508	401	NA	NA
Bt.19481.1.S1_at	0.0188336	402	NA	NA
Bt.19806.1.A1_at	0.0188131	403	bta-let-7d	bta-let-7d [Source:miRBase;Acc:MI0005026]
Bt.4792.1.S1_at	0.0187484	404	NA	NA
Bt.28244.1.S1_at	0.0187429	405	C9ORF59	Bos taurus family with sequence similarity 78, member A (FAM78A), mRNA. [Source:RefSeq mRNA;Acc:NM_001038508]
Bt.5911.1.S1_at	0.0186591	406	NA	NA
Bt.5176.1.S1_at	0.0185683	407	SLC25A6	Bos taurus solute carrier family 25 (mitochondrial carrier; adenine nucleotide translocator), member 6 (SLC25A6), mRNA. [Source:RefSeq mRNA;Acc:NM_174660]
Bt.3871.1.S1_at	0.0185215	408	NA	NA
Bt.6372.1.A1_at	0.0185037	409		Uncharacterized protein [Source:UniProtKB/TrEMBL;Acc:E1BCX7]
Bt.17592.1.S1_at	0.0184782	410	NA	NA
Bt.26044.1.A1_at	0.0184731	411	CASP8AP2	caspase 8 associated protein 2 [Source:HGNC Symbol;Acc:HGNC:1510]
Bt.11974.1.S1_at	0.0184697	412	NA	NA
Bt.5590.1.S1_at	0.01845	413	NA	NA
Bt.17659.1.S1_at	0.0184164	414	PTDSS1	Bos taurus phosphatidylserine synthase 1 (PTDSS1), mRNA. [Source:RefSeq mRNA;Acc:NM_001046040]
Bt.4358.1.S1_at	0.0184066	415	NA	NA
Bt.20893.1.A1_at	0.0183216	416	PNPO	Bos taurus pyridoxamine 5'-phosphate oxidase (PNPO), mRNA. [Source:RefSeq mRNA;Acc:NM_001014907]
Bt.12071.1.S1_at	0.018254	417	SIRT7	Bos taurus sirtuin 7 (SIRT7), mRNA. [Source:RefSeq mRNA;Acc:NM_001075217]
Bt.23542.1.S1_at	0.0181965	418	NA	NA
Bt.18962.1.A1_at	0.0181456	419	AOAH	Bos taurus acyloxyacyl hydrolase (neutrophil) (AOAH), mRNA. [Source:RefSeq mRNA;Acc:NM_001078096]
Bt.16773.1.A1_at	0.0181376	420	NA	NA
Bt.14464.1.A1_at	0.018127	421	GPHN	gephyrin [Source:HGNC Symbol;Acc:HGNC:15465]
Bt.3274.1.A2_at	0.0181054	422	DNAJA1	Bos taurus DnaJ (Hsp40) homolog, subfamily A, member 1 (DNAJA1), mRNA. [Source:RefSeq mRNA;Acc:NM_001015637]
Bt.8552.1.S1_at	0.0181044	423	BOLA-DRA	Bos taurus major histocompatibility complex, class II, DR alpha (BOLA-DRA), mRNA. [Source:RefSeq mRNA;Acc:NM_001012677]
Bt.24248.1.S1_at	0.0180842	424	KIAA1737	Bos taurus KIAA1737 ortholog (KIAA1737), mRNA. [Source:RefSeq mRNA;Acc:NM_001075242]
Bt.3862.1.S1_a_at	0.0180574	425	PPARG	Bos taurus peroxisome proliferator-activated receptor gamma (PPARG), mRNA. [Source:RefSeq mRNA;Acc:NM_181024]
Bt.23152.1.S1_at	0.0180238	426	RETN	Bos taurus resistin (RETN), mRNA. [Source:RefSeq mRNA;Acc:NM_183362]
Bt.21448.2.S1_at	0.0180041	427	SLC12A7	solute carrier family 12 (potassium/chloride transporter), member 7 [Source:HGNC Symbol;Acc:HGNC:10915]
Bt.16350.2.A1_s_at	0.0179779	428	GBP5	Bos taurus guanylate binding protein 5 (GBP5), mRNA. [Source:RefSeq mRNA;Acc:NM_001075746]
Bt.26765.1.S1_at	0.0179221	429	VPS8	vacuolar protein sorting 8 homolog (S. cerevisiae) [Source:HGNC Symbol;Acc:HGNC:29122]
Bt.20651.1.S1_at	0.017902	430	SLC35F5	Bos taurus solute carrier family 35, member F5 (SLC35F5), mRNA. [Source:RefSeq mRNA;Acc:NM_001101242]
Bt.28435.1.S1_at	0.0178941	431	NA	NA
Bt.1377.1.S1_at	0.0178795	432	CCR1	Bos taurus chemokine (C-C motif) receptor 1 (CCR1), mRNA. [Source:RefSeq mRNA;Acc:NM_001077839]
Bt.18560.1.A1_at	0.0178567	433	NA	NA
Bt.4768.1.S2_at	0.0178524	434	F11R	Bos taurus F11 receptor (F11R), mRNA. [Source:RefSeq mRNA;Acc:NM_174095]
Bt.6391.1.A1_at	0.0177828	435	CCDC90A	coiled-coil domain-containing protein 90A, mitochondrial [Source:RefSeq peptide;Acc:NP_001095779]
Bt.9444.1.S1_at	0.0177825	436	NA	NA
Bt.28780.1.A1_at	0.0177761	437	FGD4	FYVE, RhoGEF and PH domain containing 4 [Source:HGNC Symbol;Acc:HGNC:19125]
Bt.22487.3.S1_at	0.0177543	438	NA	NA
Bt.20663.1.S1_at	0.0176654	439	ZBED5	Bos taurus zinc finger, BED-type containing 5 (ZBED5), mRNA. [Source:RefSeq mRNA;Acc:NM_001099388]
Bt.23348.1.S1_a_at	0.0176646	440	ZYX	Bos taurus zyxin (ZYX), mRNA. [Source:RefSeq mRNA;Acc:NM_001078101]
Bt.25636.1.A1_at	0.0176	441	MBTPS2	Bos taurus membrane-bound transcription factor peptidase, site 2 (MBTPS2), mRNA. [Source:RefSeq mRNA;Acc:NM_001075981]
Bt.3794.1.S1_at	0.017582	442	PFKP	phosphofructokinase, platelet [Source:HGNC Symbol;Acc:HGNC:8878]
Bt.22282.1.S1_at	0.0175655	443	NA	NA
Bt.18473.1.S1_at	0.0175448	444	MAPK14	Bos taurus mitogen-activated protein kinase 14 (MAPK14), mRNA. [Source:RefSeq mRNA;Acc:NM_001102174]
Bt.22179.1.S1_at	0.0175378	445	NA	NA
Bt.8953.1.S1_at	0.0175359	446	PTGES	Bos taurus prostaglandin E synthase (PTGES), mRNA. [Source:RefSeq mRNA;Acc:NM_174443]
Bt.20775.1.S1_at	0.0175353	447	NA	NA
Bt.28363.1.S1_at	0.0175244	448	NA	NA
Bt.12496.1.S1_at	0.0174583	449	NA	NA
Bt.13293.1.S1_at	0.0173754	450	CD48	Bos taurus CD48 molecule (CD48), mRNA. [Source:RefSeq mRNA;Acc:NM_001046002]
Bt.11748.1.A1_at	0.0173728	451	NA	NA
Bt.27757.1.S1_at	0.0173476	452	NA	NA
Bt.18882.1.A1_at	0.0173249	453	SCAPER	S-phase cyclin A-associated protein in the ER [Source:HGNC Symbol;Acc:HGNC:13081]
Bt.462.1.S1_at	0.0173236	454	PRKAR2B	Bos taurus protein kinase, cAMP-dependent, regulatory, type II, beta (PRKAR2B), mRNA. [Source:RefSeq mRNA;Acc:NM_174649]
Bt.20079.1.S1_at	0.0172994	455	NA	NA
Bt.9765.1.S1_at	0.0172703	456	NA	NA
Bt.5392.1.S1_at	0.0172228	457	CD36	Bos taurus CD36 molecule (thrombospondin receptor) (CD36), transcript variant 1, mRNA. [Source:RefSeq mRNA;Acc:NM_001278621]
Bt.5348.1.S1_at	0.0172011	458	NA	NA
Bt.26290.2.S1_a_at	0.0171891	459	IPO4	Bos taurus importin 4 (IPO4), mRNA. [Source:RefSeq mRNA;Acc:NM_001083661]
Bt.21431.1.S1_at	0.0171772	460	LTB	lymphotoxin beta (TNF superfamily, member 3) [Source:HGNC Symbol;Acc:HGNC:6711]
Bt.27975.1.S1_s_at	0.0171696	461	CALM	Bos taurus calmodulin-like (CALM), mRNA. [Source:RefSeq mRNA;Acc:NM_001166508]
Bt.24676.2.A1_at	0.0171046	462	SAR1B	Bos taurus SAR1 homolog B (S. cerevisiae) (SAR1B), mRNA. [Source:RefSeq mRNA;Acc:NM_001035315]
Bt.11527.1.A1_at	0.0170521	463	BCL2L2	Bos taurus BCL2-like 2 (BCL2L2), mRNA. [Source:RefSeq mRNA;Acc:NM_001076533]
Bt.28488.1.S1_at	0.0169866	464	BRMS1	Bos taurus breast cancer metastasis suppressor 1 (BRMS1), mRNA. [Source:RefSeq mRNA;Acc:NM_001076404]
Bt.22036.1.S1_at	0.016961	465	NA	NA
Bt.26753.1.A1_at	0.0169127	466	NA	NA
Bt.4908.1.S1_at	0.0166646	467	RBBP7	Bos taurus retinoblastoma binding protein 7 (RBBP7), mRNA. [Source:RefSeq mRNA;Acc:NM_001034638]
Bt.22390.1.S1_at	0.0166333	468	HPS3	Hermansky-Pudlak syndrome 3 [Source:HGNC Symbol;Acc:HGNC:15597]
Bt.21057.1.A1_at	0.0166116	469	NOP10	Bos taurus NOP10 ribonucleoprotein homolog (yeast) (NOP10), mRNA. [Source:RefSeq mRNA;Acc:NM_001114521]
Bt.26847.1.S1_at	0.0166083	470	LAT	linker for activation of T cells [Source:HGNC Symbol;Acc:HGNC:18874]
Bt.15307.1.A1_at	0.0165831	471	NA	NA
Bt.9224.1.S1_at	0.0165569	472	NA	NA
Bt.2378.1.S1_at	0.0165429	473	NA	NA
Bt.23799.1.S1_at	0.0164659	474	VAC14	Bos taurus Vac14 homolog (S. cerevisiae) (VAC14), mRNA. [Source:RefSeq mRNA;Acc:NM_001082444]
Bt.11661.1.S1_at	0.0164611	475		Bos taurus CDV3 homolog (mouse) (CDV3), mRNA. [Source:RefSeq mRNA;Acc:NM_001192040]
Bt.15460.1.A1_at	0.0164493	476	NA	NA
Bt.9265.1.A1_at	0.0164222	477	BATF	Bos taurus basic leucine zipper transcription factor, ATF-like (BATF), mRNA. [Source:RefSeq mRNA;Acc:NM_001206278]
Bt.6416.1.A1_at	0.0163834	478	MTG1	Bos taurus mitochondrial GTPase 1 homolog (S. cerevisiae) (MTG1), mRNA. [Source:RefSeq mRNA;Acc:NM_001025327]
Bt.3708.2.S1_at	0.0163758	479	HICE1	Bos taurus HAUS augmin-like complex, subunit 8 (HAUS8), mRNA. [Source:RefSeq mRNA;Acc:NM_001075487]
Bt.11505.2.S1_at	0.0163597	480	GRINA	Bos taurus glutamate receptor, ionotropic, N-methyl D-aspartate-associated protein 1 (glutamate binding) (GRINA), mRNA. [Source:RefSeq mRNA;Acc:NM_001037593]
Bt.9004.1.S1_at	0.0163006	481	BCAT2	Bos taurus branched chain amino-acid transaminase 2, mitochondrial (BCAT2), mRNA. [Source:RefSeq mRNA;Acc:NM_001013593]
Bt.20172.1.S1_at	0.0162663	482	GNAI3	Bos taurus guanine nucleotide binding protein (G protein), alpha inhibiting activity polypeptide 3 (GNAI3), mRNA. [Source:RefSeq mRNA;Acc:NM_001034677]
Bt.7266.1.S1_at	0.016251	483	TIMM8A	Bos taurus translocase of inner mitochondrial membrane 8 homolog A (yeast) (TIMM8A), mRNA. [Source:RefSeq mRNA;Acc:NM_001034480]
Bt.10854.1.S1_at	0.0162483	484	YRDC	Bos taurus yrdC domain containing (E. coli) (YRDC), mRNA. [Source:RefSeq mRNA;Acc:NM_001075550]
Bt.18643.2.S1_at	0.0162377	485	FLIP	Bos taurus CASP8 and FADD-like apoptosis regulator (CFLAR), mRNA. [Source:RefSeq mRNA;Acc:NM_001012281]
Bt.8079.2.S1_a_at	0.0162195	486	SAFB2	Bos taurus scaffold attachment factor B2 (SAFB2), mRNA. [Source:RefSeq mRNA;Acc:NM_001256554]
Bt.3314.1.S1_at	0.0162171	487	PLEKHM2	Bos taurus pleckstrin homology domain containing, family M (with RUN domain) member 2 (PLEKHM2), mRNA. [Source:RefSeq mRNA;Acc:NM_001192416]
Bt.12030.2.S1_at	0.0161812	488	ACTN4	Bos taurus actinin, alpha 4 (ACTN4), mRNA. [Source:RefSeq mRNA;Acc:NM_001098052]
Bt.13648.1.A1_at	0.0161538	489	PKP4	Bos taurus plakophilin 4 (PKP4), mRNA. [Source:RefSeq mRNA;Acc:NM_001191491]
Bt.6588.1.S1_at	0.0161448	490	NCK1	Bos taurus NCK adaptor protein 1 (NCK1), mRNA. [Source:RefSeq mRNA;Acc:NM_001076072]
Bt.6150.1.S1_at	0.0160778	491	MGC159500	Bos taurus PITH (C-terminal proteasome-interacting domain of thioredoxin-like) domain containing 1 (PITHD1), mRNA. [Source:RefSeq mRNA;Acc:NM_001098890]
Bt.5238.1.S1_at	0.0160597	492	CHI3L1	Bos taurus chitinase 3-like 1 (cartilage glycoprotein-39) (CHI3L1), mRNA. [Source:RefSeq mRNA;Acc:NM_001080219]
Bt.4994.1.S1_at	0.016027	493	NA	NA
Bt.4449.1.S1_at	0.0159945	494	AKR1A1	Bos taurus aldo-keto reductase family 1, member A1 (aldehyde reductase) (AKR1A1), mRNA. [Source:RefSeq mRNA;Acc:NM_001076513]
Bt.9654.1.S1_at	0.0159864	495		Bos taurus apolipoprotein L, 3-like (LOC510193), mRNA. [Source:RefSeq mRNA;Acc:NM_001100333]
Bt.72.1.S1_at	0.0159836	496	NA	NA
Bt.16994.1.S1_at	0.0159565	497		Uncharacterized protein [Source:UniProtKB/TrEMBL;Acc:G3X6B1]
Bt.27428.1.A1_at	0.0159485	498	NA	NA
Bt.26869.1.A1_at	0.0159453	499	NA	NA
Bt.17122.1.S1_at	0.0159176	500	ZNF295	Bos taurus zinc finger protein 295 (ZNF295), mRNA. [Source:RefSeq mRNA;Acc:NM_001083659]
Bt.26530.1.S1_at	0.015871	501	NA	NA
Bt.12108.1.S1_at	0.0158644	502	MTERFD1	Bos taurus MTERF domain containing 1 (MTERFD1), mRNA. [Source:RefSeq mRNA;Acc:NM_001075881]
Bt.12393.1.S1_at	0.0158485	503	NA	NA
Bt.714.1.S1_at	0.0157583	504	SIGMAR1	Bos taurus sigma non-opioid intracellular receptor 1 (SIGMAR1), mRNA. [Source:RefSeq mRNA;Acc:NM_001034655]
Bt.5180.1.S1_at	0.0156973	505	UCP2	Bos taurus uncoupling protein 2 (mitochondrial, proton carrier) (UCP2), mRNA. [Source:RefSeq mRNA;Acc:NM_001033611]
AFFX-r2-Bs-phe-5_at	0.0156902	506	NA	NA
Bt.11028.2.S1_at	0.0156628	507	ELP4	Bos taurus elongator acetyltransferase complex subunit 4 (ELP4), mRNA. [Source:RefSeq mRNA;Acc:NM_001038684]
Bt.9716.1.A1_at	0.0155882	508	NA	NA
Bt.22869.1.S2_at	0.0155468	509	FABP5	fatty acid binding protein 5 (psoriasis-associated) [Source:HGNC Symbol;Acc:HGNC:3560]
Bt.23704.1.A1_at	0.0154351	510	PEX2	peroxisomal biogenesis factor 2 [Source:HGNC Symbol;Acc:HGNC:9717]
Bt.24792.1.S1_at	0.0154178	511	LYSMD1	LysM, putative peptidoglycan-binding, domain containing 1 [Source:HGNC Symbol;Acc:HGNC:32070]
Bt.9760.1.S1_at	0.0153807	512	GJB2	Bos taurus gap junction protein, beta 2, 26kDa (GJB2), mRNA. [Source:RefSeq mRNA;Acc:NM_001083637]
Bt.12468.1.S1_at	0.0153656	513	AIMP2	Bos taurus aminoacyl tRNA synthetase complex-interacting multifunctional protein 2 (AIMP2), mRNA. [Source:RefSeq mRNA;Acc:NM_001075813]
Bt.4732.1.S1_at	0.0153643	514	ALDH1A1	Bos taurus aldehyde dehydrogenase 1 family, member A1 (ALDH1A1), mRNA. [Source:RefSeq mRNA;Acc:NM_174239]
Bt.1535.1.S1_at	0.015355	515	VPS16	vacuolar protein sorting 16 homolog (S. cerevisiae) [Source:HGNC Symbol;Acc:HGNC:14584]
Bt.17880.1.S1_a_at	0.0153459	516	RPAIN	Bos taurus RPA interacting protein (RPAIN), mRNA. [Source:RefSeq mRNA;Acc:NM_001076500]
Bt.20276.2.A1_at	0.0152907	517	MBOAT1	membrane bound O-acyltransferase domain containing 1 [Source:HGNC Symbol;Acc:HGNC:21579]
Bt.4397.1.S1_at	0.0152858	518	POMT1	Bos taurus protein-O-mannosyltransferase 1 (POMT1), mRNA. [Source:RefSeq mRNA;Acc:NM_001080330]
Bt.22726.3.S1_a_at	0.0152218	519	CA8	Bos taurus carbonic anhydrase VIII (CA8), mRNA. [Source:RefSeq mRNA;Acc:NM_001083690]
Bt.9942.1.S1_at	0.0152206	520	OCRL	oculocerebrorenal syndrome of Lowe [Source:HGNC Symbol;Acc:HGNC:8108]
AFFX-r2-Bs-dap-5_at	0.0152019	521	NA	NA
Bt.7384.2.S1_at	0.0152004	522	NA	NA
Bt.4856.1.S1_at	0.0151825	523	IL1B	Bos taurus interleukin 1, beta (IL1B), mRNA. [Source:RefSeq mRNA;Acc:NM_174093]
Bt.22026.1.S1_at	0.0151333	524	MERTK	Bos taurus c-mer proto-oncogene tyrosine kinase (MERTK), mRNA. [Source:RefSeq mRNA;Acc:NM_001192024]
Bt.2138.1.S1_at	0.0151231	525	MRPL43	39S ribosomal protein L43, mitochondrial [Source:RefSeq peptide;Acc:NP_776988]
Bt.24567.1.S1_at	0.015094	526	NA	NA
Bt.17794.1.S1_at	0.0150317	527	ACTN1	Bos taurus actinin, alpha 1 (ACTN1), mRNA. [Source:RefSeq mRNA;Acc:NM_001035351]
Bt.9088.1.S1_at	0.0150215	528	NA	NA
Bt.5390.1.S1_at	0.0150164	529	MVP	Bos taurus major vault protein (MVP), mRNA. [Source:RefSeq mRNA;Acc:NM_001035317]
Bt.22857.1.S1_at	0.0150065	530	TRIB2	Bos taurus tribbles homolog 2 (Drosophila) (TRIB2), mRNA. [Source:RefSeq mRNA;Acc:NM_178317]
Bt.27259.1.S1_at	0.014987	531	FER	fer (fps/fes related) tyrosine kinase [Source:HGNC Symbol;Acc:HGNC:3655]
Bt.522.1.S1_at	0.0149853	532	IL15	Bos taurus interleukin 15 (IL15), mRNA. [Source:RefSeq mRNA;Acc:NM_174090]
Bt.18732.2.A1_at	0.0149506	533	NA	NA
Bt.3314.2.S1_at	0.0149455	534	PLEKHM2	Bos taurus pleckstrin homology domain containing, family M (with RUN domain) member 2 (PLEKHM2), mRNA. [Source:RefSeq mRNA;Acc:NM_001192416]
Bt.22568.1.S1_at	0.0149342	535	RPL29	Bos taurus ribosomal protein L29 (RPL29), mRNA. [Source:RefSeq mRNA;Acc:NM_001014862]
Bt.6105.1.S1_at	0.0149333	536	FAM65A	family with sequence similarity 65, member A [Source:HGNC Symbol;Acc:HGNC:25836]
Bt.4596.2.S1_at	0.014876	537	TOX4	Bos taurus TOX high mobility group box family member 4 (TOX4), mRNA. [Source:RefSeq mRNA;Acc:NM_001075707]
Bt.2563.1.S1_at	0.0148158	538	CLIC4	Bos taurus chloride intracellular channel 4 (CLIC4), mRNA. [Source:RefSeq mRNA;Acc:NM_001080218]
Bt.20024.1.S1_at	0.0147754	539	SIRT6	Bos taurus sirtuin 6 (SIRT6), mRNA. [Source:RefSeq mRNA;Acc:NM_001098084]
Bt.5997.1.S1_at	0.0147321	540	TSTA3	Bos taurus tissue specific transplantation antigen P35B (TSTA3), mRNA. [Source:RefSeq mRNA;Acc:NM_001046139]
Bt.20929.1.S1_at	0.0147015	541	H1F0	Bos taurus H1 histone family, member 0 (H1F0), mRNA. [Source:RefSeq mRNA;Acc:NM_001076487]
Bt.20984.1.S1_at	0.0146994	542	GBAS	Bos taurus glioblastoma amplified sequence (GBAS), mRNA. [Source:RefSeq mRNA;Acc:NM_001077011]
Bt.19323.1.A1_at	0.014681	543	NA	NA
Bt.24282.3.S1_at	0.0146773	544	PPP1R15B	protein phosphatase 1, regulatory subunit 15B [Source:HGNC Symbol;Acc:HGNC:14951]
Bt.7138.1.S1_at	0.0146759	545	ANAPC1	anaphase promoting complex subunit 1 [Source:HGNC Symbol;Acc:HGNC:19988]
Bt.17265.1.A1_a_at	0.0146641	546	NR1H3	Bos taurus nuclear receptor subfamily 1, group H, member 3 (NR1H3), mRNA. [Source:RefSeq mRNA;Acc:NM_001014861]
Bt.1726.1.S1_at	0.0146627	547	TBC1D17	TBC1 domain family, member 17 [Source:HGNC Symbol;Acc:HGNC:25699]
Bt.4478.1.S1_at	0.0146111	548	FKBP3	Bos taurus FK506 binding protein 3, 25kDa (FKBP3), mRNA. [Source:RefSeq mRNA;Acc:NM_001038112]
Bt.10962.2.S1_at	0.014609	549	NA	NA
Bt.27822.1.A1_at	0.0146088	550	SNX10	Bos taurus sorting nexin 10 (SNX10), mRNA. [Source:RefSeq mRNA;Acc:NM_001075375]
Bt.10006.3.A1_at	0.0146	551	NA	NA
Bt.3504.1.S1_at	0.0145851	552	RRAS2	Bos taurus related RAS viral (r-ras) oncogene homolog 2 (RRAS2), mRNA. [Source:RefSeq mRNA;Acc:NM_001099010]
Bt.21842.2.S1_at	0.0145783	553		Uncharacterized protein [Source:UniProtKB/TrEMBL;Acc:F1N5D0]
Bt.6551.1.A1_at	0.0145524	554	NA	NA
Bt.22224.1.S1_at	0.0145061	555	UBALD2	UBA-like domain containing 2 [Source:HGNC Symbol;Acc:HGNC:28438]
Bt.9412.1.S1_at	0.0144681	556	NA	NA
Bt.100.1.S1_at	0.0144668	557	ADRB2	Bos taurus adrenergic, beta-2-, receptor, surface (ADRB2), mRNA. [Source:RefSeq mRNA;Acc:NM_174231]
Bt.20451.1.S1_at	0.0144639	558	NA	NA
Bt.8868.1.S1_at	0.0144586	559	B4GALT7	Bos taurus xylosylprotein beta 1,4-galactosyltransferase, polypeptide 7 (galactosyltransferase I) (B4GALT7), mRNA. [Source:RefSeq mRNA;Acc:NM_001075321]
Bt.2787.1.S1_s_at	0.0144554	560	TSEN54	TSEN54 tRNA splicing endonuclease subunit [Source:HGNC Symbol;Acc:HGNC:27561]
Bt.20008.1.S1_at	0.0144499	561	PIAS3	Bos taurus protein inhibitor of activated STAT, 3 (PIAS3), mRNA. [Source:RefSeq mRNA;Acc:NM_001102185]
Bt.24587.1.A1_at	0.0143907	562	NA	NA
Bt.8547.1.S1_at	0.0143752	563	SLAMF1	Bos taurus signaling lymphocytic activation molecule family member 1 (SLAMF1), mRNA. [Source:RefSeq mRNA;Acc:NM_174184]
Bt.12046.2.A1_at	0.0143282	564	NA	NA
Bt.22231.1.S1_at	0.0143249	565	NA	NA
Bt.12250.1.S1_at	0.0143155	566	PPP2R3C	Bos taurus protein phosphatase 2, regulatory subunit B'', gamma (PPP2R3C), mRNA. [Source:RefSeq mRNA;Acc:NM_001015645]
Bt.5998.1.S1_at	0.014304	567	NA	NA
Bt.12110.1.S1_at	0.014296	568	UTP11L	Bos taurus UTP11-like, U3 small nucleolar ribonucleoprotein, (yeast) (UTP11L), mRNA. [Source:RefSeq mRNA;Acc:NM_001098092]
Bt.21222.1.S1_at	0.0142673	569	KIAA0922	Bos taurus KIAA0922 ortholog (KIAA0922), mRNA. [Source:RefSeq mRNA;Acc:NM_001076803]
Bt.3622.1.A1_at	0.0142556	570	C15orf61	chromosome 15 open reading frame 61 [Source:HGNC Symbol;Acc:HGNC:34453]
Bt.28929.1.S1_at	0.014241	571	NA	NA
Bt.13809.1.S1_at	0.014237	572	NA	NA
Bt.23853.2.S1_at	0.0141911	573	FES	Bos taurus feline sarcoma oncogene (FES), mRNA. [Source:RefSeq mRNA;Acc:NM_001032300]
Bt.12734.1.S1_at	0.0141765	574	TCOF1	Treacher Collins-Franceschetti syndrome 1 [Source:HGNC Symbol;Acc:HGNC:11654]
Bt.20433.1.S1_at	0.0141758	575	MFAP1	Bos taurus microfibrillar-associated protein 1 (MFAP1), mRNA. [Source:RefSeq mRNA;Acc:NM_001034397]
Bt.1733.1.S1_at	0.0141625	576	NA	NA
Bt.11242.1.S1_at	0.0141539	577	MPC1	Bos taurus brain protein 44-like (BRP44L), mRNA. [Source:RefSeq mRNA;Acc:NM_001077042]
Bt.27885.1.S1_at	0.01415	578
Bt.10903.1.S1_at	0.0141322	579	NA	NA
Bt.23451.1.S1_at	0.0141179	580	NA	NA
Bt.24696.1.S1_at	0.0141126	581	NA	NA
Bt.28102.1.S1_at	0.0141095	582	TRIM31	tripartite motif containing 31 [Source:HGNC Symbol;Acc:HGNC:16289]
Bt.10232.1.A1_at	0.0140798	583	NA	NA
Bt.18715.1.A1_at	0.0140791	584	NA	NA
Bt.920.1.S1_at	0.0140714	585	NA	NA
Bt.4492.1.S1_at	0.0140494	586	COLEC12	Bos taurus collectin sub-family member 12 (COLEC12), mRNA. [Source:RefSeq mRNA;Acc:NM_001101843]
Bt.22239.1.S1_at	0.0140193	587	SATB1	Bos taurus SATB homeobox 1 (SATB1), mRNA. [Source:RefSeq mRNA;Acc:NM_001102040]
Bt.17424.1.A1_at	0.0140148	588	NA	NA
Bt.12486.1.A1_at	0.0139831	589	USP22	Bos taurus ubiquitin specific peptidase 22 (USP22), mRNA. [Source:RefSeq mRNA;Acc:NM_001166567]
Bt.28632.2.S1_at	0.0139809	590	SMURF2	SMAD specific E3 ubiquitin protein ligase 2 [Source:HGNC Symbol;Acc:HGNC:16809]
Bt.13853.2.S1_a_at	0.0139459	591	NA	NA
Bt.16469.1.S1_at	0.0139355	592	NA	NA
Bt.11377.1.A1_at	0.0139222	593	MAPK14	Bos taurus mitogen-activated protein kinase 14 (MAPK14), mRNA. [Source:RefSeq mRNA;Acc:NM_001102174]
Bt.11034.1.S1_at	0.013915	594	MID1IP1	Bos taurus MID1 interacting protein 1 (gastrulation specific G12 homolog (zebrafish)) (MID1IP1), mRNA. [Source:RefSeq mRNA;Acc:NM_001076383]
Bt.10915.1.A1_at	0.0138912	595	DAP3	Bos taurus death associated protein 3 (DAP3), mRNA. [Source:RefSeq mRNA;Acc:NM_001113294]
Bt.10398.1.S1_at	0.0138844	596	PTX3	Bos taurus pentraxin 3, long (PTX3), mRNA. [Source:RefSeq mRNA;Acc:NM_001076259]
Bt.1823.1.S1_at	0.0138694	597	PRDX1	Bos taurus peroxiredoxin 1 (PRDX1), mRNA. [Source:RefSeq mRNA;Acc:NM_174431]
Bt.21376.1.S1_at	0.0138376	598	STT3A	Bos taurus STT3, subunit of the oligosaccharyltransferase complex, homolog A (S. cerevisiae) (STT3A), mRNA. [Source:RefSeq mRNA;Acc:NM_001045980]
Bt.21680.1.S1_a_at	0.0138261	599	PIR	Bos taurus pirin (iron-binding nuclear protein) (PIR), mRNA. [Source:RefSeq mRNA;Acc:NM_001102358]
Bt.6665.1.S1_at	0.0138105	600	NA	NA
Bt.16525.2.S1_at	0.0137969	601	NA	NA
Bt.821.1.S1_at	0.0137805	602	MAPKAP1	Bos taurus mitogen-activated protein kinase associated protein 1 (MAPKAP1), mRNA. [Source:RefSeq mRNA;Acc:NM_001081603]
Bt.13408.1.S1_at	0.0137782	603	NA	NA
Bt.4038.1.S1_at	0.0137742	604	NA	NA
Bt.887.1.S1_at	0.0137333	605	DYNC1LI2	Bos taurus dynein, cytoplasmic 1, light intermediate chain 2 (DYNC1LI2), mRNA. [Source:RefSeq mRNA;Acc:NM_001206152]
Bt.29716.1.A1_at	0.0137042	606	NA	NA
Bt.5970.1.S1_a_at	0.0136691	607	S100A2	Bos taurus S100 calcium binding protein A2 (S100A2), mRNA. [Source:RefSeq mRNA;Acc:NM_001034367]
Bt.4855.1.S1_a_at	0.0136616	608		Bos taurus solute carrier family 6 (neurotransmitter transporter, glycine), member 9 (SLC6A9), transcript variant 2, mRNA. [Source:RefSeq mRNA;Acc:NM_001242342]
Bt.10916.1.S1_at	0.0136589	609	NA	NA
Bt.18623.1.A1_at	0.0136587	610	MAPRE2	Bos taurus microtubule-associated protein, RP/EB family, member 2 (MAPRE2), mRNA. [Source:RefSeq mRNA;Acc:NM_001034374]
Bt.23586.1.S1_at	0.0136502	611	NA	NA
Bt.13027.1.A1_at	0.0136462	612	HSD11B1	Bos taurus hydroxysteroid (11-beta) dehydrogenase 1 (HSD11B1), mRNA. [Source:RefSeq mRNA;Acc:NM_001123032]
Bt.13436.1.S1_at	0.0136341	613	NA	NA
Bt.2612.1.S1_at	0.0135879	614		Uncharacterized protein [Source:UniProtKB/TrEMBL;Acc:E1BEW7]
Bt.17794.2.A1_at	0.013573	615	ACTN1	Bos taurus actinin, alpha 1 (ACTN1), mRNA. [Source:RefSeq mRNA;Acc:NM_001035351]
Bt.19703.1.A1_at	0.0135487	616	NA	NA
Bt.16110.1.A1_at	0.0135071	617	NA	NA
Bt.26763.2.S1_at	0.0134925	618		Bos taurus CD33 antigen-like (CD33), mRNA. [Source:RefSeq mRNA;Acc:NM_001191347]
Bt.20289.1.S1_at	0.013478	619	NA	NA
Bt.24192.1.A1_at	0.0134668	620	CEP27	Bos taurus HAUS augmin-like complex, subunit 2 (HAUS2), mRNA. [Source:RefSeq mRNA;Acc:NM_001076819]
Bt.5445.3.A1_at	0.0134544	621	TUBB6	tubulin, beta 6 class V [Source:HGNC Symbol;Acc:HGNC:20776]
Bt.29716.1.S1_at	0.0134439	622	GJB2	Bos taurus gap junction protein, beta 2, 26kDa (GJB2), mRNA. [Source:RefSeq mRNA;Acc:NM_001083637]
Bt.11256.1.S1_at	0.0134422	623	CNOT1	CCR4-NOT transcription complex, subunit 1 [Source:HGNC Symbol;Acc:HGNC:7877]
Bt.11629.1.A1_at	0.0133378	624	TMEM131	transmembrane protein 131 [Source:HGNC Symbol;Acc:HGNC:30366]
Bt.6169.1.A1_at	0.0133213	625	NA	NA
Bt.23076.1.S1_at	0.0132932	626	FAM213B	Bos taurus chromosome 16 open reading frame, human C1orf93 (FAM213B), mRNA. [Source:RefSeq mRNA;Acc:NM_001040598]
Bt.10916.2.S1_at	0.0132648	627	NIPA2	Bos taurus non imprinted in Prader-Willi/Angelman syndrome 2 (NIPA2), mRNA. [Source:RefSeq mRNA;Acc:NM_001034298]
Bt.27920.1.A1_at	0.0132494	628	HHEX	Bos taurus hematopoietically expressed homeobox (HHEX), mRNA. [Source:RefSeq mRNA;Acc:NM_001105424]
Bt.6793.1.S1_at	0.0132391	629	UBE2W	Bos taurus ubiquitin-conjugating enzyme E2W (putative) (UBE2W), mRNA. [Source:RefSeq mRNA;Acc:NM_001099122]
Bt.20690.1.S1_at	0.0132019	630	GAS2L1	Bos taurus growth arrest-specific 2 like 1 (GAS2L1), mRNA. [Source:RefSeq mRNA;Acc:NM_001083698]
Bt.26005.1.A1_at	0.013166	631	NA	NA
Bt.13682.1.A1_at	0.013158	632	C9orf40	chromosome 9 open reading frame 40 [Source:HGNC Symbol;Acc:HGNC:23433]
Bt.3274.1.A1_at	0.0131372	633
Bt.1200.2.A1_a_at	0.0131331	634	TTC27	tetratricopeptide repeat domain 27 [Source:HGNC Symbol;Acc:HGNC:25986]
Bt.13842.1.S1_at	0.0131156	635	NA	NA
Bt.22208.1.S1_at	0.013103	636	PLA2G2D3	Bos taurus calcium-dependent phospholipase A2 PLA2G2D1 (PLA2G2D1), mRNA. [Source:RefSeq mRNA;Acc:NM_001009572]
Bt.5243.1.S1_at	0.0130973	637	EEF1D	Elongation factor 1-delta [Source:UniProtKB/Swiss-Prot;Acc:A5D989]
Bt.26470.3.A1_at	0.0130777	638	NA	NA
Bt.12574.1.A1_at	0.0130754	639	NA	NA
Bt.9300.1.A1_at	0.0130384	640	NA	NA
Bt.18048.1.A1_at	0.0130041	641	NA	NA
Bt.12426.1.S1_at	0.0129935	642	NA	NA
Bt.3374.2.A1_at	0.0129922	643	NA	NA
Bt.8053.1.S1_at	0.0129836	644	ATAD1	Bos taurus ATPase family, AAA domain containing 1 (ATAD1), mRNA. [Source:RefSeq mRNA;Acc:NM_001205581]
Bt.2194.1.S1_at	0.0129673	645	NA	NA
Bt.6860.1.A1_at	0.0129414	646	ATF1	Bos taurus activating transcription factor 1 (ATF1), mRNA. [Source:RefSeq mRNA;Acc:NM_001075289]
Bt.1066.2.S1_a_at	0.0129261	647	FAM50A	Bos taurus family with sequence similarity 50, member A (FAM50A), mRNA. [Source:RefSeq mRNA;Acc:NM_001034496]
Bt.18822.1.A1_at	0.0129235	648	TRIB2	Bos taurus tribbles homolog 2 (Drosophila) (TRIB2), mRNA. [Source:RefSeq mRNA;Acc:NM_178317]
Bt.209.1.S1_at	0.0128935	649	LYZ2	Bos taurus lysozyme C-2 (LYZ2), mRNA. [Source:RefSeq mRNA;Acc:NM_180999]
Bt.3208.1.S1_at	0.0128849	650	DDHD2	Bos taurus DDHD domain containing 2 (DDHD2), mRNA. [Source:RefSeq mRNA;Acc:NM_001075598]
Bt.28202.1.S1_at	0.0128782	651	NA	NA
Bt.10127.1.S1_at	0.0128298	652	HN1L	Bos taurus hematological and neurological expressed 1-like (HN1L), mRNA. [Source:RefSeq mRNA;Acc:NM_001081546]
Bt.14156.1.S1_at	0.012825	653	NA	NA
Bt.2195.2.A1_at	0.0128152	654	NA	NA
Bt.4175.1.S1_at	0.0128091	655	HM13	Bos taurus histocompatibility (minor) 13 (HM13), mRNA. [Source:RefSeq mRNA;Acc:NM_001046124]
Bt.16696.2.S1_at	0.012808	656	NA	NA
Bt.18484.1.A1_at	0.0127945	657	NT5DC1	Bos taurus 5'-nucleotidase domain containing 1 (NT5DC1), mRNA. [Source:RefSeq mRNA;Acc:NM_001105485]
Bt.2781.1.S1_at	0.0127786	658	PNO1	Bos taurus partner of NOB1 homolog (S. cerevisiae) (PNO1), mRNA. [Source:RefSeq mRNA;Acc:NM_183085]
Bt.18355.1.A1_at	0.012763	659	NA	NA
Bt.10183.2.S1_at	0.0127595	660	VTI1A	Bos taurus vesicle transport through interaction with t-SNAREs homolog 1A (yeast) (VTI1A), mRNA. [Source:RefSeq mRNA;Acc:NM_001079792]
Bt.9877.1.S1_at	0.0127588	661	HNRNPU	Bos taurus heterogeneous nuclear ribonucleoprotein U (scaffold attachment factor A) (HNRNPU), mRNA. [Source:RefSeq mRNA;Acc:NM_001076920]
Bt.5376.1.S1_at	0.012745	662	YIF1A	Bos taurus Yip1 interacting factor homolog A (S. cerevisiae) (YIF1A), mRNA. [Source:RefSeq mRNA;Acc:NM_001034269]
Bt.8997.1.S1_at	0.0127327	663	ZBP1	Z-DNA binding protein 1 [Source:HGNC Symbol;Acc:HGNC:16176]
Bt.8353.2.S1_at	0.0127298	664	NA	NA
Bt.24727.1.S1_a_at	0.012705	665	C6orf136	chromosome 6 open reading frame 136 [Source:HGNC Symbol;Acc:HGNC:21301]
Bt.4616.1.S1_at	0.0126778	666	NA	NA
Bt.20266.3.A1_at	0.0126619	667	NA	NA
Bt.16326.2.S1_at	0.0126567	668	TMEM140	Bos taurus transmembrane protein 140 (TMEM140), mRNA. [Source:RefSeq mRNA;Acc:NM_001105373]
Bt.27358.2.S1_at	0.0126529	669	TREML2	triggering receptor expressed on myeloid cells-like 2 [Source:HGNC Symbol;Acc:HGNC:21092]
Bt.5898.1.S1_at	0.0126429	670	NA	NA
Bt.2084.1.S1_at	0.012632	671	TRAF7	Bos taurus TNF receptor-associated factor 7 (TRAF7), mRNA. [Source:RefSeq mRNA;Acc:NM_001024521]
Bt.16817.1.A1_at	0.012626	672	NA	NA
Bt.20119.1.S1_at	0.0126053	673	GRAP	Bos taurus GRB2-related adaptor protein (GRAP), mRNA. [Source:RefSeq mRNA;Acc:NM_001102173]
Bt.1472.2.S1_at	0.0126007	674	IKBKE	inhibitor of kappa light polypeptide gene enhancer in B-cells, kinase epsilon [Source:HGNC Symbol;Acc:HGNC:14552]
Bt.20930.1.A1_at	0.0125981	675	SLC25A32	solute carrier family 25 (mitochondrial folate carrier), member 32 [Source:HGNC Symbol;Acc:HGNC:29683]
Bt.9127.1.S1_at	0.0125933	676	NOSIP	Bos taurus nitric oxide synthase interacting protein (NOSIP), mRNA. [Source:RefSeq mRNA;Acc:NM_001075502]
Bt.2408.1.S1_at	0.0125917	677	CCL2	Bos taurus chemokine (C-C motif) ligand 2 (CCL2), mRNA. [Source:RefSeq mRNA;Acc:NM_174006]
Bt.19930.1.A1_at	0.0125905	678	GPR35	G protein-coupled receptor 35 [Source:HGNC Symbol;Acc:HGNC:4492]
Bt.4323.2.S1_a_at	0.0125881	679	AMZ2	archaelysin family metallopeptidase 2 [Source:HGNC Symbol;Acc:HGNC:28041]
Bt.1736.1.A1_at	0.0125644	680	SOCS1	Suppressor of cytokine signaling 1; Suppressor of cytokine signaling 1-like; Uncharacterized protein [Source:UniProtKB/TrEMBL;Acc:F1MSN0]
Bt.6553.2.S1_at	0.0125594	681	NA	NA
Bt.29044.1.S1_at	0.0125461	682	TIFA	Bos taurus TRAF-interacting protein with forkhead-associated domain (TIFA), mRNA. [Source:RefSeq mRNA;Acc:NM_001081621]
Bt.17168.1.S1_at	0.0125333	683	NA	NA
Bt.4896.1.S1_at	0.0125246	684	NA	NA
Bt.29512.1.A1_at	0.0125182	685	NA	NA
Bt.20139.1.S1_at	0.0125113	686	NA	NA
Bt.532.1.S1_at	0.0125113	686	TSFM	Bos taurus Ts translation elongation factor, mitochondrial (TSFM), mRNA. [Source:RefSeq mRNA;Acc:NM_174204]
Bt.6483.1.A1_at	0.0124508	688	MTSS1	metastasis suppressor 1 [Source:HGNC Symbol;Acc:HGNC:20443]
Bt.13768.2.S1_at	0.0124489	689	DYNLT3	Bos taurus dynein, light chain, Tctex-type 3 (DYNLT3), mRNA. [Source:RefSeq mRNA;Acc:NM_001101220]
Bt.24208.1.S1_at	0.0124263	690	NA	NA
Bt.8345.1.S1_at	0.0124158	691	LEPROT	Bos taurus leptin receptor overlapping transcript (LEPROT), mRNA. [Source:RefSeq mRNA;Acc:NM_001034741]
Bt.22295.1.S1_at	0.0124107	692
Bt.3549.1.A1_at	0.0124	693	NA	NA
Bt.20590.1.S1_at	0.0123964	694	RIOK1	RIO kinase 1 [Source:HGNC Symbol;Acc:HGNC:18656]
Bt.22842.2.S1_at	0.0123917	695	VAT1	Bos taurus vesicle amine transport protein 1 homolog (T. californica) (VAT1), mRNA. [Source:RefSeq mRNA;Acc:NM_001192265]
Bt.11688.1.A1_at	0.0123702	696	NA	NA
Bt.4614.1.S1_at	0.0123688	697	SLC37A1	solute carrier family 37 (glucose-6-phosphate transporter), member 1 [Source:HGNC Symbol;Acc:HGNC:11024]
Bt.22616.2.S1_at	0.0123407	698	SDHAF1	Bos taurus succinate dehydrogenase complex assembly factor 1 (SDHAF1), mRNA. [Source:RefSeq mRNA;Acc:NM_001110442]
Bt.24945.1.S1_at	0.0123008	699	GDE1	Bos taurus glycerophosphodiester phosphodiesterase 1 (GDE1), mRNA. [Source:RefSeq mRNA;Acc:NM_001034686]
Bt.26470.2.S1_at	0.0123	700	NA	NA
Bt.15577.1.A1_at	0.0122906	701	NA	NA
Bt.6405.1.A1_at	0.0122739	702	NA	NA
Bt.12088.1.S1_at	0.01226	703	RNF111	Bos taurus ring finger protein 111 (RNF111), mRNA. [Source:RefSeq mRNA;Acc:NM_001102239]
Bt.27088.1.A1_at	0.0122518	704	NA	NA
Bt.6685.2.A1_at	0.0122333	705	MTHFD2	Bos taurus methylenetetrahydrofolate dehydrogenase (NADP+ dependent) 2, methenyltetrahydrofolate cyclohydrolase (MTHFD2), mRNA. [Source:RefSeq mRNA;Acc:NM_001075755]
Bt.12196.2.A1_at	0.0122265	706	NA	NA
Bt.28181.1.S1_at	0.0122212	707	NA	NA
Bt.26901.1.S1_at	0.01221	708	NA	NA
Bt.26883.1.S1_at	0.0121849	709	PPP1R14C	Bos taurus protein phosphatase 1, regulatory (inhibitor) subunit 14C (PPP1R14C), mRNA. [Source:RefSeq mRNA;Acc:NM_001078068]
Bt.18500.1.A1_at	0.0121606	710	NA	NA
Bt.5259.1.S1_at	0.0121522	711	XAF1	Bos taurus XIAP associated factor 1 (XAF1), mRNA. [Source:RefSeq mRNA;Acc:NM_001035075]
Bt.15716.1.S1_at	0.01215	712	PL-5283	Bos taurus PL-5283 protein (PL-5283), mRNA. [Source:RefSeq mRNA;Acc:NM_001130930]
Bt.9629.2.S1_at	0.0121232	713	ZFP36L1	Bos taurus zinc finger protein 36, C3H type-like 1 (ZFP36L1), mRNA. [Source:RefSeq mRNA;Acc:NM_001101234]
Bt.15672.2.S1_at	0.0121076	714	NA	NA
Bt.6819.1.S1_at	0.0121	715	GNL2	Bos taurus guanine nucleotide binding protein-like 2 (nucleolar) (GNL2), mRNA. [Source:RefSeq mRNA;Acc:NM_001045967]
Bt.2232.1.S1_at	0.0120834	716	NA	NA
Bt.13331.2.S1_a_at	0.0120736	717	TANK	TRAF family member-associated NFKB activator [Source:HGNC Symbol;Acc:HGNC:11562]
Bt.18368.1.S1_at	0.0120631	718	NA	NA
Bt.842.2.S1_at	0.0120389	719	NA	NA
Bt.26847.2.S1_at	0.0120202	720	LAT	linker for activation of T cells [Source:HGNC Symbol;Acc:HGNC:18874]
Bt.8618.1.S1_at	0.0120168	721	NA	NA
Bt.17943.1.S1_at	0.0119894	722	FTO	Bos taurus fat mass and obesity associated (FTO), mRNA. [Source:RefSeq mRNA;Acc:NM_001098142]
Bt.487.1.S1_at	0.0119685	723	EDNRB	Bos taurus endothelin receptor type B (EDNRB), mRNA. [Source:RefSeq mRNA;Acc:NM_174309]
Bt.3014.1.A1_at	0.0119619	724	NA	NA
Bt.13046.1.A1_at	0.0119583	725	NA	NA
Bt.29953.2.S1_at	0.0119582	726	NA	NA
Bt.2899.1.S1_at	0.0119444	727	FOS	Bos taurus FBJ murine osteosarcoma viral oncogene homolog (FOS), mRNA. [Source:RefSeq mRNA;Acc:NM_182786]
Bt.15728.1.S1_at	0.0119418	728	NA	NA
Bt.23853.3.S1_a_at	0.0119304	729	FES	Bos taurus feline sarcoma oncogene (FES), mRNA. [Source:RefSeq mRNA;Acc:NM_001032300]
Bt.27434.1.A1_at	0.0119269	730	BPHL	biphenyl hydrolase-like (serine hydrolase) [Source:HGNC Symbol;Acc:HGNC:1094]
Bt.17771.2.A1_at	0.0119068	731	ZFYVE1	zinc finger, FYVE domain containing 1 [Source:HGNC Symbol;Acc:HGNC:13180]
AFFX-r2-Bs-thr-5_s_at	0.0118849	732	NA	NA
Bt.9661.1.S1_at	0.0118646	733	SIPA1L1	signal-induced proliferation-associated 1 like 1 [Source:HGNC Symbol;Acc:HGNC:20284]
Bt.20052.1.S1_at	0.0118568	734	NA	NA
Bt.17041.2.S1_at	0.0118473	735	NA	NA
Bt.4025.1.S1_at	0.0118417	736	MIA3	Bos taurus melanoma inhibitory activity family, member 3 (MIA3), mRNA. [Source:RefSeq mRNA;Acc:NM_001166571]
Bt.1034.1.S1_at	0.0118333	737	RPS8	Bos taurus ribosomal protein S8 (RPS8), mRNA. [Source:RefSeq mRNA;Acc:NM_001025317]
Bt.21777.1.S1_at	0.01177	738	NA	NA
Bt.12606.2.S1_at	0.0117333	739	NA	NA
Bt.18643.1.A1_a_at	0.011727	740	NA	NA
Bt.196.1.S1_at	0.0117265	741	S100A13	Bos taurus S100 calcium binding protein A13 (S100A13), mRNA. [Source:RefSeq mRNA;Acc:NM_205800]
Bt.5022.1.A1_at	0.0117147	742	NA	NA
Bt.4051.2.S1_at	0.0117111	743	NA	NA
Bt.9527.2.S1_at	0.0117024	744	NA	NA
Bt.4017.2.S1_at	0.0116476	745	MBIP	Bos taurus MAP3K12 binding inhibitory protein 1 (MBIP), mRNA. [Source:RefSeq mRNA;Acc:NM_001077518]
Bt.21490.1.S1_at	0.0116085	746	POP4	Bos taurus processing of precursor 4, ribonuclease P/MRP subunit (S. cerevisiae) (POP4), transcript variant 2, mRNA. [Source:RefSeq mRNA;Acc:NM_001034770]
Bt.29346.1.S1_at	0.0115767	747	WDR21A	Bos taurus DDB1 and CUL4 associated factor 4 (DCAF4), mRNA. [Source:RefSeq mRNA;Acc:NM_001024520]
Bt.26936.1.S1_at	0.0115694	748	UBR1	Bos taurus ubiquitin protein ligase E3 component n-recognin 1 (UBR1), mRNA. [Source:RefSeq mRNA;Acc:NM_001205897]
Bt.15914.1.A1_at	0.0115667	749	KHK	Bos taurus ketohexokinase (fructokinase) (KHK), mRNA. [Source:RefSeq mRNA;Acc:NM_001076351]
Bt.7700.1.S1_at	0.0115598	750	ACTN1	Bos taurus actinin, alpha 1 (ACTN1), mRNA. [Source:RefSeq mRNA;Acc:NM_001035351]
Bt.24470.1.S1_a_at	0.0115557	751	TRIM37	tripartite motif containing 37 [Source:HGNC Symbol;Acc:HGNC:7523]
Bt.7922.1.S1_at	0.0115532	752	NA	NA
Bt.23555.2.S1_at	0.0115379	753	NA	NA
Bt.6775.1.S1_at	0.0115286	754	ANXA3	annexin A3 [Source:HGNC Symbol;Acc:HGNC:541]
Bt.14305.1.A1_at	0.0115177	755	ZNF771	zinc finger protein 771 [Source:HGNC Symbol;Acc:HGNC:29653]
Bt.4804.2.A1_at	0.0115173	756	CDKN1C	Bos taurus cyclin-dependent kinase inhibitor 1C (p57, Kip2) (CDKN1C), mRNA. [Source:RefSeq mRNA;Acc:NM_001077903]
Bt.20716.2.A1_at	0.0115111	757	INSIG2	insulin induced gene 2 [Source:HGNC Symbol;Acc:HGNC:20452]
Bt.20506.1.S1_at	0.0114939	758	NA	NA
Bt.191.1.S1_at	0.0114833	759	IL1A	Bos taurus interleukin 1, alpha (IL1A), mRNA. [Source:RefSeq mRNA;Acc:NM_174092]
Bt.6171.1.A1_at	0.011463	760	HIBADH	Bos taurus 3-hydroxyisobutyrate dehydrogenase (HIBADH), mRNA. [Source:RefSeq mRNA;Acc:NM_001046106]
Bt.24335.1.S1_at	0.0114384	761	DAPP1	Bos taurus dual adaptor of phosphotyrosine and 3-phosphoinositides (DAPP1), mRNA. [Source:RefSeq mRNA;Acc:NM_001076891]
Bt.502.1.A1_at	0.0114255	762	RGN	Bos taurus regucalcin (senescence marker protein-30) (RGN), mRNA. [Source:RefSeq mRNA;Acc:NM_173957]
Bt.21104.2.S1_at	0.0114211	763	PRPSAP2	Bos taurus phosphoribosyl pyrophosphate synthetase-associated protein 2 (PRPSAP2), mRNA. [Source:RefSeq mRNA;Acc:NM_001081513]
Bt.10051.1.A1_at	0.0114124	764	THAP9	Bos taurus THAP domain containing 9 (THAP9), mRNA. [Source:RefSeq mRNA;Acc:NM_001244183]
Bt.22374.1.S1_at	0.0113946	765	NA	NA
Bt.9789.1.S1_at	0.0113792	766	ASCL2	Bos taurus achaete-scute complex homolog 2 (Drosophila) (ASCL2), mRNA. [Source:RefSeq mRNA;Acc:NM_001040607]
Bt.2723.1.A1_at	0.0113741	767	CDO1	Bos taurus cysteine dioxygenase, type I (CDO1), mRNA. [Source:RefSeq mRNA;Acc:NM_001034465]
Bt.14159.1.A1_at	0.0113407	768	NA	NA
Bt.13392.1.S1_at	0.0113395	769	TWISTNB	Bos taurus TWIST neighbor (TWISTNB), mRNA. [Source:RefSeq mRNA;Acc:NM_001105622]
Bt.5681.1.S1_at	0.0113389	770	FLYWCH2	FLYWCH family member 2-like; Uncharacterized protein [Source:UniProtKB/TrEMBL;Acc:E1BBK3]
Bt.20494.1.S1_at	0.0113269	771	NA	NA
Bt.26828.1.S1_at	0.0113199	772	CNTLN	centlein, centrosomal protein [Source:HGNC Symbol;Acc:HGNC:23432]
Bt.22085.1.S1_at	0.0113174	773	NA	NA
Bt.15866.1.S1_at	0.0112956	774	NA	NA
Bt.22308.1.A1_at	0.0112901	775	ZBTB9	Bos taurus zinc finger and BTB domain containing 9 (ZBTB9), mRNA. [Source:RefSeq mRNA;Acc:NM_001191462]
Bt.7327.2.S1_a_at	0.011275	776	MGC133692	Bos taurus glycoprotein integral membrane 1 (GINM1), mRNA. [Source:RefSeq mRNA;Acc:NM_001038509]
Bt.391.2.S1_at	0.011268	777	PRKACB	Bos taurus protein kinase, cAMP-dependent, catalytic, beta (PRKACB), mRNA. [Source:RefSeq mRNA;Acc:NM_174585]
Bt.7788.1.S1_at	0.0112643	778	CCDC80	Bos taurus coiled-coil domain containing 80 (CCDC80), mRNA. [Source:RefSeq mRNA;Acc:NM_001098982]
Bt.20422.1.S1_at	0.0112623	779	NUDT22	Bos taurus nudix (nucleoside diphosphate linked moiety X)-type motif 22 (NUDT22), mRNA. [Source:RefSeq mRNA;Acc:NM_001038680]
Bt.17300.1.S1_at	0.011257	780	NA	NA
Bt.16236.1.A1_at	0.0112492	781	JPH1	junctophilin 1 [Source:HGNC Symbol;Acc:HGNC:14201]
Bt.8818.1.S1_at	0.0112303	782	TOP3A	Bos taurus topoisomerase (DNA) III alpha (TOP3A), mRNA. [Source:RefSeq mRNA;Acc:NM_001077975]
Bt.6158.2.S1_at	0.0112246	783	NA	NA
Bt.24288.1.A1_at	0.0112233	784	NA	NA
Bt.23091.1.S1_at	0.011218	785	PSMD1	Bos taurus proteasome (prosome, macropain) 26S subunit, non-ATPase, 1 (PSMD1), mRNA. [Source:RefSeq mRNA;Acc:NM_001101077]
Bt.18854.1.A1_at	0.0112073	786	NA	NA
Bt.17339.1.S1_at	0.0111924	787	VAV3	vav 3 guanine nucleotide exchange factor [Source:HGNC Symbol;Acc:HGNC:12659]
Bt.12688.1.A1_at	0.0111923	788	PRICKLE1	Bos taurus prickle homolog 1 (Drosophila) (PRICKLE1), mRNA. [Source:RefSeq mRNA;Acc:NM_001102534]
Bt.3804.1.S1_at	0.011186	789	PCOLCE2	Bos taurus procollagen C-endopeptidase enhancer 2 (PCOLCE2), mRNA. [Source:RefSeq mRNA;Acc:NM_001075629]
Bt.11060.1.S1_at	0.0111746	790	SERINC3	Bos taurus serine incorporator 3 (SERINC3), mRNA. [Source:RefSeq mRNA;Acc:NM_001083412]
Bt.27314.2.S1_at	0.0111667	791	FAM108B1	Bos taurus family with sequence similarity 108, member B1 (FAM108B1), mRNA. [Source:RefSeq mRNA;Acc:NM_001101278]
Bt.5224.1.S1_at	0.0111642	792	DPYSL2	Bos taurus dihydropyrimidinase-like 2 (DPYSL2), mRNA. [Source:RefSeq mRNA;Acc:NM_001076000]
Bt.12034.1.A1_at	0.0111537	793	NA	NA
Bt.4682.1.S1_at	0.0111487	794	NA	NA
Bt.20293.1.S1_at	0.0111439	795	AAMP	Bos taurus angio-associated, migratory cell protein (AAMP), mRNA. [Source:RefSeq mRNA;Acc:NM_001076995]
Bt.10557.1.S1_at	0.0111339	796	TMEM243	Bos taurus chromosome 4 open reading frame, human C7orf23 (TMEM243), mRNA. [Source:RefSeq mRNA;Acc:NM_001078044]
Bt.24257.1.S1_at	0.0111251	797	NA	NA
Bt.28916.1.A1_at	0.0111077	798	NA	NA
Bt.15857.1.S1_at	0.0110905	799	ALAS1	Bos taurus aminolevulinate, delta-, synthase 1 (ALAS1), mRNA. [Source:RefSeq mRNA;Acc:NM_001101154]
Bt.23213.1.A1_at	0.0110849	800	NA	NA
Bt.209.1.S1_x_at	0.0110828	801	LYZ2	Bos taurus lysozyme C-2 (LYZ2), mRNA. [Source:RefSeq mRNA;Acc:NM_180999]
Bt.4585.1.S1_at	0.0110783	802	ACAT2	Bos taurus acetyl-CoA acetyltransferase 2 (ACAT2), mRNA. [Source:RefSeq mRNA;Acc:NM_001075549]
Bt.26652.1.S1_at	0.0110709	803	SLC26A6	solute carrier family 26 (anion exchanger), member 6 [Source:HGNC Symbol;Acc:HGNC:14472]
Bt.11260.2.S1_at	0.011069	804	TGOLN2	TGOLN2 protein; Uncharacterized protein [Source:UniProtKB/TrEMBL;Acc:A6QQ20]
Bt.27820.1.S1_at	0.0110629	805	SGMS1	sphingomyelin synthase 1 [Source:HGNC Symbol;Acc:HGNC:29799]
Bt.21432.1.S1_at	0.011059	806	NA	NA
Bt.19053.1.A1_at	0.0110322	807	NA	NA
Bt.20276.1.S1_at	0.0109917	808	MBOAT1	membrane bound O-acyltransferase domain containing 1 [Source:HGNC Symbol;Acc:HGNC:21579]
Bt.9203.1.S1_at	0.0109889	809	NA	NA
Bt.20987.2.S1_at	0.0109577	810	NA	NA
Bt.26844.2.S1_at	0.0109437	811	SKA3	Bos taurus spindle and kinetochore associated complex subunit 3 (SKA3), mRNA. [Source:RefSeq mRNA;Acc:NM_001110067]
Bt.20701.1.A1_at	0.0109402	812	NA	NA
Bt.15979.1.A1_s_at	0.0109394	813	NA	NA
Bt.18116.2.A1_at	0.0109338	814	PARP12	poly (ADP-ribose) polymerase family, member 12 [Source:HGNC Symbol;Acc:HGNC:21919]
Bt.6680.1.S1_a_at	0.0109215	815	FKBP2	Bos taurus FK506 binding protein 2, 13kDa (FKBP2), transcript variant 1, mRNA. [Source:RefSeq mRNA;Acc:NM_001113256]
Bt.24286.1.S1_at	0.010906	816	NA	NA
Bt.2325.1.S1_at	0.0109028	817	NA	NA
Bt.8091.1.S1_at	0.0108968	818	NA	NA
Bt.20169.1.S1_at	0.010881	819	SLC35B2	Bos taurus solute carrier family 35, member B2 (SLC35B2), mRNA. [Source:RefSeq mRNA;Acc:NM_001076965]
Bt.20591.2.A1_at	0.010875	820	NA	NA
Bt.24898.1.S1_at	0.0108668	821	NA	NA
Bt.28704.1.S1_at	0.0108583	822	PLSCR4	Bos taurus phospholipid scramblase 4 (PLSCR4), mRNA. [Source:RefSeq mRNA;Acc:NM_001081732]
Bt.8885.1.S1_at	0.0108556	823	BLZF1	Bos taurus basic leucine zipper nuclear factor 1 (BLZF1), mRNA. [Source:RefSeq mRNA;Acc:NM_001045899]
Bt.1027.1.S1_at	0.010836	824	PRKCD	protein kinase C, delta [Source:HGNC Symbol;Acc:HGNC:9399]
Bt.15989.1.S1_at	0.0108319	825	IRF2	Bos taurus interferon regulatory factor 2 (IRF2), mRNA. [Source:RefSeq mRNA;Acc:NM_001205793]
Bt.23941.1.A1_at	0.0108217	826	NA	NA
Bt.6149.3.S1_at	0.0107547	827	NA	NA
Bt.8513.1.A1_at	0.0107528	828	GNPTAB	Bos taurus N-acetylglucosamine-1-phosphate transferase, alpha and beta subunits (GNPTAB), mRNA. [Source:RefSeq mRNA;Acc:NM_001192228]
Bt.15670.2.S1_at	0.01075	829	DEDD	Bos taurus death effector domain containing (DEDD), mRNA. [Source:RefSeq mRNA;Acc:NM_001034643]
Bt.8220.2.S1_at	0.0107485	830	NA	NA
Bt.10626.1.A1_at	0.0107446	831	NA	NA
Bt.15989.1.A1_at	0.0107288	832	NA	NA
Bt.24855.2.S1_at	0.0107252	833	TNFSF13B	Bos taurus tumor necrosis factor (ligand) superfamily, member 13b (TNFSF13B), mRNA. [Source:RefSeq mRNA;Acc:NM_001114506]
Bt.17988.2.A1_at	0.0107162	834	NA	NA
Bt.15623.1.S1_at	0.0107056	835	NA	NA
Bt.14473.1.S1_at	0.0107028	836	DDX54	DEAD (Asp-Glu-Ala-Asp) box polypeptide 54 [Source:HGNC Symbol;Acc:HGNC:20084]
Bt.1004.1.A1_at	0.0106897	837	CPSF6	cleavage and polyadenylation specific factor 6, 68kDa [Source:HGNC Symbol;Acc:HGNC:13871]
Bt.16793.1.A1_at	0.0106857	838	NA	NA
Bt.9228.1.A1_at	0.0106833	839	NA	NA
Bt.5754.1.S1_at	0.0106732	840	STRAP	Bos taurus serine/threonine kinase receptor associated protein (STRAP), mRNA. [Source:RefSeq mRNA;Acc:NM_001015567]
Bt.209.2.S1_a_at	0.0106697	841	LYZ3	Bos taurus lysozyme 3 (LYZ3), mRNA. [Source:RefSeq mRNA;Acc:NM_174104]
Bt.24910.1.S1_at	0.0106636	842	NA	NA
Bt.20910.1.S1_at	0.0106507	843	CIR1	corepressor interacting with RBPJ, 1 [Source:HGNC Symbol;Acc:HGNC:24217]
Bt.154.1.S1_at	0.0106306	844	CCL8	Bos taurus chemokine (C-C motif) ligand 8 (CCL8), mRNA. [Source:RefSeq mRNA;Acc:NM_174007]
Bt.9856.1.S1_at	0.0106071	845	NA	NA
Bt.6658.2.A1_at	0.0106063	846	FAM46B	Bos taurus family with sequence similarity 46, member B (FAM46B), mRNA. [Source:RefSeq mRNA;Acc:NM_001045950]
Bt.1129.1.S1_at	0.010603	847	CS	Bos taurus citrate synthase (CS), mRNA. [Source:RefSeq mRNA;Acc:NM_001044721]
Bt.29031.1.A1_at	0.0105703	848	NA	NA
Bt.8969.1.S1_at	0.0105194	849	NA	NA
Bt.10011.1.S1_at	0.0105156	850	NA	NA
Bt.13697.1.S1_at	0.010503	851	GTPBP3	GTP binding protein 3 (mitochondrial) [Source:HGNC Symbol;Acc:HGNC:14880]
Bt.5420.1.A1_a_at	0.0104938	852	PCP4L1	Bos taurus Purkinje cell protein 4 like 1 (PCP4L1), mRNA. [Source:RefSeq mRNA;Acc:NM_001110445]
Bt.1696.1.S1_at	0.0104889	853	SAMM50	sorting and assembly machinery component 50 homolog [Source:RefSeq peptide;Acc:NP_001040088]
Bt.11459.1.S1_at	0.0104771	854	USB1	Bos taurus U6 snRNA biogenesis 1 (USB1), mRNA. [Source:RefSeq mRNA;Acc:NM_001075477]
Bt.11937.1.S1_at	0.0104627	855	POMGNT1	Bos taurus protein O-linked mannose beta1,2-N-acetylglucosaminyltransferase (POMGNT1), mRNA. [Source:RefSeq mRNA;Acc:NM_001024485]
Bt.2129.2.S1_at	0.010462	856	NA	NA
Bt.8316.1.S1_at	0.0104602	857	NA	NA
Bt.28449.1.S1_s_at	0.0104588	858		Uncharacterized protein [Source:UniProtKB/TrEMBL;Acc:G3N0V0]
Bt.11902.1.S1_at	0.0104556	859	NA	NA
Bt.21197.1.A1_at	0.0104533	860	NA	NA
Bt.22448.1.S1_at	0.0104461	861	NA	NA
Bt.22504.2.S1_at	0.0104444	862	NA	NA
Bt.7157.1.S1_at	0.0104429	863	NPC1	Bos taurus Niemann-Pick disease, type C1 (NPC1), mRNA. [Source:RefSeq mRNA;Acc:NM_174758]
Bt.22084.1.A1_at	0.0104359	864	NA	NA
Bt.9179.2.S1_at	0.0104207	865	NA	NA
Bt.12221.1.S1_at	0.0104189	866	TMEM237	Bos taurus transmembrane protein 237 (TMEM237), mRNA. [Source:RefSeq mRNA;Acc:NM_001046200]
Bt.276.1.S1_at	0.0104135	867	SLC6A6	solute carrier family 6 (neurotransmitter transporter), member 6 [Source:HGNC Symbol;Acc:HGNC:11052]
Bt.509.1.S1_at	0.0104126	868	CSF2	Bos taurus colony stimulating factor 2 (granulocyte-macrophage) (CSF2), mRNA. [Source:RefSeq mRNA;Acc:NM_174027]
Bt.27976.1.S1_at	0.0104047	869	NA	NA
Bt.8671.1.S1_at	0.0103911	870	MBLAC2	Bos taurus metallo-beta-lactamase domain containing 2 (MBLAC2), mRNA. [Source:RefSeq mRNA;Acc:NM_001099079]
Bt.9848.1.A1_a_at	0.0103899	871	NA	NA
Bt.6966.1.S1_at	0.0103856	872	NA	NA
Bt.23284.1.S1_at	0.0103799	873	NRBP1	Bos taurus nuclear receptor binding protein 1 (NRBP1), mRNA. [Source:RefSeq mRNA;Acc:NM_001076889]
Bt.13415.1.A1_at	0.0103684	874	LEPROTL1	Bos taurus leptin receptor overlapping transcript-like 1 (LEPROTL1), mRNA. [Source:RefSeq mRNA;Acc:NM_001037462]
Bt.26643.1.S1_at	0.0103677	875	NA	NA
Bt.5598.1.S1_at	0.0103265	876	C27H8orf4	Bos taurus chromosome 27 open reading frame, human C8orf4 (C27H8orf4), mRNA. [Source:RefSeq mRNA;Acc:NM_001035490]
Bt.25192.1.S1_at	0.0103254	877	NA	NA
Bt.9235.1.A1_at	0.010318	878	TSEN15	Bos taurus tRNA splicing endonuclease 15 homolog (S. cerevisiae) (TSEN15), mRNA. [Source:RefSeq mRNA;Acc:NM_001076312]
Bt.24266.2.S1_at	0.0103116	879	KANK1	KN motif and ankyrin repeat domains 1 [Source:HGNC Symbol;Acc:HGNC:19309]
Bt.29894.1.S1_at	0.0103095	880	NA	NA
Bt.26703.1.S1_at	0.0103053	881	NA	NA
Bt.25420.1.A1_at	0.0102995	882	CCR4	Bos taurus chemokine (C-C motif) receptor 4 (CCR4), mRNA. [Source:RefSeq mRNA;Acc:NM_001100293]
Bt.2521.1.S1_at	0.010295	883	SNORA44	Small nucleolar RNA SNORA44 [Source:RFAM;Acc:RF00405]
Bt.7555.1.S1_at	0.0102917	884	SMAP2	Bos taurus small ArfGAP2 (SMAP2), mRNA. [Source:RefSeq mRNA;Acc:NM_001075670]
Bt.3148.1.S1_at	0.0102868	885	DHRS7B	dehydrogenase/reductase (SDR family) member 7B [Source:HGNC Symbol;Acc:HGNC:24547]
Bt.20659.1.S1_at	0.0102827	886	CYBB	Bos taurus cytochrome b-245, beta polypeptide (CYBB), mRNA. [Source:RefSeq mRNA;Acc:NM_174035]
Bt.26918.1.S1_at	0.0102667	887	SLC29A2	Bos taurus solute carrier family 29 (nucleoside transporters), member 2 (SLC29A2), mRNA. [Source:RefSeq mRNA;Acc:NM_001103269]
Bt.27917.1.A1_at	0.010265	888	NA	NA
Bt.7035.2.S1_at	0.010257	889	NA	NA
Bt.27151.1.A1_at	0.0102557	890	ZCWPW1	Bos taurus zinc finger, CW type with PWWP domain 1 (ZCWPW1), mRNA. [Source:RefSeq mRNA;Acc:NM_001076853]
Bt.23486.3.S1_at	0.0102556	891		Uncharacterized protein [Source:UniProtKB/TrEMBL;Acc:E1BKW7]
Bt.10898.1.S1_at	0.0102508	892	SERINC2	Bos taurus serine incorporator 2 (SERINC2), mRNA. [Source:RefSeq mRNA;Acc:NM_001035285]
Bt.6441.1.S1_at	0.0102444	893	CDCA7	Bos taurus cell division cycle associated 7 (CDCA7), mRNA. [Source:RefSeq mRNA;Acc:NM_001037488]
Bt.16900.1.A1_at	0.0102377	894	KIAA1429	Bos taurus KIAA1429 ortholog (KIAA1429), mRNA. [Source:RefSeq mRNA;Acc:NM_001205426]
Bt.22426.1.A1_at	0.0102306	895	NA	NA
Bt.7225.1.S1_at	0.0102153	896	NA	NA
Bt.11739.1.S1_a_at	0.0102139	897	STAP2	Bos taurus signal transducing adaptor family member 2 (STAP2), mRNA. [Source:RefSeq mRNA;Acc:NM_001034246]
Bt.17309.1.S1_at	0.0101903	898	ANKRD33B	Bos taurus ankyrin repeat domain 33B (ANKRD33B), mRNA. [Source:RefSeq mRNA;Acc:NM_001205847]
Bt.15712.1.S1_at	0.0101842	899	GUSB	Bos taurus glucuronidase, beta (GUSB), mRNA. [Source:RefSeq mRNA;Acc:NM_001083436]
Bt.23518.2.S1_at	0.0101818	900	MFSD10	Bos taurus major facilitator superfamily domain containing 10 (MFSD10), mRNA. [Source:RefSeq mRNA;Acc:NM_001075304]
Bt.14075.1.S1_at	0.0101692	901	NA	NA
Bt.7646.1.S1_at	0.0101667	902	FLNB	filamin B, beta [Source:HGNC Symbol;Acc:HGNC:3755]
Bt.18365.2.S1_at	0.0101579	903	NA	NA
Bt.10123.1.S1_at	0.0101508	904	NA	NA
Bt.16194.1.A1_at	0.0101493	905	KLHL13	Bos taurus kelch-like 13 (Drosophila) (KLHL13), mRNA. [Source:RefSeq mRNA;Acc:NM_001102511]
Bt.4966.1.S1_at	0.0101432	906	PSMB4	Bos taurus proteasome (prosome, macropain) subunit, beta type, 4 (PSMB4), mRNA. [Source:RefSeq mRNA;Acc:NM_001034266]
Bt.5388.1.S1_s_at	0.010143	907
Bt.6406.2.A1_at	0.0101351	908	NA	NA
Bt.26527.1.S1_a_at	0.0101238	909	IL16	Bos taurus interleukin 16 (IL16), mRNA. [Source:RefSeq mRNA;Acc:NM_001075253]
Bt.21227.1.A1_at	0.0101155	910	WLS	wntless Wnt ligand secretion mediator [Source:HGNC Symbol;Acc:HGNC:30238]
Bt.7786.1.S1_at	0.010112	911	NA	NA
Bt.19546.1.A1_at	0.0101111	912	SMARCA5	Bos taurus SWI/SNF related, matrix associated, actin dependent regulator of chromatin, subfamily a, member 5 (SMARCA5), mRNA. [Source:RefSeq mRNA;Acc:NM_001105416]
Bt.23271.1.A1_at	0.0101111	913	NA	NA
Bt.4275.1.S1_at	0.0100873	914	NA	NA
Bt.28543.1.A1_at	0.0100841	915	KCNN4	Bos taurus potassium intermediate/small conductance calcium-activated channel, subfamily N, member 4 (KCNN4), mRNA. [Source:RefSeq mRNA;Acc:NM_001076905]
Bt.2641.1.S1_at	0.01008	916	NA	NA
Bt.27261.1.S1_at	0.0100752	917	NA	NA
Bt.4213.1.S1_at	0.0100667	918	BTF3	Bos taurus basic transcription factor 3 (BTF3), mRNA. [Source:RefSeq mRNA;Acc:NM_001025314]
Bt.10900.1.S1_at	0.0100655	919	C14orf169	chromosome 14 open reading frame 169 [Source:HGNC Symbol;Acc:HGNC:20968]
Bt.6460.1.S1_at	0.0100599	920	PDIA6	Bos taurus protein disulfide isomerase family A, member 6 (PDIA6), mRNA. [Source:RefSeq mRNA;Acc:NM_001206345]
Bt.11160.1.S1_at	0.0100513	921	NA	NA
Bt.13899.1.A1_at	0.0100418	922	ENPP1	Bos taurus ectonucleotide pyrophosphatase/phosphodiesterase 1 (ENPP1), mRNA. [Source:RefSeq mRNA;Acc:NM_001206212]
Bt.27375.1.A1_at	0.0100386	923	NA	NA
Bt.16593.1.S1_at	0.0100374	924	RAB35	Bos taurus RAB35, member RAS oncogene family (RAB35), mRNA. [Source:RefSeq mRNA;Acc:NM_001098127]
Bt.7037.1.S1_at	0.0100333	925	SPHK1	sphingosine kinase 1 [Source:HGNC Symbol;Acc:HGNC:11240]
Bt.4671.1.S1_at	0.0100331	926	PPM1A	Bos taurus protein phosphatase, Mg2+/Mn2+ dependent, 1A (PPM1A), mRNA. [Source:RefSeq mRNA;Acc:NM_174429]
Bt.5035.1.S1_at	0.0100273	927	APOA1BP	Bos taurus apolipoprotein A-I binding protein (APOA1BP), mRNA. [Source:RefSeq mRNA;Acc:NM_205796]
Bt.26040.1.A1_at	0.0100133	928	CA5B	Bos taurus carbonic anhydrase VB, mitochondrial (CA5B), mRNA. [Source:RefSeq mRNA;Acc:NM_001080908]
Bt.5645.1.A1_at	0.0100129	929	AASS	Bos taurus aminoadipate-semialdehyde synthase (AASS), mRNA. [Source:RefSeq mRNA;Acc:NM_001109797]
Bt.9211.1.S1_at	0.00999746	930	APBB1IP	Bos taurus amyloid beta (A4) precursor protein-binding, family B, member 1 interacting protein (APBB1IP), mRNA. [Source:RefSeq mRNA;Acc:NM_001034593]
Bt.20454.1.S1_at	0.00996258	931	RHBDD1	Bos taurus rhomboid domain containing 1 (RHBDD1), mRNA. [Source:RefSeq mRNA;Acc:NM_001077995]
Bt.22109.1.S1_at	0.00991244	932	NA	NA
Bt.9047.1.S1_at	0.00990833	933	DDT	Bos taurus D-dopachrome tautomerase (DDT), mRNA. [Source:RefSeq mRNA;Acc:NM_001099150]
Bt.1563.2.S1_at	0.00990197	934	NA	NA
Bt.21176.1.S1_at	0.0099	935	NA	NA
Bt.3856.1.S1_at	0.0099	935	SLC35B1	Bos taurus solute carrier family 35, member B1 (SLC35B1), mRNA. [Source:RefSeq mRNA;Acc:NM_181338]
Bt.9753.1.S1_at	0.0099	935	FAM53C	Bos taurus family with sequence similarity 53, member C (FAM53C), mRNA. [Source:RefSeq mRNA;Acc:NM_001046366]
Bt.17585.1.S2_at	0.0099	938	NA	NA
Bt.28586.2.S1_at	0.0099	938	ERMP1	endoplasmic reticulum metallopeptidase 1 [Source:HGNC Symbol;Acc:HGNC:23703]
Bt.20178.1.S1_at	0.00989747	940	NFKBIB	Bos taurus nuclear factor of kappa light polypeptide gene enhancer in B-cells inhibitor, beta (NFKBIB), mRNA. [Source:RefSeq mRNA;Acc:NM_001075872]
Bt.28257.1.S1_at	0.00989533	941	METTL6	methyltransferase like 6 [Source:HGNC Symbol;Acc:HGNC:28343]
Bt.24935.1.S1_a_at	0.00988889	942	RBMS2	Bos taurus RNA binding motif, single stranded interacting protein 2 (RBMS2), mRNA. [Source:RefSeq mRNA;Acc:NM_001034365]
Bt.22106.2.S1_at	0.00988889	943	PAK1	Bos taurus p21 protein (Cdc42/Rac)-activated kinase 1 (PAK1), mRNA. [Source:RefSeq mRNA;Acc:NM_001076898]
Bt.24767.1.S1_at	0.00988344	944	NA	NA
Bt.5466.4.S1_at	0.00988205	945	NA	NA
Bt.1345.1.S1_at	0.00987348	946	F2RL2	Bos taurus coagulation factor II (thrombin) receptor-like 2 (F2RL2), mRNA. [Source:RefSeq mRNA;Acc:NM_001038533]
Bt.16514.1.S1_at	0.00987013	947	CYP4V2	cytochrome P450, family 4, subfamily V, polypeptide 2 [Source:HGNC Symbol;Acc:HGNC:23198]
Bt.11445.1.A1_at	0.00985549	948	BCL10	Bos taurus B-cell CLL/lymphoma 10 (BCL10), mRNA. [Source:RefSeq mRNA;Acc:NM_001078028]
Bt.20210.1.S1_at	0.00984681	949	NA	NA
Bt.8400.1.A1_at	0.00984127	950	TOX	Bos taurus thymocyte selection-associated high mobility group box (TOX), mRNA. [Source:RefSeq mRNA;Acc:NM_001102096]
Bt.11617.1.A1_at	0.00984035	951
Bt.26868.1.S1_at	0.00983889	952	NA	NA
Bt.23062.1.S1_at	0.0098375	953	NOB1	NIN1/RPN12 binding protein 1 homolog (S. cerevisiae) [Source:HGNC Symbol;Acc:HGNC:29540]
Bt.1068.2.S1_at	0.0098373	954	MYBPH	myosin binding protein H [Source:HGNC Symbol;Acc:HGNC:7552]
Bt.27122.1.S1_at	0.00982154	955	NA	NA
Bt.24157.1.A1_at	0.00981578	956	DKFZP564O0823	Bos taurus prostate androgen-regulated mucin-like protein 1 (PARM1), mRNA. [Source:RefSeq mRNA;Acc:NM_001075771]
Bt.15664.1.S1_at	0.00980127	957	OLA1	Bos taurus Obg-like ATPase 1 (OLA1), mRNA. [Source:RefSeq mRNA;Acc:NM_001046045]
Bt.23518.1.S1_at	0.00978804	958	NA	NA
Bt.20223.2.S1_at	0.0097845	959	NA	NA
Bt.3372.3.S1_a_at	0.00978333	960	AGPAT6	Bos taurus 1-acylglycerol-3-phosphate O-acyltransferase 6 (lysophosphatidic acid acyltransferase, zeta) (AGPAT6), mRNA. [Source:RefSeq mRNA;Acc:NM_001083669]
Bt.8169.1.S1_at	0.00977143	961	SLC39A6	solute carrier family 39 (zinc transporter), member 6 [Source:HGNC Symbol;Acc:HGNC:18607]
Bt.27265.1.S1_at	0.00976768	962	NMD3	Bos taurus NMD3 homolog (S. cerevisiae) (NMD3), mRNA. [Source:RefSeq mRNA;Acc:NM_001075420]
Bt.2191.3.S1_at	0.00975952	963	NA	NA
Bt.6260.1.A1_at	0.00974775	964	NA	NA
Bt.25492.1.A1_at	0.0097381	965	RAB40B	Bos taurus RAB40B, member RAS oncogene family (RAB40B), mRNA. [Source:RefSeq mRNA;Acc:NM_001102166]
Bt.18234.1.S1_at	0.0097346	966	IGSF6	immunoglobulin superfamily, member 6 [Source:HGNC Symbol;Acc:HGNC:5953]
Bt.16448.2.A1_a_at	0.00973072	967	SCAF11	SR-related CTD-associated factor 11 [Source:HGNC Symbol;Acc:HGNC:10784]
Bt.13470.3.S1_a_at	0.00972445	968	NA	NA
Bt.22064.2.S1_at	0.00972257	969	RSRC2	Bos taurus arginine/serine-rich coiled-coil 2 (RSRC2), mRNA. [Source:RefSeq mRNA;Acc:NM_001102146]
Bt.27401.1.A1_at	0.00972251	970	RNF128	ring finger protein 128, E3 ubiquitin protein ligase [Source:HGNC Symbol;Acc:HGNC:21153]
Bt.1579.1.S1_at	0.00971659	971	PTRF	Bos taurus polymerase I and transcript release factor (PTRF), transcript variant 2, mRNA. [Source:RefSeq mRNA;Acc:NM_001111103]
Bt.4234.1.S1_at	0.00970739	972	HK1	Bos taurus hexokinase 1 (HK1), mRNA. [Source:RefSeq mRNA;Acc:NM_001012668]
Bt.5231.1.S1_at	0.00970102	973	HSD17B10	Bos taurus hydroxysteroid (17-beta) dehydrogenase 10 (HSD17B10), mRNA. [Source:RefSeq mRNA;Acc:NM_174334]
Bt.1613.1.S1_at	0.00969522	974	HTRA1	Bos taurus HtrA serine peptidase 1 (HTRA1), mRNA. [Source:RefSeq mRNA;Acc:NM_001244233]
Bt.29663.1.S1_at	0.00969206	975	NA	NA
Bt.8064.1.S1_at	0.00968707	976	LIMD2	Bos taurus LIM domain containing 2 (LIMD2), mRNA. [Source:RefSeq mRNA;Acc:NM_001040512]
Bt.22200.1.S1_at	0.00968571	977	NA	NA
Bt.19774.1.A1_at	0.00968205	978	NA	NA
Bt.1007.1.S1_at	0.00967033	979	HLA-DMB	Bos taurus major histocompatibility complex, class II, DM beta (BOLA-DMB), mRNA. [Source:RefSeq mRNA;Acc:NM_001040481]
Bt.25147.1.A1_at	0.00966802	980	NA	NA
Bt.29464.1.A1_at	0.00966667	981	NUPR1L	Bos taurus nuclear protein, transcriptional regulator, 1-like (NUPR1L), mRNA. [Source:RefSeq mRNA;Acc:NM_001040574]
Bt.27908.1.S1_at	0.00965859	982	APOO	Bos taurus apolipoprotein O (APOO), mRNA. [Source:RefSeq mRNA;Acc:NM_001075639]
Bt.12579.1.A1_at	0.00964128	983	NA	NA
Bt.18435.3.A1_at	0.00963325	984	NA	NA
Bt.23401.1.S1_at	0.00962963	985	FHL1	Bos taurus four and a half LIM domains 1 (FHL1), transcript variant 1, mRNA. [Source:RefSeq mRNA;Acc:NM_001113258]
Bt.26573.2.S1_at	0.00962238	986	NA	NA
Bt.4007.1.S1_at	0.00962149	987	HAX1	HCLS1 associated protein X-1 [Source:HGNC Symbol;Acc:HGNC:16915]
Bt.6693.1.A1_at	0.00961905	988	NAA20	N(alpha)-acetyltransferase 20, NatB catalytic subunit [Source:HGNC Symbol;Acc:HGNC:15908]
Bt.13493.1.A1_at	0.00961661	989	NA	NA
Bt.409.1.S1_at	0.00959524	990	GNG5	Bos taurus guanine nucleotide binding protein (G protein), gamma 5 (GNG5), mRNA. [Source:RefSeq mRNA;Acc:NM_174811]
Bt.20588.1.S1_at	0.00959085	991	NA	NA
Bt.22070.1.A1_at	0.00958586	992	NA	NA
Bt.3005.1.S1_at	0.00957937	993
Bt.15686.1.S1_at	0.00957143	994	GOSR2	Bos taurus golgi SNAP receptor complex member 2 (GOSR2), mRNA. [Source:RefSeq mRNA;Acc:NM_001098885]
Bt.28443.2.S1_at	0.00957059	995	NA	NA
Bt.12436.1.S1_at	0.00956725	996	BRI3	Bos taurus brain protein I3 (BRI3), mRNA. [Source:RefSeq mRNA;Acc:NM_001040583]
Bt.15601.1.A1_at	0.00956471	997	XRCC3	Bos taurus X-ray repair complementing defective repair in Chinese hamster cells 3 (XRCC3), mRNA. [Source:RefSeq mRNA;Acc:NM_001078117]
Bt.25176.1.A1_at	0.00955995	998	NA	NA
Bt.24040.1.A1_at	0.00955886	999	NA	NA
Bt.1454.1.A1_at	0.00954651	1000	NA	NA
Bt.28754.1.S1_at	0.00954545	1001	NA	NA
Bt.17444.2.A1_at	0.00954422	1002	NA	NA
Bt.6613.1.S1_at	0.00954222	1003	NA	NA
Bt.28770.1.S1_at	0.00954167	1004	NA	NA
Bt.19644.1.A1_at	0.00954118	1005	NA	NA
Bt.26894.1.S1_at	0.0095368	1006	NA	NA
Bt.20514.1.S1_at	0.00953431	1007	NA	NA
Bt.19311.1.A1_at	0.00953333	1008	AZIN1	Bos taurus antizyme inhibitor 1 (AZIN1), mRNA. [Source:RefSeq mRNA;Acc:NM_001082611]
Bt.26041.1.A1_at	0.009525	1009	NA	NA
Bt.23557.1.S1_at	0.00951333	1010	NA	NA
Bt.22613.1.A1_at	0.00950689	1011	NA	NA
Bt.8686.1.S1_at	0.0095	1012	HSP90B1	Bos taurus heat shock protein 90kDa beta (Grp94), member 1 (HSP90B1), mRNA. [Source:RefSeq mRNA;Acc:NM_174700]
Bt.3436.1.S1_at	0.009497	1013	EIF3H	Bos taurus eukaryotic translation initiation factor 3, subunit H (EIF3H), mRNA. [Source:RefSeq mRNA;Acc:NM_001025322]
Bt.20345.1.S1_at	0.00948857	1014	FDX1L	Bos taurus ferredoxin 1-like (FDX1L), mRNA. [Source:RefSeq mRNA;Acc:NM_001080226]
Bt.20505.1.S1_at	0.00948485	1015	TIGD2	tigger transposable element derived 2 [Source:HGNC Symbol;Acc:HGNC:18333]
Bt.27300.1.A1_at	0.00947811	1016	NA	NA
Bt.20730.1.A1_at	0.00947059	1017	NA	NA
Bt.9605.1.S1_at	0.00946184	1018	MS4A8B	Bos taurus membrane-spanning 4-domains, subfamily A, member 8B (MS4A8B), mRNA. [Source:RefSeq mRNA;Acc:NM_001034056]
Bt.2263.2.S1_at	0.00944336	1019	NA	NA
Bt.11022.1.S1_at	0.00944096	1020	NA	NA
Bt.1973.1.S1_at	0.0094381	1021	SNRPD2	Bos taurus small nuclear ribonucleoprotein D2 polypeptide 16.5kDa (SNRPD2), mRNA. [Source:RefSeq mRNA;Acc:NM_001034476]
Bt.19670.1.A1_at	0.00942976	1022	NA	NA
Bt.12588.1.S1_at	0.00942614	1023	NA	NA
Bt.27436.1.A1_at	0.00942424	1024	INO80	INO80 complex subunit [Source:HGNC Symbol;Acc:HGNC:26956]
Bt.27417.2.S1_at	0.00942238	1025	UTP3	UTP3, small subunit (SSU) processome component, homolog (S. cerevisiae) [Source:HGNC Symbol;Acc:HGNC:24477]
Bt.7872.1.S1_at	0.00942222	1026		Bos taurus carbonyl reductase 1 (CBR1), mRNA. [Source:RefSeq mRNA;Acc:NM_001034513]
Bt.9848.1.A1_at	0.00941678	1027	NA	NA
Bt.13994.1.S1_at	0.00941667	1028	NA	NA
Bt.17647.1.A1_at	0.00940476	1029	ANKIB1	Bos taurus ankyrin repeat and IBR domain containing 1 (ANKIB1), mRNA. [Source:RefSeq mRNA;Acc:NM_001192052]
Bt.3997.1.A1_at	0.00940321	1030	TESK1	Bos taurus testis-specific kinase 1 (TESK1), mRNA. [Source:RefSeq mRNA;Acc:NM_001172227]
Bt.8796.1.S1_at	0.0094	1031	NA	NA
Bt.20312.1.A1_at	0.0093908	1032	WDR73	WD repeat domain 73 [Source:HGNC Symbol;Acc:HGNC:25928]
Bt.26568.2.S1_a_at	0.0093899	1033	NA	NA
Bt.23599.1.S1_at	0.00938377	1034	PON2	Bos taurus paraoxonase 2 (PON2), mRNA. [Source:RefSeq mRNA;Acc:NM_001013588]
Bt.4270.1.S1_at	0.00937778	1035	NA	NA
Bt.3902.1.S1_at	0.00935758	1036	DHPS	Bos taurus deoxyhypusine synthase (DHPS), mRNA. [Source:RefSeq mRNA;Acc:NM_001003657]
Bt.6045.1.S1_at	0.00935369	1037	ZFAND2B	zinc finger, AN1-type domain 2B [Source:HGNC Symbol;Acc:HGNC:25206]
Bt.10953.1.A1_at	0.00935	1038	NA	NA
Bt.24609.1.S1_at	0.00934524	1039	JAMP	Bos taurus JNK1/MAPK8-associated membrane protein (JKAMP), mRNA. [Source:RefSeq mRNA;Acc:NM_001080247]
Bt.17689.1.A1_at	0.00933333	1040	NA	NA
Bt.25092.1.S1_at	0.00932738	1041	AHCYL1	Bos taurus adenosylhomocysteinase-like 1 (AHCYL1), mRNA. [Source:RefSeq mRNA;Acc:NM_001101052]
AFFX-BioC-5_at	0.0093239	1042	NA	NA
Bt.7397.1.S1_at	0.0093173	1043	FSTL1	Bos taurus follistatin-like 1 (FSTL1), mRNA. [Source:RefSeq mRNA;Acc:NM_001017950]
Bt.4319.1.S1_at	0.00930663	1044	TADA3	Bos taurus transcriptional adaptor 3 (TADA3), mRNA. [Source:RefSeq mRNA;Acc:NM_001024511]
Bt.11628.1.A1_at	0.00930471	1045	NA	NA
Bt.8993.1.S1_at	0.00929	1046	NA	NA
Bt.25531.1.A1_at	0.00928824	1047	NA	NA
Bt.15731.1.A1_at	0.00927451	1048	VSIG4	V-set and immunoglobulin domain containing 4 [Source:HGNC Symbol;Acc:HGNC:17032]
Bt.5038.5.S1_at	0.00927139	1049	RAB24	Bos taurus RAB24, member RAS oncogene family (RAB24), mRNA. [Source:RefSeq mRNA;Acc:NM_001034802]
Bt.5912.1.S1_at	0.00926984	1050	NA	NA
Bt.20609.1.S1_at	0.00926461	1051	EEF2K	eukaryotic elongation factor-2 kinase [Source:HGNC Symbol;Acc:HGNC:24615]
Bt.7031.1.A1_at	0.00926325	1052	CRLF3	Bos taurus cytokine receptor-like factor 3 (CRLF3), mRNA. [Source:RefSeq mRNA;Acc:NM_001192650]
Bt.24359.2.S1_at	0.00925619	1053	NA	NA
Bt.28409.1.A1_at	0.00924516	1054	CDT1	chromatin licensing and DNA replication factor 1 [Source:HGNC Symbol;Acc:HGNC:24576]
Bt.15968.1.S1_at	0.00924407	1055	NA	NA
Bt.23331.1.S1_at	0.00921878	1056	AHNAK	AHNAK nucleoprotein [Source:HGNC Symbol;Acc:HGNC:347]
Bt.12030.1.S1_at	0.00921429	1057	NA	NA
Bt.16875.1.A1_at	0.00920351	1058	TCP11L2	Bos taurus t-complex 11 (mouse)-like 2 (TCP11L2), mRNA. [Source:RefSeq mRNA;Acc:NM_001105431]
Bt.4503.1.S2_at	0.00919784	1059	MTCH2	Bos taurus mitochondrial carrier 2 (MTCH2), mRNA. [Source:RefSeq mRNA;Acc:NM_176634]
Bt.12772.1.S1_at	0.00917722	1060	IL17	Bos taurus interleukin 17A (IL17A), mRNA. [Source:RefSeq mRNA;Acc:NM_001008412]
Bt.2599.1.S1_at	0.00917073	1061	NA	NA
Bt.25081.1.S1_at	0.00916339	1062	NA	NA
Bt.11218.1.S1_at	0.00915833	1063	LRRC25	Bos taurus leucine rich repeat containing 25 (LRRC25), mRNA. [Source:RefSeq mRNA;Acc:NM_174688]
Bt.5258.1.S1_at	0.00915824	1064	DDX41	Bos taurus DEAD (Asp-Glu-Ala-Asp) box polypeptide 41 (DDX41), mRNA. [Source:RefSeq mRNA;Acc:NM_001082602]
Bt.1143.1.S1_at	0.0091553	1065	LAPTM4B	Bos taurus lysosomal protein transmembrane 4 beta (LAPTM4B), mRNA. [Source:RefSeq mRNA;Acc:NM_205802]
Bt.1742.1.S1_at	0.00914769	1066	LAMB1	laminin subunit beta-1 precursor [Source:RefSeq peptide;Acc:NP_001193448]
Bt.13039.1.S1_at	0.00914593	1067	INTB3	Bos taurus integrin, beta 3 (platelet glycoprotein IIIa, antigen CD61) (ITGB3), mRNA. [Source:RefSeq mRNA;Acc:NM_001206490]
Bt.2374.1.S2_at	0.00914461	1068	GNB1	Bos taurus guanine nucleotide binding protein (G protein), beta polypeptide 1 (GNB1), mRNA. [Source:RefSeq mRNA;Acc:NM_175777]
Bt.9781.1.S1_at	0.00914444	1069	NA	NA
Bt.17985.1.S1_at	0.00913889	1070	ZNF362	zinc finger protein 362 [Source:HGNC Symbol;Acc:HGNC:18079]
Bt.21688.1.S1_at	0.00913741	1071	NA	NA
Bt.17151.1.S1_at	0.00908733	1072	LRRC8D	Bos taurus leucine rich repeat containing 8 family, member D (LRRC8D), mRNA. [Source:RefSeq mRNA;Acc:NM_001083741]
Bt.4182.1.S1_at	0.00908	1073	TMEM9B	Bos taurus TMEM9 domain family, member B (TMEM9B), mRNA. [Source:RefSeq mRNA;Acc:NM_001034507]
Bt.7924.1.S1_at	0.00907868	1074	COPS6	Bos taurus COP9 constitutive photomorphogenic homolog subunit 6 (Arabidopsis) (COPS6), mRNA. [Source:RefSeq mRNA;Acc:NM_001101963]
Bt.11325.1.S1_at	0.00907778	1075	NA	NA
Bt.20535.1.S1_at	0.00907576	1076	NELFE	Bos taurus RD RNA binding protein (NELFE), mRNA. [Source:RefSeq mRNA;Acc:NM_001076204]
Bt.6019.1.S1_at	0.00907353	1077	HSF1	Bos taurus heat shock transcription factor 1 (HSF1), mRNA. [Source:RefSeq mRNA;Acc:NM_001076809]
Bt.13216.2.A1_at	0.00906865	1078	DENR	Bos taurus density-regulated protein (DENR), mRNA. [Source:RefSeq mRNA;Acc:NM_001046528]
Bt.8736.1.S1_at	0.00906845	1079	NA	NA
Bt.5242.1.S1_at	0.00905936	1080	SSRP1	Bos taurus structure specific recognition protein 1 (SSRP1), mRNA. [Source:RefSeq mRNA;Acc:NM_001101041]
Bt.3027.2.S1_at	0.00905882	1081	BAG6	BCL2-associated athanogene 6 [Source:HGNC Symbol;Acc:HGNC:13919]
Bt.26070.1.S1_at	0.00903991	1082	NA	NA
Bt.23590.1.S1_at	0.00903209	1083	POLR1D	Bos taurus polymerase (RNA) I polypeptide D, 16kDa (POLR1D), mRNA. [Source:RefSeq mRNA;Acc:NM_001076144]
Bt.25187.1.A1_at	0.00903197	1084	NA	NA
Bt.16017.1.S1_at	0.00903004	1085	ATP6V0A2	Bos taurus ATPase, H+ transporting, lysosomal V0 subunit a2 (ATP6V0A2), mRNA. [Source:RefSeq mRNA;Acc:NM_176637]
Bt.21459.1.S1_at	0.00902056	1086	NCAPH2	Bos taurus non-SMC condensin II complex, subunit H2 (NCAPH2), mRNA. [Source:RefSeq mRNA;Acc:NM_001077043]
Bt.1342.2.S1_at	0.00902051	1087	CHTOP	Bos taurus chromatin target of PRMT1 (CHTOP), mRNA. [Source:RefSeq mRNA;Acc:NM_001035481]
Bt.4762.1.S1_at	0.00901389	1088	NA	NA
Bt.6454.3.A1_at	0.00901242	1089	NA	NA
Bt.4764.1.S1_at	0.00900912	1090	HDLBP	high density lipoprotein binding protein [Source:HGNC Symbol;Acc:HGNC:4857]
Bt.26502.1.A1_at	0.00900317	1091	NA	NA
Bt.23486.2.S1_at	0.009	1092		Uncharacterized protein [Source:UniProtKB/TrEMBL;Acc:E1BKW7]
Bt.5432.2.S1_at	0.009	1092	TNIP1	Bos taurus TNFAIP3 interacting protein 1 (TNIP1), mRNA. [Source:RefSeq mRNA;Acc:NM_001024554]
Bt.18945.1.A1_at	0.009	1094	NA	NA
Bt.3912.1.S1_at	0.00899389	1095	BTBD6	Bos taurus BTB (POZ) domain containing 6 (BTBD6), mRNA. [Source:RefSeq mRNA;Acc:NM_001105050]
Bt.28314.1.S1_at	0.00899129	1096	NA	NA
Bt.7751.1.S1_at	0.00898182	1097	SYT4	Bos taurus synaptotagmin IV (SYT4), mRNA. [Source:RefSeq mRNA;Acc:NM_001098108]
Bt.22170.1.S1_at	0.00898056	1098	AGPAT5	Bos taurus 1-acylglycerol-3-phosphate O-acyltransferase 5 (lysophosphatidic acid acyltransferase, epsilon) (AGPAT5), mRNA. [Source:RefSeq mRNA;Acc:NM_001075932]
Bt.3177.1.A1_at	0.00897295	1099	NA	NA
Bt.27474.1.S1_at	0.00895	1100	CLEC4F	C-type lectin domain family 4, member F [Source:HGNC Symbol;Acc:HGNC:25357]
Bt.20398.1.A1_at	0.00894244	1101	ALKBH1	Bos taurus alkB, alkylation repair homolog 1 (E. coli) (ALKBH1), mRNA. [Source:RefSeq mRNA;Acc:NM_001102220]
Bt.4298.1.S1_at	0.00894148	1102	GPR172B	Bos taurus G protein-coupled receptor 172A (GPR172A), mRNA. [Source:RefSeq mRNA;Acc:NM_001075901]
Bt.10044.3.A1_a_at	0.00893816	1103	TBC1D31	Bos taurus WD repeat domain 67 (WDR67), mRNA. [Source:RefSeq mRNA;Acc:NM_001046073]
Bt.21388.2.A1_at	0.00893278	1104	NA	NA
Bt.17846.1.A1_at	0.0089297	1105	NA	NA
Bt.25759.1.A1_at	0.00892222	1106	NA	NA
Bt.4342.1.S1_at	0.00892157	1107	SELP	Bos taurus selectin P (granule membrane protein 140kDa, antigen CD62) (SELP), mRNA. [Source:RefSeq mRNA;Acc:NM_174183]
Bt.16252.3.A1_s_at	0.00891667	1108	CHD2	Bos taurus chromodomain helicase DNA binding protein 2 (CHD2), mRNA. [Source:RefSeq mRNA;Acc:NM_001102181]
Bt.9239.1.S1_at	0.00890351	1109	ADORA2B	Bos taurus adenosine A2b receptor (ADORA2B), mRNA. [Source:RefSeq mRNA;Acc:NM_001075925]
Bt.26887.1.S1_at	0.0089	1110	SYTL3	synaptotagmin-like 3 [Source:HGNC Symbol;Acc:HGNC:15587]
Bt.64.1.S1_at	0.0089	1111	NDUFB7	Bos taurus NADH dehydrogenase (ubiquinone) 1 beta subcomplex, 7, 18kDa (NDUFB7), mRNA. [Source:RefSeq mRNA;Acc:NM_176660]
Bt.9631.1.S1_at	0.00889899	1112	MFN1	Bos taurus mitofusin 1 (MFN1), mRNA. [Source:RefSeq mRNA;Acc:NM_001206508]
Bt.27320.1.A1_at	0.0088951	1113	NA	NA
Bt.11094.1.S1_at	0.00889269	1114	NA	NA
Bt.5078.1.S1_at	0.00888996	1115	MAGED2	Bos taurus melanoma antigen family D, 2 (MAGED2), mRNA. [Source:RefSeq mRNA;Acc:NM_001075665]
Bt.11329.1.S1_at	0.0088869	1116	VPS11	Bos taurus vacuolar protein sorting 11 homolog (S. cerevisiae) (VPS11), mRNA. [Source:RefSeq mRNA;Acc:NM_001076216]
Bt.17605.1.A1_at	0.00885851	1117	NA	NA
Bt.23094.1.A1_at	0.00882277	1118		Bos taurus aldo-keto reductase family 1, member C4 (chlordecone reductase; 3-alpha hydroxysteroid dehydrogenase, type I; dihydrodiol dehydrogenase 4) (AKR1C4), mRNA. [Source:RefSeq mRNA;Acc:NM_181027]
Bt.6968.1.S1_at	0.00882222	1119	NA	NA
Bt.21969.1.A1_at	0.00881985	1120	NA	NA
Bt.24596.1.A1_at	0.00880891	1121	UBR3	ubiquitin protein ligase E3 component n-recognin 3 (putative) [Source:HGNC Symbol;Acc:HGNC:30467]
Bt.3720.1.A1_at	0.00880395	1122	CCDC127	Bos taurus coiled-coil domain containing 127 (CCDC127), mRNA. [Source:RefSeq mRNA;Acc:NM_001103318]
Bt.5796.1.S1_at	0.00878889	1123	RBM14	RNA binding motif protein 14 [Source:HGNC Symbol;Acc:HGNC:14219]
Bt.28191.1.S1_at	0.00878886	1124	NA	NA
Bt.13264.1.S1_at	0.00878596	1125	NA	NA
Bt.3767.1.A1_at	0.00878596	1126	KEAP1	Bos taurus kelch-like ECH-associated protein 1 (KEAP1), mRNA. [Source:RefSeq mRNA;Acc:NM_001101142]
Bt.3714.2.S1_at	0.00878255	1127	NA	NA
Bt.15721.3.A1_at	0.00877922	1128	NA	NA
Bt.16633.1.S1_at	0.00877562	1129	SLC38A1	Uncharacterized protein [Source:UniProtKB/TrEMBL;Acc:F1MTX9]
Bt.27019.1.S1_at	0.00877405	1130	NA	NA
Bt.3001.1.S1_at	0.00877381	1131	SPTSSA	Bos taurus serine palmitoyltransferase, small subunit A (SPTSSA), mRNA. [Source:RefSeq mRNA;Acc:NM_001195042]
Bt.10529.2.S1_a_at	0.00877083	1132	TMEM138	Bos taurus transmembrane protein 138 (TMEM138), mRNA. [Source:RefSeq mRNA;Acc:NM_001098967]
Bt.6125.1.S1_at	0.00874615	1133	JAG1	Bos taurus jagged 1 (JAG1), mRNA. [Source:RefSeq mRNA;Acc:NM_001191178]
Bt.22521.1.S1_at	0.00873697	1134	NPM3	Bos taurus nucleophosmin/nucleoplasmin 3 (NPM3), mRNA. [Source:RefSeq mRNA;Acc:NM_001205560]
Bt.4937.1.S1_at	0.00873332	1135	RRBP1	ribosome binding protein 1 [Source:HGNC Symbol;Acc:HGNC:10448]
Bt.2519.1.S1_at	0.00872857	1136	PLAU	Bos taurus plasminogen activator, urokinase (PLAU), mRNA. [Source:RefSeq mRNA;Acc:NM_174147]
Bt.21841.2.A1_at	0.00872727	1137	NA	NA
Bt.9660.1.A1_s_at	0.00872711	1138	NA	NA
Bt.4624.1.S1_at	0.00872497	1139	STAT5B	Bos taurus signal transducer and activator of transcription 5B (STAT5B), mRNA. [Source:RefSeq mRNA;Acc:NM_174617]
Bt.12380.1.S1_at	0.008722	1140	NA	NA
Bt.29514.1.A1_at	0.00871905	1141	NA	NA
Bt.23089.1.S1_at	0.00871169	1142	NA	NA
Bt.6124.2.S1_at	0.00870726	1143	CLCN7	Bos taurus chloride channel 7 (CLCN7), mRNA. [Source:RefSeq mRNA;Acc:NM_001025331]
Bt.3500.1.S1_at	0.00870588	1144	PRPS1	Bos taurus phosphoribosyl pyrophosphate synthetase 1 (PRPS1), mRNA. [Source:RefSeq mRNA;Acc:NM_001046189]
Bt.11482.1.S1_at	0.00870414	1145	NKIRAS1	Bos taurus NFKB inhibitor interacting Ras-like 1 (NKIRAS1), mRNA. [Source:RefSeq mRNA;Acc:NM_001075835]
Bt.4930.1.S1_at	0.00869608	1146	NA	NA
Bt.23571.2.A1_at	0.00869518	1147	CEP350	centrosomal protein 350kDa [Source:HGNC Symbol;Acc:HGNC:24238]
Bt.21336.1.S1_a_at	0.0086906	1148	MAD2L2	MAD2 mitotic arrest deficient-like 2 (yeast) [Source:HGNC Symbol;Acc:HGNC:6764]
Bt.624.1.S1_at	0.00869005	1149	LMCD1	Bos taurus LIM and cysteine-rich domains 1 (LMCD1), mRNA. [Source:RefSeq mRNA;Acc:NM_001076222]
Bt.12805.1.S1_at	0.00868476	1150	PLBD1	Bos taurus phospholipase B domain containing 1 (PLBD1), transcript variant a, mRNA. [Source:RefSeq mRNA;Acc:NM_001166298]
Bt.23078.1.S1_at	0.00867051	1151	DGKZ	diacylglycerol kinase, zeta [Source:HGNC Symbol;Acc:HGNC:2857]
Bt.29307.1.A1_at	0.00867027	1152	NA	NA
Bt.20344.1.S1_at	0.00866911	1153	VPS26B	Bos taurus vacuolar protein sorting 26 homolog B (S. pombe) (VPS26B), mRNA. [Source:RefSeq mRNA;Acc:NM_001192958]
Bt.23627.1.S1_at	0.00866753	1154	UBAP2L	Bos taurus ubiquitin associated protein 2-like (UBAP2L), mRNA. [Source:RefSeq mRNA;Acc:NM_001103107]
Bt.6987.1.S1_at	0.00866233	1155	NA	NA
Bt.4260.1.S1_at	0.00865385	1156	SMG5	Bos taurus smg-5 homolog, nonsense mediated mRNA decay factor (C. elegans) (SMG5), mRNA. [Source:RefSeq mRNA;Acc:NM_001083679]
Bt.7257.1.S1_at	0.00864706	1157	NA	NA
Bt.13329.1.S1_at	0.00864667	1158	NA	NA
Bt.26924.1.S1_at	0.00864646	1159	STXBP5	syntaxin binding protein 5 (tomosyn) [Source:HGNC Symbol;Acc:HGNC:19665]
Bt.1536.2.S1_at	0.00864545	1160	NFKBIE	Bos taurus nuclear factor of kappa light polypeptide gene enhancer in B-cells inhibitor, epsilon (NFKBIE), mRNA. [Source:RefSeq mRNA;Acc:NM_001130746]
Bt.17026.1.S1_at	0.00864239	1161	ARHGAP17	Rho GTPase activating protein 17 [Source:HGNC Symbol;Acc:HGNC:18239]
Bt.10884.2.S1_at	0.00863596	1162	NA	NA
Bt.7641.2.S1_a_at	0.00863137	1163	PDXK	Bos taurus pyridoxal (pyridoxine, vitamin B6) kinase (PDXK), mRNA. [Source:RefSeq mRNA;Acc:NM_001075651]
Bt.16376.1.S1_at	0.00862784	1164	PARP12	poly (ADP-ribose) polymerase family, member 12 [Source:HGNC Symbol;Acc:HGNC:21919]
Bt.12553.1.S1_at	0.00862652	1165	HP	Bos taurus haptoglobin (HP), mRNA. [Source:RefSeq mRNA;Acc:NM_001040470]
Bt.1248.1.S1_at	0.00861538	1166	GGA2	golgi-associated, gamma adaptin ear containing, ARF binding protein 2 [Source:HGNC Symbol;Acc:HGNC:16064]
Bt.23169.1.S1_at	0.00861127	1167	SIRPA	Bos taurus signal-regulatory protein alpha (SIRPA), mRNA. [Source:RefSeq mRNA;Acc:NM_175788]
Bt.9312.1.A1_at	0.00860262	1168	PPIL4	Bos taurus peptidylprolyl isomerase (cyclophilin)-like 4 (PPIL4), mRNA. [Source:RefSeq mRNA;Acc:NM_001206087]
Bt.5176.2.A1_at	0.0086	1169	NA	NA
AFFX-r2-Ec-bioC-5_at	0.00859778	1170	NA	NA
Bt.7140.1.S1_at	0.00859655	1171	NA	NA
Bt.3551.1.S1_at	0.00859211	1172	SLC17A9	Bos taurus solute carrier family 17, member 9 (SLC17A9), mRNA. [Source:RefSeq mRNA;Acc:NM_001100378]
Bt.7723.1.S1_at	0.00859134	1173	NPEPPS	aminopeptidase puromycin sensitive [Source:HGNC Symbol;Acc:HGNC:7900]
Bt.24950.1.S1_at	0.00858842	1174	NA	NA
Bt.27274.1.A1_at	0.00857818	1175	MFSD2	Bos taurus major facilitator superfamily domain containing 2A (MFSD2A), mRNA. [Source:RefSeq mRNA;Acc:NM_001101959]
Bt.24260.2.S1_at	0.00857143	1176	NA	NA
Bt.22021.1.S1_at	0.0085576	1177		Uncharacterized protein [Source:UniProtKB/TrEMBL;Acc:E1BNK6]
Bt.21809.1.S1_at	0.00854603	1178	C22H3ORF19	Bos taurus coiled-coil domain containing 174 (CCDC174), mRNA. [Source:RefSeq mRNA;Acc:NM_001075578]
Bt.9135.1.A1_at	0.00853897	1179	CHMP4B	Bos taurus charged multivesicular body protein 4B (CHMP4B), mRNA. [Source:RefSeq mRNA;Acc:NM_001128506]
Bt.17755.1.A1_at	0.00853846	1180	DSE	Bos taurus dermatan sulfate epimerase (DSE), mRNA. [Source:RefSeq mRNA;Acc:NM_001113232]
Bt.10820.1.S1_at	0.00853793	1181	NA	NA
Bt.2399.1.S1_at	0.00852222	1182	NA	NA
Bt.8775.1.S1_at	0.00851795	1183	AP1B1	adaptor-related protein complex 1, beta 1 subunit [Source:HGNC Symbol;Acc:HGNC:554]
Bt.9418.1.S1_a_at	0.00850846	1184	ILKAP	Bos taurus integrin-linked kinase-associated serine/threonine phosphatase (ILKAP), mRNA. [Source:RefSeq mRNA;Acc:NM_001075655]
Bt.21645.1.S1_at	0.00850824	1185	STAG3	stromal antigen 3 [Source:HGNC Symbol;Acc:HGNC:11356]
Bt.5116.2.S1_a_at	0.00847778	1186	NA	NA
Bt.20298.1.S1_at	0.00847059	1187	GNPTG	Bos taurus N-acetylglucosamine-1-phosphate transferase, gamma subunit (GNPTG), mRNA. [Source:RefSeq mRNA;Acc:NM_001017428]
Bt.18089.1.S1_at	0.00846923	1188	TES	Bos taurus testis derived transcript (3 LIM domains) (TES), mRNA. [Source:RefSeq mRNA;Acc:NM_001046390]
Bt.9154.1.S1_at	0.00846455	1189	NA	NA
Bt.24691.1.A1_at	0.00846279	1190	KMT2E	lysine (K)-specific methyltransferase 2E [Source:HGNC Symbol;Acc:HGNC:18541]
Bt.29563.1.A1_at	0.00845893	1191	APC	adenomatous polyposis coli [Source:HGNC Symbol;Acc:HGNC:583]
Bt.16911.1.A1_at	0.00845714	1192	NA	NA
Bt.28561.1.S1_at	0.00844322	1193	MAP3K8	Bos taurus mitogen-activated protein kinase kinase kinase 8 (MAP3K8), mRNA. [Source:RefSeq mRNA;Acc:NM_001099071]
Bt.7670.1.A1_at	0.00844233	1194	NA	NA
Bt.16496.1.A1_at	0.00843956	1195	NA	NA
Bt.5754.3.S1_at	0.00843612	1196	STRAP	Bos taurus serine/threonine kinase receptor associated protein (STRAP), mRNA. [Source:RefSeq mRNA;Acc:NM_001015567]
Bt.20973.1.S1_at	0.00842857	1197	GLB1L	galactosidase, beta 1-like [Source:HGNC Symbol;Acc:HGNC:28129]
Bt.28758.1.A1_at	0.0084272	1198	PTPN12	protein tyrosine phosphatase, non-receptor type 12 [Source:HGNC Symbol;Acc:HGNC:9645]
Bt.959.1.S1_at	0.00842698	1199	FLNA	filamin A, alpha [Source:HGNC Symbol;Acc:HGNC:3754]
Bt.27080.1.A1_at	0.00842029	1200	NA	NA
Bt.28780.2.A1_a_at	0.0083988	1201	FGD4	FYVE, RhoGEF and PH domain containing 4 [Source:HGNC Symbol;Acc:HGNC:19125]
Bt.24688.1.S1_at	0.00839795	1202	TMEM8	Bos taurus transmembrane protein 8A (TMEM8A), mRNA. [Source:RefSeq mRNA;Acc:NM_001098907]
Bt.22194.2.S1_at	0.00839683	1203	IER2	Bos taurus immediate early response 2 (IER2), mRNA. [Source:RefSeq mRNA;Acc:NM_001075871]
Bt.28854.1.S1_at	0.00839603	1204	NA	NA
Bt.28443.1.S1_at	0.00838462	1205	NA	NA
Bt.7594.1.S1_at	0.0083837	1206	SAT1	Bos taurus spermidine/spermine N1-acetyltransferase 1 (SAT1), mRNA. [Source:RefSeq mRNA;Acc:NM_001034333]
Bt.19225.1.S1_at	0.00838073	1207	NA	NA
Bt.21203.1.S1_at	0.00837949	1208	NA	NA
Bt.24210.1.S1_at	0.0083705	1209	ACSL1	Bos taurus acyl-CoA synthetase long-chain family member 1 (ACSL1), mRNA. [Source:RefSeq mRNA;Acc:NM_001076085]
Bt.19003.1.A1_at	0.00837027	1210	NA	NA
Bt.29175.1.A1_at	0.00836889	1211	ZUFSP	zinc finger with UFM1-specific peptidase domain [Source:HGNC Symbol;Acc:HGNC:21224]
Bt.21978.1.S1_at	0.0083605	1212	CCDC88C	Bos taurus coiled-coil domain containing 88C (CCDC88C), mRNA. [Source:RefSeq mRNA;Acc:NM_001102017]
Bt.2128.1.S1_at	0.00835281	1213	NA	NA
Bt.28113.1.S1_at	0.00834727	1214	CYP2U1	cytochrome P450, family 2, subfamily U, polypeptide 1 [Source:HGNC Symbol;Acc:HGNC:20582]
Bt.13736.2.A1_at	0.00834286	1215	RECQL	Bos taurus RecQ protein-like (DNA helicase Q1-like) (RECQL), mRNA. [Source:RefSeq mRNA;Acc:NM_001077991]
Bt.21335.1.S1_at	0.00833333	1216	MRRF	Bos taurus mitochondrial ribosome recycling factor (MRRF), mRNA. [Source:RefSeq mRNA;Acc:NM_001076307]
Bt.24417.1.A1_at	0.00833216	1217	NA	NA
Bt.6219.1.S1_at	0.00832576	1218	NINJ1	Bos taurus ninjurin 1 (NINJ1), mRNA. [Source:RefSeq mRNA;Acc:NM_001038082]
Bt.198.1.S1_at	0.00832536	1219	ASPH	Bos taurus aspartate beta-hydroxylase (ASPH), mRNA. [Source:RefSeq mRNA;Acc:NM_174757]
Bt.19557.1.S1_at	0.00831723	1220	NA	NA
Bt.4283.1.S1_at	0.00831429	1221		Uncharacterized protein [Source:UniProtKB/TrEMBL;Acc:F1N301]
Bt.27029.1.S1_at	0.00831352	1222	TMEM45B	Bos taurus transmembrane protein 45B (TMEM45B), mRNA. [Source:RefSeq mRNA;Acc:NM_001034375]
Bt.19643.2.S1_at	0.0083125	1223	KCNMB4	Bos taurus potassium large conductance calcium-activated channel, subfamily M, beta member 4 (KCNMB4), mRNA. [Source:RefSeq mRNA;Acc:NM_001192523]
Bt.9778.2.S1_a_at	0.00830463	1224	NA	NA
Bt.15535.1.A1_at	0.00830249	1225	NA	NA
Bt.24233.1.S1_at	0.00829987	1226	NA	NA
Bt.20901.1.A1_at	0.00829231	1227	APOBEC3A	Bos taurus apolipoprotein B mRNA editing enzyme, catalytic polypeptide-like 3A (APOBEC3A), mRNA. [Source:RefSeq mRNA;Acc:NM_001163936]
Bt.24697.1.A1_at	0.00829167	1228	KIF3A	kinesin family member 3A [Source:HGNC Symbol;Acc:HGNC:6319]
Bt.13189.2.S1_at	0.00828595	1229	ORC4	Bos taurus origin recognition complex, subunit 4 (ORC4), mRNA. [Source:RefSeq mRNA;Acc:NM_001046301]
Bt.5420.3.A1_at	0.00828305	1230	NA	NA
Bt.18319.1.A1_at	0.00828	1231	NA	NA
Bt.29637.1.S1_at	0.00827949	1232	NA	NA
Bt.4498.1.S1_at	0.00827849	1233	DDB1	Bos taurus damage-specific DNA binding protein 1, 127kDa (DDB1), mRNA. [Source:RefSeq mRNA;Acc:NM_001080262]
Bt.21421.2.S1_a_at	0.00827778	1234	DYM	dymeclin [Source:HGNC Symbol;Acc:HGNC:21317]
Bt.12046.1.S1_at	0.00827692	1235	BMPR-IA	Bos taurus bone morphogenetic protein receptor, type IA (BMPR1A), mRNA. [Source:RefSeq mRNA;Acc:NM_001076800]
Bt.6152.1.S1_at	0.00827381	1236	NA	NA
Bt.12551.1.S1_at	0.00827273	1237	TSR1	pre-rRNA-processing protein TSR1 homolog [Source:RefSeq peptide;Acc:NP_001095403]
Bt.15900.1.A1_at	0.00827273	1237	AHCYL2	Bos taurus adenosylhomocysteinase-like 2 (AHCYL2), mRNA. [Source:RefSeq mRNA;Acc:NM_001101143]
Bt.9245.1.S1_at	0.00827273	1237	CASC3	Bos taurus cancer susceptibility candidate 3 (CASC3), mRNA. [Source:RefSeq mRNA;Acc:NM_001098069]
Bt.6311.1.S1_at	0.0082622	1240	SMARCC1	SWI/SNF related, matrix associated, actin dependent regulator of chromatin, subfamily c, member 1 [Source:HGNC Symbol;Acc:HGNC:11104]
Bt.22182.1.S1_at	0.0082596	1241	TMEM115	Bos taurus transmembrane protein 115 (TMEM115), mRNA. [Source:RefSeq mRNA;Acc:NM_001083461]
Bt.5756.2.S1_at	0.00825288	1242	NA	NA
Bt.21559.1.S1_at	0.00825278	1243	NA	NA
Bt.4901.1.S1_at	0.00825241	1244	CAMK2D	Bos taurus calcium/calmodulin-dependent protein kinase II delta (CAMK2D), mRNA. [Source:RefSeq mRNA;Acc:NM_001046333]
Bt.15748.1.A1_at	0.00825098	1245	ARV1	Bos taurus ARV1 homolog (S. cerevisiae) (ARV1), mRNA. [Source:RefSeq mRNA;Acc:NM_001035302]
Bt.23266.1.S1_at	0.0082366	1246	WWP2	Bos taurus WW domain containing E3 ubiquitin protein ligase 2 (WWP2), mRNA. [Source:RefSeq mRNA;Acc:NM_001083414]
Bt.28626.1.S1_at	0.0082359	1247	NA	NA
Bt.6149.1.S1_at	0.00823188	1248	NA	NA
Bt.18135.2.A1_at	0.00821941	1249	S100PBP	Bos taurus S100P binding protein (S100PBP), mRNA. [Source:RefSeq mRNA;Acc:NM_001034687]
Bt.15334.1.S1_at	0.00821652	1250	STAT3	Bos taurus signal transducer and activator of transcription 3 (acute-phase response factor) (STAT3), mRNA. [Source:RefSeq mRNA;Acc:NM_001012671]
Bt.26777.2.S1_at	0.00821528	1251	NA	NA
Bt.24375.1.A1_at	0.00821516	1252	ELMOD2	Bos taurus ELMO/CED-12 domain containing 2 (ELMOD2), mRNA. [Source:RefSeq mRNA;Acc:NM_001075705]
Bt.6705.1.S1_at	0.00820758	1253	TBC1D8	TBC1 domain family, member 8 (with GRAM domain) [Source:HGNC Symbol;Acc:HGNC:17791]
Bt.11314.1.S1_at	0.00820476	1254	NA	NA
Bt.16458.1.A1_s_at	0.00819325	1255	C25H16ORF13	Bos taurus chromosome 25 open reading frame, human C16orf13 (C25H16orf13), mRNA. [Source:RefSeq mRNA;Acc:NM_001038106]
Bt.21396.1.A1_s_at	0.00819048	1256	NA	NA
Bt.27997.1.S1_at	0.00819028	1257	HMMR	hyaluronan-mediated motility receptor (RHAMM) [Source:HGNC Symbol;Acc:HGNC:5012]
Bt.876.1.S1_at	0.00818401	1258	NA	NA
Bt.15501.1.S1_at	0.00817378	1259	NA	NA
Bt.1998.1.S1_at	0.0081663	1260	NGFRAP1	Bos taurus nerve growth factor receptor (TNFRSF16) associated protein 1 (NGFRAP1), mRNA. [Source:RefSeq mRNA;Acc:NM_001163777]
Bt.2458.1.S2_at	0.00816413	1261	ARHGDIA	Bos taurus Rho GDP dissociation inhibitor (GDI) alpha (ARHGDIA), mRNA. [Source:RefSeq mRNA;Acc:NM_176650]
Bt.4017.1.S1_at	0.00816401	1262	MBIP	Bos taurus MAP3K12 binding inhibitory protein 1 (MBIP), mRNA. [Source:RefSeq mRNA;Acc:NM_001077518]
Bt.28165.1.A1_at	0.00814815	1263	NA	NA
Bt.6411.1.S1_at	0.00814652	1264	C3orf38	chromosome 3 open reading frame 38 [Source:HGNC Symbol;Acc:HGNC:28384]
Bt.16583.1.S1_at	0.00812448	1265	TMEM37	Bos taurus transmembrane protein 37 (TMEM37), mRNA. [Source:RefSeq mRNA;Acc:NM_001034744]
Bt.1606.1.S1_at	0.00812013	1266	SPG21	Bos taurus spastic paraplegia 21 (autosomal recessive, Mast syndrome) (SPG21), mRNA. [Source:RefSeq mRNA;Acc:NM_205772]
Bt.8263.1.A1_at	0.00811636	1267	NA	NA
Bt.28190.1.S1_at	0.00811172	1268	NA	NA
Bt.25471.1.S1_at	0.00810627	1269	ATXN3	Bos taurus ataxin 3 (ATXN3), mRNA. [Source:RefSeq mRNA;Acc:NM_001099216]
Bt.1852.1.S1_at	0.00810505	1270	NA	NA
Bt.8789.1.S1_at	0.00809365	1271	NA	NA
Bt.25032.2.S1_at	0.00809032	1272	MGC166084	Bos taurus G patch domain containing 2-like (GPATCH2L), mRNA. [Source:RefSeq mRNA;Acc:NM_001101912]
Bt.3890.1.S1_at	0.0080845	1273	TNFRSF1A	Bos taurus tumor necrosis factor receptor superfamily, member 1A (TNFRSF1A), mRNA. [Source:RefSeq mRNA;Acc:NM_174674]
Bt.3735.1.A1_at	0.00808113	1274	MLLT11	Bos taurus myeloid/lymphoid or mixed-lineage leukemia (trithorax homolog, Drosophila); translocated to, 11 (MLLT11), mRNA. [Source:RefSeq mRNA;Acc:NM_001076169]
Bt.16796.1.A1_at	0.00807937	1275	UTP20	UTP20, small subunit (SSU) processome component, homolog (yeast) [Source:HGNC Symbol;Acc:HGNC:17897]
Bt.13788.1.S1_at	0.00807619	1276	NA	NA
Bt.19147.1.A1_at	0.00807417	1277	NA	NA
Bt.16350.1.S1_at	0.00807407	1278	NA	NA
Bt.24242.1.S1_at	0.00807273	1279	ARL14EP	Bos taurus chromosome 15 open reading frame, human C11orf46 (ARL14EP), mRNA. [Source:RefSeq mRNA;Acc:NM_001031761]
Bt.7639.1.S1_at	0.00807199	1280	HMCES	5-hydroxymethylcytosine (hmC) binding, ES cell-specific [Source:HGNC Symbol;Acc:HGNC:24446]
Bt.13273.1.S1_at	0.00805714	1281	SOCS2	Bos taurus suppressor of cytokine signaling 2 (SOCS2), mRNA. [Source:RefSeq mRNA;Acc:NM_177523]
Bt.2056.1.S1_at	0.00804127	1282	APEH	Bos taurus N-acylaminoacyl-peptide hydrolase (APEH), mRNA. [Source:RefSeq mRNA;Acc:NM_001083431]
Bt.13763.1.S1_at	0.00803812	1283	NA	NA
Bt.26961.1.S1_at	0.00803333	1284	NUDT14	Bos taurus nudix (nucleoside diphosphate linked moiety X)-type motif 14 (NUDT14), mRNA. [Source:RefSeq mRNA;Acc:NM_001105652]
Bt.8189.2.A1_at	0.00803333	1285	SNORA77	Small nucleolar RNA SNORA77 [Source:RFAM;Acc:RF00599]
Bt.21532.1.S1_at	0.00800641	1286	GOSR2	Bos taurus golgi SNAP receptor complex member 2 (GOSR2), mRNA. [Source:RefSeq mRNA;Acc:NM_001098885]
Bt.8505.1.A1_at	0.0080037	1287	NA	NA
Bt.4070.1.S1_at	0.00799042	1288	SNX1	sorting nexin 1 [Source:HGNC Symbol;Acc:HGNC:11172]
Bt.13593.1.A1_at	0.00798967	1289	NA	NA
Bt.11339.1.S1_at	0.00797537	1290	MRPS27	mitochondrial ribosomal protein S27 [Source:HGNC Symbol;Acc:HGNC:14512]
Bt.4082.1.S1_at	0.00797222	1291	CHMP7	Bos taurus charged multivesicular body protein 7 (CHMP7), mRNA. [Source:RefSeq mRNA;Acc:NM_001099119]
Bt.1031.1.S1_at	0.00796154	1292	CTSH	Bos taurus cathepsin H (CTSH), mRNA. [Source:RefSeq mRNA;Acc:NM_001034385]
Bt.21724.2.S1_a_at	0.00795699	1293	FDFT1	Bos taurus farnesyl-diphosphate farnesyltransferase 1 (FDFT1), mRNA. [Source:RefSeq mRNA;Acc:NM_001013004]
Bt.3616.1.S1_at	0.00794981	1294	RPL3	Bos taurus ribosomal protein L3 (RPL3), mRNA. [Source:RefSeq mRNA;Acc:NM_174715]
Bt.8962.2.S1_a_at	0.00794713	1295	EXOSC7	exosome component 7 [Source:HGNC Symbol;Acc:HGNC:28112]
Bt.16930.2.S1_at	0.00793908	1296	BCL3	Bos taurus B-cell CLL/lymphoma 3 (BCL3), mRNA. [Source:RefSeq mRNA;Acc:NM_001205993]
Bt.6225.1.S1_at	0.00792941	1297	NA	NA
Bt.10890.1.S1_at	0.00792023	1298	MED15	Bos taurus mediator complex subunit 15 (MED15), mRNA. [Source:RefSeq mRNA;Acc:NM_001099175]
Bt.28207.1.S1_at	0.0079193	1299	RNF19A	Bos taurus ring finger protein 19A (RNF19A), mRNA. [Source:RefSeq mRNA;Acc:NM_001191331]
Bt.5113.1.S1_at	0.00791918	1300	EXT2	Bos taurus exostosin 2 (EXT2), mRNA. [Source:RefSeq mRNA;Acc:NM_177496]
Bt.10230.1.A1_at	0.00791667	1301	FAR1	Bos taurus fatty acyl CoA reductase 1 (FAR1), mRNA. [Source:RefSeq mRNA;Acc:NM_001099032]
Bt.5013.2.A1_at	0.00791667	1301	NA	NA
Bt.1023.1.A1_at	0.00791655	1303	PDCL	Bos taurus phosducin-like (PDCL), mRNA. [Source:RefSeq mRNA;Acc:NM_174759]
Bt.15667.2.S1_at	0.00790698	1304	SREBF1	Bos taurus sterol regulatory element binding transcription factor 1 (SREBF1), mRNA. [Source:RefSeq mRNA;Acc:NM_001113302]
Bt.20141.1.S1_at	0.0079	1305	HAGH	Bos taurus hydroxyacylglutathione hydrolase (HAGH), mRNA. [Source:RefSeq mRNA;Acc:NM_001035274]
Bt.21239.1.S1_at	0.0078903	1306	MAPKAPK5	mitogen-activated protein kinase-activated protein kinase 5 [Source:HGNC Symbol;Acc:HGNC:6889]
Bt.8264.1.A1_at	0.00787646	1307	NA	NA
Bt.22418.1.A1_at	0.00787552	1308	FEM1B	Bos taurus fem-1 homolog b (C. elegans) (FEM1B), mRNA. [Source:RefSeq mRNA;Acc:NM_001192383]
Bt.4440.1.A1_at	0.007875	1309	MGC138057	Bos taurus ATG10 autophagy related 10 homolog (S. cerevisiae) (ATG10), mRNA. [Source:RefSeq mRNA;Acc:NM_001083531]
Bt.6124.1.S1_a_at	0.007875	1309	CLCN7	Bos taurus chloride channel 7 (CLCN7), mRNA. [Source:RefSeq mRNA;Acc:NM_001025331]
Bt.23318.1.S1_at	0.00787063	1311	COL3A1	collagen alpha-1(III) chain precursor [Source:RefSeq peptide;Acc:NP_001070299]
Bt.21787.1.S1_at	0.00786765	1312	NA	NA
Bt.7058.1.S1_at	0.00786071	1313	NA	NA
Bt.24279.1.S1_s_at	0.00785664	1314	NA	NA
Bt.1178.1.S1_at	0.00785434	1315	S100A1	Bos taurus S100 calcium binding protein A1 (S100A1), mRNA. [Source:RefSeq mRNA;Acc:NM_001099042]
Bt.24802.1.S1_at	0.00784596	1316	SLC16A3	Bos taurus solute carrier family 16, member 3 (monocarboxylic acid transporter 4) (SLC16A3), mRNA. [Source:RefSeq mRNA;Acc:NM_001109980]
Bt.9759.2.S1_at	0.00784091	1317	NGDN	Bos taurus neuroguidin, EIF4E binding protein (NGDN), mRNA. [Source:RefSeq mRNA;Acc:NM_001046459]
Bt.22576.1.A1_at	0.00783429	1318	NA	NA
Bt.28508.1.S1_at	0.00783069	1319	PRKAA1	Bos taurus protein kinase, AMP-activated, alpha 1 catalytic subunit (PRKAA1), mRNA. [Source:RefSeq mRNA;Acc:NM_001109802]
Bt.3770.1.S1_at	0.007825	1320	PSMG1	Bos taurus proteasome (prosome, macropain) assembly chaperone 1 (PSMG1), mRNA. [Source:RefSeq mRNA;Acc:NM_001076347]
Bt.19763.1.A1_at	0.00781472	1321	NA	NA
Bt.5123.2.S1_at	0.00781274	1322	FLII	flightless I homolog (Drosophila) [Source:HGNC Symbol;Acc:HGNC:3750]
Bt.22223.2.S1_at	0.00780588	1323	JOSD1	Bos taurus Josephin domain containing 1 (JOSD1), mRNA. [Source:RefSeq mRNA;Acc:NM_001014898]
Bt.1543.1.A1_at	0.00779394	1324	NAMPT	Bos taurus nicotinamide phosphoribosyltransferase (NAMPT), mRNA. [Source:RefSeq mRNA;Acc:NM_001244141]
Bt.16088.1.A1_at	0.00777778	1325	NA	NA
Bt.16679.1.A1_at	0.00777254	1326	NA	NA
Bt.15702.1.S1_at	0.00776385	1327	TMEM51	Bos taurus transmembrane protein 51 (TMEM51), mRNA. [Source:RefSeq mRNA;Acc:NM_001098975]
Bt.7938.1.S1_at	0.0077574	1328	CTSS	Bos taurus cathepsin S (CTSS), mRNA. [Source:RefSeq mRNA;Acc:NM_001033615]
Bt.21762.1.S1_at	0.00774286	1329	NA	NA
Bt.1408.1.S1_at	0.00773542	1330	CSNK2A2	Bos taurus casein kinase 2, alpha prime polypeptide (CSNK2A2), mRNA. [Source:RefSeq mRNA;Acc:NM_174636]
Bt.7192.1.S1_at	0.00773463	1331	MRPL17	Bos taurus mitochondrial ribosomal protein L17 (MRPL17), mRNA. [Source:RefSeq mRNA;Acc:NM_001034274]
Bt.27462.1.S1_a_at	0.00771429	1332	ITGA5	Bos taurus integrin, alpha 5 (fibronectin receptor, alpha polypeptide) (ITGA5), mRNA. [Source:RefSeq mRNA;Acc:NM_001166500]
Bt.7465.2.A1_at	0.00770707	1333	TP53RK	Bos taurus TP53 regulating kinase (TP53RK), mRNA. [Source:RefSeq mRNA;Acc:NM_001099180]
Bt.6898.2.S1_at	0.00770649	1334	SPSB2	Bos taurus splA/ryanodine receptor domain and SOCS box containing 2 (SPSB2), mRNA. [Source:RefSeq mRNA;Acc:NM_001076280]
Bt.13713.2.S1_at	0.0077037	1335	PHAX	Bos taurus phosphorylated adaptor for RNA export (PHAX), mRNA. [Source:RefSeq mRNA;Acc:NM_001166562]
Bt.19565.1.S1_at	0.00768379	1336	NA	NA
Bt.12469.1.S1_at	0.00768148	1337	RPS21	Bos taurus ribosomal protein S21 (RPS21), mRNA. [Source:RefSeq mRNA;Acc:NM_001040581]
Bt.7046.2.A1_at	0.00768066	1338	NA	NA
Bt.7177.1.S1_at	0.00766552	1339	AMT	Bos taurus aminomethyltransferase (AMT), mRNA. [Source:RefSeq mRNA;Acc:NM_177485]
Bt.12767.1.S2_at	0.00766447	1340	NA	NA
Bt.22812.1.S1_at	0.00766013	1341	NA	NA
Bt.6490.3.A1_at	0.00765734	1342	NA	NA
Bt.16545.1.A1_at	0.00765385	1343	NA	NA
Bt.28732.1.S1_s_at	0.00765238	1344	TRD@	Uncharacterized protein [Source:UniProtKB/TrEMBL;Acc:E1B7X5]
Bt.20986.1.S1_at	0.00763768	1345	CDK2AP2	Bos taurus cyclin-dependent kinase 2 associated protein 2 (CDK2AP2), mRNA. [Source:RefSeq mRNA;Acc:NM_001035320]
Bt.26533.1.S1_at	0.00763333	1346	NA	NA
Bt.2801.1.S1_at	0.00763235	1347	LEPRE1	Bos taurus leucine proline-enriched proteoglycan (leprecan) 1 (LEPRE1), mRNA. [Source:RefSeq mRNA;Acc:NM_001103291]
Bt.9496.1.S1_at	0.007625	1348	ZNF609	zinc finger protein 609 [Source:HGNC Symbol;Acc:HGNC:29003]
Bt.18309.1.A1_at	0.00762	1349	SLC39A10	solute carrier family 39 (zinc transporter), member 10 [Source:HGNC Symbol;Acc:HGNC:20861]
Bt.20628.1.S1_at	0.00761896	1350	NA	NA
Bt.8213.1.S1_at	0.00761111	1351	ORAI1	Bos taurus ORAI calcium release-activated calcium modulator 1 (ORAI1), mRNA. [Source:RefSeq mRNA;Acc:NM_001099002]
Bt.19345.1.A1_at	0.00760265	1352	NA	NA
Bt.22148.1.S1_at	0.00760107	1353	RAP2B	Bos taurus RAP2B, member of RAS oncogene family (RAP2B), mRNA. [Source:RefSeq mRNA;Acc:NM_001102531]
Bt.26622.1.S1_a_at	0.0075899	1354	UROD	Bos taurus uroporphyrinogen decarboxylase (UROD), mRNA. [Source:RefSeq mRNA;Acc:NM_001205558]
Bt.20508.2.S1_at	0.00758974	1355	NA	NA
Bt.4653.1.S1_at	0.00757227	1356	PECAM1	platelet/endothelial cell adhesion molecule 1 [Source:HGNC Symbol;Acc:HGNC:8823]
Bt.27394.1.A1_at	0.00755478	1357	ZNF292	zinc finger protein 292 [Source:HGNC Symbol;Acc:HGNC:18410]
Bt.57.1.S1_at	0.00754867	1358	NDUFS5	Bos taurus NADH dehydrogenase (ubiquinone) Fe-S protein 5, 15kDa (NADH-coenzyme Q reductase) (NDUFS5), mRNA. [Source:RefSeq mRNA;Acc:NM_176652]
Bt.4184.1.S2_at	0.00754637	1359	NA	NA
Bt.15579.1.A1_at	0.00754248	1360	NA	NA
Bt.24692.1.S1_at	0.00754167	1361	NA	NA
Bt.24270.1.S1_at	0.00753611	1362
Bt.27208.1.S1_at	0.00752941	1363	AGPAT3	Bos taurus 1-acylglycerol-3-phosphate O-acyltransferase 3 (AGPAT3), mRNA. [Source:RefSeq mRNA;Acc:NM_001038046]
Bt.17461.1.A1_at	0.00752353	1364	NA	NA
Bt.15927.1.S1_at	0.00752148	1365	MGC159964	Bos taurus WD repeat domain, phosphoinositide interacting 1 (WIPI1), mRNA. [Source:RefSeq mRNA;Acc:NM_001099040]
Bt.17013.1.A1_at	0.00751768	1366	NA	NA
Bt.12382.1.S1_at	0.00751515	1367	PCDHGA8	Bos taurus protocadherin gamma subfamily B, 4 (PCDHGB4), mRNA. [Source:RefSeq mRNA;Acc:NM_001102513]
Bt.27470.1.A1_at	0.00751515	1367	GRASP	GRP1 (general receptor for phosphoinositides 1)-associated scaffold protein [Source:HGNC Symbol;Acc:HGNC:18707]
Bt.23298.1.S1_at	0.00751429	1369	NA	NA
Bt.4943.2.S1_at	0.0075122	1370		Uncharacterized protein [Source:UniProtKB/TrEMBL;Acc:F1MTV8]
Bt.25076.1.A1_at	0.00750288	1371	NA	NA
Bt.21154.1.A1_at	0.0075	1372	STK4	Bos taurus serine/threonine kinase 4 (STK4), mRNA. [Source:RefSeq mRNA;Acc:NM_001015602]
Bt.12764.1.S1_at	0.00749411	1373	DHRS9	Bos taurus dehydrogenase/reductase (SDR family) member 9 (DHRS9), mRNA. [Source:RefSeq mRNA;Acc:NM_174733]
Bt.11546.1.S1_at	0.0074919	1374	NA	NA
Bt.19726.1.S1_at	0.00748538	1375	NA	NA
Bt.7901.3.S1_at	0.00748538	1375	MTERFD2	Bos taurus MTERF domain containing 2 (MTERFD2), mRNA. [Source:RefSeq mRNA;Acc:NM_001244226]
AFFX-r2-Ec-bioB-3_at	0.00748481	1377	NA	NA
Bt.3388.1.S1_at	0.00747786	1378	NANS	Bos taurus N-acetylneuraminic acid synthase (NANS), mRNA. [Source:RefSeq mRNA;Acc:NM_001046482]
Bt.11080.1.S1_at	0.00747288	1379	IL2RG	Bos taurus interleukin 2 receptor, gamma (IL2RG), mRNA. [Source:RefSeq mRNA;Acc:NM_174359]
Bt.2816.1.S2_at	0.00746667	1380		Uncharacterized protein [Source:UniProtKB/TrEMBL;Acc:E1BCK5]
Bt.656.1.S1_at	0.00746667	1380	NA	NA
AFFX-Bt-gapd-5_at	0.00746218	1382	GAPDH	Bos taurus glyceraldehyde-3-phosphate dehydrogenase (GAPDH), mRNA. [Source:RefSeq mRNA;Acc:NM_001034034]
Bt.10814.1.S1_at	0.00745833	1383	F2R	Bos taurus coagulation factor II (thrombin) receptor (F2R), mRNA. [Source:RefSeq mRNA;Acc:NM_001103097]
Bt.17849.2.S1_at	0.0074576	1384	SORL1	Bos taurus sortilin-related receptor, L(DLR class) A repeats containing (SORL1), mRNA. [Source:RefSeq mRNA;Acc:NM_001192757]
Bt.4615.1.S1_at	0.00745091	1385	ITGB2	Bos taurus integrin, beta 2 (complement component 3 receptor 3 and 4 subunit) (ITGB2), mRNA. [Source:RefSeq mRNA;Acc:NM_175781]
Bt.26847.1.S1_a_at	0.00744444	1386	LAT	linker for activation of T cells [Source:HGNC Symbol;Acc:HGNC:18874]
Bt.26047.1.A1_at	0.00744005	1387	ZC2HC1A	Bos taurus zinc finger, C2HC-type containing 1A (ZC2HC1A), mRNA. [Source:RefSeq mRNA;Acc:NM_001083437]
Bt.17304.1.A1_at	0.00743376	1388	NA	NA
Bt.979.1.A1_at	0.00742833	1389	MYO1B	Bos taurus myosin IB (MYO1B), mRNA. [Source:RefSeq mRNA;Acc:NM_001102199]
Bt.26064.1.S1_at	0.00742356	1390	ITPKA	Bos taurus inositol-trisphosphate 3-kinase A (ITPKA), mRNA. [Source:RefSeq mRNA;Acc:NM_001083519]
Bt.14049.1.A1_at	0.00742063	1391	MANEA	Bos taurus mannosidase, endo-alpha (MANEA), mRNA. [Source:RefSeq mRNA;Acc:NM_001206725]
Bt.26613.1.A1_at	0.00741078	1392	CCDC92	Bos taurus coiled-coil domain containing 92 (CCDC92), mRNA. [Source:RefSeq mRNA;Acc:NM_001101243]
Bt.12664.2.S1_at	0.00740724	1393	ZMYM5	Bos taurus zinc finger, MYM-type 5 (ZMYM5), mRNA. [Source:RefSeq mRNA;Acc:NM_001195018]
Bt.1948.1.S1_at	0.00739253	1394	MAEA	Bos taurus macrophage erythroblast attacher (MAEA), mRNA. [Source:RefSeq mRNA;Acc:NM_001034415]
Bt.9531.1.S1_at	0.00737374	1395		Bos taurus histone H4-like (LOC617875), mRNA. [Source:RefSeq mRNA;Acc:NM_001099724]
Bt.7901.1.A1_at	0.00737228	1396	MTERFD2	Bos taurus MTERF domain containing 2 (MTERFD2), mRNA. [Source:RefSeq mRNA;Acc:NM_001244226]
Bt.25093.1.A1_at	0.00737179	1397	PIK3R4	Bos taurus phosphoinositide-3-kinase, regulatory subunit 4 (PIK3R4), mRNA. [Source:RefSeq mRNA;Acc:NM_001100314]
Bt.3892.1.S1_at	0.00736842	1398	NEDD4L	neural precursor cell expressed, developmentally down-regulated 4-like, E3 ubiquitin protein ligase [Source:HGNC Symbol;Acc:HGNC:7728]
Bt.25343.1.S1_at	0.00736541	1399	TRIAP1	Bos taurus TP53 regulated inhibitor of apoptosis 1 (TRIAP1), mRNA. [Source:RefSeq mRNA;Acc:NM_001079776]
Bt.24087.1.A1_at	0.00736522	1400	NA	NA
Bt.11739.2.A1_a_at	0.00735714	1401	STAP2	Bos taurus signal transducing adaptor family member 2 (STAP2), mRNA. [Source:RefSeq mRNA;Acc:NM_001034246]
Bt.3911.1.S1_at	0.00735714	1402	PLEKHJ1	Bos taurus pleckstrin homology domain containing, family J member 1 (PLEKHJ1), mRNA. [Source:RefSeq mRNA;Acc:NM_001034569]
Bt.11660.1.A1_at	0.00735528	1403	NA	NA
Bt.12310.1.S1_at	0.00732601	1404	TMEM63A	Bos taurus transmembrane protein 63A (TMEM63A), mRNA. [Source:RefSeq mRNA;Acc:NM_001102162]
Bt.20836.1.S1_at	0.00731788	1405	MRC1	mannose receptor, C type 1 [Source:HGNC Symbol;Acc:HGNC:7228]
Bt.16516.1.A1_at	0.00731738	1406	NA	NA
Bt.3944.1.A1_at	0.0073098	1407	NA	NA
Bt.8455.1.S1_at	0.00730476	1408	NA	NA
Bt.10421.1.S1_at	0.00729779	1409	NA	NA
Bt.11076.1.S1_at	0.00729697	1410	TMEM234	Bos taurus transmembrane protein 234 (TMEM234), mRNA. [Source:RefSeq mRNA;Acc:NM_001105654]
Bt.18728.1.A1_at	0.00729257	1411	NA	NA
Bt.14193.1.A1_at	0.00729231	1412	GRSF1	G-rich sequence factor 1 [Source:RefSeq peptide;Acc:NP_001071439]
Bt.10159.1.S1_at	0.00729154	1413	CEBPG	Bos taurus CCAAT/enhancer binding protein (C/EBP), gamma (CEBPG), mRNA. [Source:RefSeq mRNA;Acc:NM_001034801]
Bt.4983.1.S1_at	0.00728889	1414	ES1	Bos taurus chromosome 1 open reading frame, human C21orf33 (C1H21orf33), mRNA. [Source:RefSeq mRNA;Acc:NM_001034463]
Bt.18039.1.S1_at	0.00727937	1415	NA	NA
Bt.9966.1.S1_at	0.00727619	1416	NA	NA
Bt.10298.1.A1_at	0.00726667	1417	NA	NA
Bt.16348.2.S1_at	0.00726561	1418	HERPUD2	Bos taurus HERPUD family member 2 (HERPUD2), mRNA. [Source:RefSeq mRNA;Acc:NM_001075558]
Bt.3052.1.S1_at	0.00726284	1419	NA	NA
Bt.2361.1.A1_at	0.00726154	1420	NA	NA
Bt.1990.1.S1_at	0.00725934	1421	ATP6V1G1	Bos taurus ATPase, H+ transporting, lysosomal 13kDa, V1 subunit G1 (ATP6V1G1), mRNA. [Source:RefSeq mRNA;Acc:NM_174245]
Bt.13990.1.S1_at	0.00725755	1422	NA	NA
Bt.11983.1.S1_at	0.00725714	1423	NA	NA
Bt.18105.1.A1_at	0.00725	1424	CAMKMT	calmodulin-lysine N-methyltransferase [Source:HGNC Symbol;Acc:HGNC:26276]
Bt.195.2.S1_at	0.00723602	1425	NA	NA
Bt.28226.3.A1_s_at	0.00723478	1426	NA	NA
Bt.20530.1.S1_at	0.0072344	1427	NMRAL1	Bos taurus NmrA-like family domain containing 1 (NMRAL1), mRNA. [Source:RefSeq mRNA;Acc:NM_001076032]
Bt.15703.1.S1_at	0.00722689	1428	TOPORS	topoisomerase I binding, arginine/serine-rich, E3 ubiquitin protein ligase [Source:HGNC Symbol;Acc:HGNC:21653]
Bt.7586.1.S1_at	0.00722243	1429	NA	NA
Bt.28379.1.S1_at	0.00722222	1430	UHRF1	Bos taurus ubiquitin-like with PHD and ring finger domains 1 (UHRF1), mRNA. [Source:RefSeq mRNA;Acc:NM_001103098]
Bt.120.1.S1_at	0.00722222	1431	NA	NA
Bt.2976.1.S1_at	0.00722222	1431	NA	NA
Bt.14398.2.A1_at	0.00722222	1433	NA	NA
Bt.26318.1.S1_a_at	0.00720779	1434	FAIM	Bos taurus Fas apoptotic inhibitory molecule (FAIM), mRNA. [Source:RefSeq mRNA;Acc:NM_001079626]
Bt.20027.1.S1_at	0.00720238	1435	NA	NA
Bt.7633.1.S1_at	0.0072	1436	EEF1E1	Bos taurus eukaryotic translation elongation factor 1 epsilon 1 (EEF1E1), mRNA. [Source:RefSeq mRNA;Acc:NM_001040599]
Bt.18638.1.S1_at	0.0072	1437	NA	NA
Bt.13929.2.S1_at	0.00719444	1438	DPH3	Bos taurus DPH3, KTI11 homolog (S. cerevisiae) (DPH3), mRNA. [Source:RefSeq mRNA;Acc:NM_001113299]
Bt.12285.3.S1_a_at	0.00718825	1439	NMI	N-myc (and STAT) interactor [Source:HGNC Symbol;Acc:HGNC:7854]
Bt.5809.1.S1_at	0.00718654	1440	NA	NA
Bt.20378.1.S1_at	0.00717857	1441	NA	NA
Bt.16235.1.A1_at	0.00717168	1442	MOB1B	MOB kinase activator 1B [Source:HGNC Symbol;Acc:HGNC:29801]
Bt.9777.1.S1_at	0.00716742	1443	BDH1	Bos taurus 3-hydroxybutyrate dehydrogenase, type 1 (BDH1), mRNA. [Source:RefSeq mRNA;Acc:NM_001034600]
Bt.4606.2.S1_at	0.00716667	1444	KLF6	KLF6 protein; Uncharacterized protein [Source:UniProtKB/TrEMBL;Acc:I6L9I4]
Bt.23649.1.A1_at	0.00716564	1445	DDX50	Bos taurus DEAD (Asp-Glu-Ala-Asp) box polypeptide 50 (DDX50), mRNA. [Source:RefSeq mRNA;Acc:NM_001206053]
Bt.17771.1.S1_at	0.00714939	1446	ZFYVE1	zinc finger, FYVE domain containing 1 [Source:HGNC Symbol;Acc:HGNC:13180]
Bt.17821.1.S1_at	0.00714846	1447	NA	NA
Bt.21473.1.A1_at	0.00714637	1448	MPZL1	Bos taurus myelin protein zero-like 1 (MPZL1), mRNA. [Source:RefSeq mRNA;Acc:NM_001076158]
Bt.7150.1.S1_at	0.0071453	1449	NA	NA
Bt.16107.1.S1_at	0.00714297	1450	NA	NA
Bt.15840.1.A1_at	0.00714248	1451	NA	NA
Bt.18823.1.A1_at	0.0071372	1452	NA	NA
Bt.11177.1.S1_at	0.00713102	1453	NA	NA
Bt.9074.1.S1_at	0.00712857	1454	NA	NA
Bt.6404.1.S1_at	0.007125	1455	KLF15	Bos taurus Kruppel-like factor 15 (KLF15), mRNA. [Source:RefSeq mRNA;Acc:NM_001082425]
Bt.22193.2.S1_at	0.00712193	1456	NA	NA
Bt.9845.1.S1_at	0.00711765	1457	NA	NA
Bt.22788.3.A1_at	0.00711447	1458	NA	NA
Bt.5276.1.S1_at	0.00711111	1459	RNF25	ring finger protein 25 [Source:HGNC Symbol;Acc:HGNC:14662]
Bt.6001.1.S1_s_at	0.00710606	1460	FAM173A	Bos taurus family with sequence similarity 173, member A (FAM173A), mRNA. [Source:RefSeq mRNA;Acc:NM_001195829]
Bt.17778.1.A1_at	0.00710292	1461	MRPL40	mitochondrial ribosomal protein L40 [Source:HGNC Symbol;Acc:HGNC:14491]
Bt.12375.1.S1_at	0.0071024	1462	ASXL1	additional sex combs like transcriptional regulator 1 [Source:HGNC Symbol;Acc:HGNC:18318]
Bt.27240.1.A1_at	0.0071	1463	NA	NA
Bt.10034.1.S1_at	0.0071	1464	NARFL	Bos taurus nuclear prelamin A recognition factor-like (NARFL), mRNA. [Source:RefSeq mRNA;Acc:NM_001083411]
Bt.13615.1.A1_at	0.00709549	1465	NA	NA
Bt.6976.2.S1_at	0.00709509	1466	NA	NA
Bt.22840.1.S1_a_at	0.00709333	1467	CD46	CD46 molecule, complement regulatory protein [Source:HGNC Symbol;Acc:HGNC:6953]
Bt.23559.1.S1_at	0.00709333	1467	TPK1	Bos taurus thiamin pyrophosphokinase 1 (TPK1), mRNA. [Source:RefSeq mRNA;Acc:NM_001080370]
Bt.29398.1.S1_at	0.00709069	1469	NA	NA
Bt.5141.1.S2_at	0.00708974	1470	B4GALT1	Beta-1,4-galactosyltransferase 1 Lactose synthase A protein N-acetyllactosamine synthase Beta-N-acetylglucosaminylglycopeptide beta-1,4-galactosyltransferase Beta-N-acetylglucosaminyl-glycolipid beta-1,4-galactosyltransferase Processed beta-1,4-gala /.../transferase 1 [Source:UniProtKB/Swiss-Prot;Acc:P08037]
Bt.9074.2.S1_at	0.00708497	1471	NA	NA
Bt.7013.1.S1_at	0.00708333	1472	NA	NA
Bt.2904.1.S1_at	0.00708235	1473	FAM204A	Bos taurus family with sequence similarity 204, member A (FAM204A), mRNA. [Source:RefSeq mRNA;Acc:NM_001035052]
Bt.3046.1.S1_at	0.00707941	1474	SNAI1	Bos taurus snail homolog 1 (Drosophila) (SNAI1), mRNA. [Source:RefSeq mRNA;Acc:NM_001112708]
Bt.8282.1.S2_at	0.00707778	1475	NA	NA
Bt.24689.1.S1_at	0.0070754	1476	NA	NA
Bt.15334.2.A1_at	0.00707504	1477	NA	NA
Bt.24447.1.S1_at	0.00707071	1478	F2RL2	Bos taurus coagulation factor II (thrombin) receptor-like 2 (F2RL2), mRNA. [Source:RefSeq mRNA;Acc:NM_001038533]
Bt.26358.1.S1_at	0.00707018	1479	STAM	Bos taurus signal transducing adaptor molecule (SH3 domain and ITAM motif) 1 (STAM), mRNA. [Source:RefSeq mRNA;Acc:NM_001076842]
Bt.16105.1.S1_at	0.007065	1480	NA	NA
Bt.23708.1.A1_at	0.00706377	1481	ZFAND3	Bos taurus zinc finger, AN1-type domain 3 (ZFAND3), mRNA. [Source:RefSeq mRNA;Acc:NM_001102145]
Bt.24988.1.S1_at	0.00706355	1482	C1orf52	chromosome 1 open reading frame 52 [Source:HGNC Symbol;Acc:HGNC:24871]
Bt.24975.1.S1_at	0.00706331	1483	YTHDC2	Bos taurus YTH domain containing 2 (YTHDC2), mRNA. [Source:RefSeq mRNA;Acc:NM_001192811]
Bt.10823.1.A1_s_at	0.00705882	1484	HYLS1	Bos taurus hydrolethalus syndrome 1 (HYLS1), mRNA. [Source:RefSeq mRNA;Acc:NM_001046439]
Bt.2394.1.S1_at	0.00705882	1484	PSMD11	Bos taurus proteasome (prosome, macropain) 26S subunit, non-ATPase, 11 (PSMD11), mRNA. [Source:RefSeq mRNA;Acc:NM_001046148]
Bt.4457.1.S1_at	0.00705882	1484	PAFAH1B2	Bos taurus platelet-activating factor acetylhydrolase 1b, catalytic subunit 2 (30kDa) (PAFAH1B2), mRNA. [Source:RefSeq mRNA;Acc:NM_174664]
Bt.4497.1.S1_at	0.00705882	1484	CD5	Bos taurus CD5 molecule (CD5), mRNA. [Source:RefSeq mRNA;Acc:NM_173899]
Bt.9287.1.S1_at	0.00705882	1484		Bos taurus zinc finger protein 177 (ZNF177), mRNA. [Source:RefSeq mRNA;Acc:NM_001102550]
Bt.17336.1.A1_at	0.00705714	1489	NA	NA
Bt.23218.1.S1_at	0.00705403	1490	CTSK	Bos taurus cathepsin K (CTSK), mRNA. [Source:RefSeq mRNA;Acc:NM_001034435]
Bt.24383.1.S1_at	0.00705128	1491	DLK2	Bos taurus delta-like 2 homolog (Drosophila) (DLK2), mRNA. [Source:RefSeq mRNA;Acc:NM_001083494]
Bt.6655.2.S1_at	0.00704762	1492	NA	NA
Bt.27848.1.S1_at	0.00704545	1493	MED18	Bos taurus mediator complex subunit 18 (MED18), mRNA. [Source:RefSeq mRNA;Acc:NM_001076235]
Bt.21619.1.S1_at	0.00704261	1494	SPG20	Bos taurus spastic paraplegia 20 (Troyer syndrome) (SPG20), mRNA. [Source:RefSeq mRNA;Acc:NM_001077996]
Bt.3873.1.S1_at	0.00703431	1495	MRPL37	Bos taurus mitochondrial ribosomal protein L37 (MRPL37), mRNA. [Source:RefSeq mRNA;Acc:NM_001083400]
Bt.3947.1.S1_at	0.00702222	1496	NA	NA
Bt.9594.1.S1_at	0.00702098	1497	NA	NA
Bt.26362.1.A1_at	0.00701538	1498	HCFC2	host cell factor C2 [Source:HGNC Symbol;Acc:HGNC:24972]
Bt.21542.2.S1_at	0.00701325	1499	NA	NA
Bt.10610.1.S1_at	0.00701087	1500	RHNO1	Bos taurus chromosome 5 open reading frame, human C12orf32 (RHNO1), mRNA. [Source:RefSeq mRNA;Acc:NM_001075631]
Bt.19306.2.S1_at	0.00700794	1501	NA	NA
Bt.22020.2.S1_at	0.00700667	1502	LIN7C	Bos taurus lin-7 homolog C (C. elegans) (LIN7C), mRNA. [Source:RefSeq mRNA;Acc:NM_001075431]
Bt.10951.1.S1_at	0.0070014	1503	CCDC51	Bos taurus coiled-coil domain containing 51 (CCDC51), mRNA. [Source:RefSeq mRNA;Acc:NM_001015619]
Bt.13535.2.S1_at	0.0070005	1504	HIATL1	Bos taurus hippocampus abundant transcript-like 1 (HIATL1), mRNA. [Source:RefSeq mRNA;Acc:NM_001083662]
Bt.22172.1.A1_at	0.00699422	1505	SLC11A2	Bos taurus solute carrier family 11 (proton-coupled divalent metal ion transporters), member 2-like (LOC512464), mRNA. [Source:RefSeq mRNA;Acc:NM_001046121]
Bt.24056.1.A1_at	0.0069906	1506	NA	NA
Bt.20905.1.S1_at	0.00698998	1507	ZAP70	zeta-chain (TCR) associated protein kinase 70kDa [Source:HGNC Symbol;Acc:HGNC:12858]
Bt.28882.1.A1_at	0.00698942	1508	NA	NA
Bt.19495.1.A1_at	0.00698654	1509	NA	NA
Bt.4049.1.S1_at	0.00698052	1510	ARMCX6	Bos taurus armadillo repeat containing, X-linked 6 (ARMCX6), mRNA. [Source:RefSeq mRNA;Acc:NM_001078125]
Bt.854.1.S1_at	0.00697991	1511	NA	NA
Bt.9098.1.A1_at	0.00697778	1512	NA	NA
Bt.7500.1.S1_at	0.00697289	1513	RAB8B	Bos taurus RAB8B, member RAS oncogene family (RAB8B), mRNA. [Source:RefSeq mRNA;Acc:NM_001076317]
Bt.3272.1.A1_at	0.00696863	1514	AIFM1	apoptosis-inducing factor, mitochondrion-associated, 1 [Source:HGNC Symbol;Acc:HGNC:8768]
Bt.9869.1.A1_at	0.00696651	1515	MLH3	mutL homolog 3 [Source:HGNC Symbol;Acc:HGNC:7128]
Bt.23630.1.A1_at	0.00696196	1516	MTFR1L	Bos taurus mitochondrial fission regulator 1-like (MTFR1L), mRNA. [Source:RefSeq mRNA;Acc:NM_001034332]
Bt.13534.1.S1_at	0.00695897	1517	PLA2G16	Bos taurus phospholipase A2, group XVI (PLA2G16), mRNA. [Source:RefSeq mRNA;Acc:NM_001075280]
Bt.6958.1.A1_at	0.00695714	1518	NA	NA
Bt.729.1.S1_at	0.00695238	1519	TYRO3	TYRO3 protein tyrosine kinase [Source:HGNC Symbol;Acc:HGNC:12446]
Bt.20957.2.S1_at	0.00695238	1520	RHOBTB2	Bos taurus Rho-related BTB domain containing 2 (RHOBTB2), mRNA. [Source:RefSeq mRNA;Acc:NM_001103104]
Bt.9578.1.S2_at	0.00695238	1520	PPP1CC	Bos taurus protein phosphatase 1, catalytic subunit, gamma isozyme (PPP1CC), mRNA. [Source:RefSeq mRNA;Acc:NM_174581]
Bt.5839.1.S1_at	0.00695167	1522	TSEN2	Bos taurus tRNA splicing endonuclease 2 homolog (S. cerevisiae) (TSEN2), mRNA. [Source:RefSeq mRNA;Acc:NM_001042477]
Bt.9142.1.A1_at	0.00695167	1522	KIAA0391	Bos taurus KIAA0391 ortholog (KIAA0391), mRNA. [Source:RefSeq mRNA;Acc:NM_001102148]
Bt.28047.1.A1_at	0.00694737	1524	PRKCI	protein kinase C, iota [Source:HGNC Symbol;Acc:HGNC:9404]
Bt.17536.2.A1_at	0.00694492	1525	NA	NA
Bt.22579.1.S1_at	0.00694118	1526	MICU1	Bos taurus mitochondrial calcium uptake 1 (MICU1), mRNA. [Source:RefSeq mRNA;Acc:NM_001075338]
Bt.9250.1.A1_at	0.00694095	1527	IRAK4	Bos taurus interleukin-1 receptor-associated kinase 4 (IRAK4), mRNA. [Source:RefSeq mRNA;Acc:NM_001075998]
Bt.21092.1.S1_at	0.00694	1528	NDEL1	nudE neurodevelopment protein 1-like 1 [Source:HGNC Symbol;Acc:HGNC:17620]
Bt.2911.1.A1_at	0.00693593	1529	FAM134B	Bos taurus family with sequence similarity 134, member B (FAM134B), mRNA. [Source:RefSeq mRNA;Acc:NM_001015672]
Bt.14022.1.S1_at	0.00693182	1530	NA	NA
Bt.16337.1.A1_at	0.00693135	1531	NA	NA
Bt.7211.1.S1_at	0.00692738	1532	ST3GAL1	Bos taurus ST3 beta-galactoside alpha-2,3-sialyltransferase 1 (ST3GAL1), mRNA. [Source:RefSeq mRNA;Acc:NM_001097983]
Bt.18918.2.A1_at	0.00692281	1533	SEC22C	Bos taurus SEC22 vesicle trafficking protein homolog C (S. cerevisiae) (SEC22C), mRNA. [Source:RefSeq mRNA;Acc:NM_001046546]
Bt.17641.2.A1_at	0.00691667	1534	NA	NA
Bt.13587.1.S1_at	0.00690635	1535	NA	NA
Bt.2052.1.S1_a_at	0.00690476	1536	NA	NA
Bt.21793.1.S1_at	0.0069	1537	NA	NA
Bt.29640.1.A1_at	0.00689684	1538	NA	NA
Bt.26717.1.S1_at	0.00689394	1539	SOCS5	suppressor of cytokine signaling 5 [Source:HGNC Symbol;Acc:HGNC:16852]
Bt.18336.1.A1_at	0.00688889	1540	NA	NA
Bt.24442.3.S1_at	0.00688333	1541	NA	NA
Bt.2729.1.S1_at	0.00687979	1542	NA	NA
Bt.26501.1.S1_at	0.0068797	1543	NA	NA
Bt.25057.1.A1_at	0.00687879	1544	USP46	ubiquitin specific peptidase 46 [Source:HGNC Symbol;Acc:HGNC:20075]
Bt.4321.1.S1_at	0.00687831	1545	CISH	Bos taurus cytokine inducible SH2-containing protein (CISH), mRNA. [Source:RefSeq mRNA;Acc:NM_001046586]
Bt.11990.1.S1_at	0.00687662	1546	NA	NA
Bt.9767.1.S1_a_at	0.00687428	1547	SQLE	Bos taurus squalene epoxidase (SQLE), mRNA. [Source:RefSeq mRNA;Acc:NM_001098061]
Bt.13347.1.S1_at	0.00687143	1548	NA	NA
Bt.14054.1.A1_at	0.00686667	1549	IFRD1	interferon-related developmental regulator 1 [Source:HGNC Symbol;Acc:HGNC:5456]
Bt.21105.1.S1_at	0.00686667	1549	FBXL15	F-box/LRR-repeat protein 15 [Source:UniProtKB/Swiss-Prot;Acc:E1BNS0]
Bt.22533.1.S1_at	0.00686667	1549	ALDOA	Bos taurus aldolase A, fructose-bisphosphate (ALDOA), mRNA. [Source:RefSeq mRNA;Acc:NM_001101915]
Bt.24506.1.S1_at	0.00686374	1552	CHIC2	Bos taurus cysteine-rich hydrophobic domain 2 (CHIC2), mRNA. [Source:RefSeq mRNA;Acc:NM_001078048]
Bt.9118.1.S1_at	0.00685909	1553	GMDS	Bos taurus GDP-mannose 4,6-dehydratase (GMDS), mRNA. [Source:RefSeq mRNA;Acc:NM_001080331]
Bt.4536.1.S1_at	0.00685818	1554	NA	NA
Bt.17282.1.S1_at	0.00685714	1555	NA	NA
Bt.5384.1.S1_at	0.00685714	1555	U2AF1L4	Bos taurus U2 small nuclear RNA auxiliary factor 1-like 4 (U2AF1L4), mRNA. [Source:RefSeq mRNA;Acc:NM_001034778]
Bt.675.1.S1_at	0.00685556	1557	NA	NA
Bt.7486.1.S1_at	0.006851	1558	SNRNP200	Bos taurus small nuclear ribonucleoprotein 200kDa (U5) (SNRNP200), mRNA. [Source:RefSeq mRNA;Acc:NM_001206163]
Bt.21537.1.A1_at	0.00684762	1559	FKBP5	FK506 binding protein 5 [Source:HGNC Symbol;Acc:HGNC:3721]
Bt.18734.2.S1_at	0.00684747	1560	NA	NA
Bt.9797.1.S1_at	0.00684528	1561	PMPCB	Bos taurus peptidase (mitochondrial processing) beta (PMPCB), mRNA. [Source:RefSeq mRNA;Acc:NM_001034613]
Bt.1524.1.S1_a_at	0.00684492	1562	TEX10	testis expressed 10 [Source:HGNC Symbol;Acc:HGNC:25988]
Bt.23315.1.S1_a_at	0.00684473	1563	TNK2	Bos taurus tyrosine kinase, non-receptor, 2 (TNK2), mRNA. [Source:RefSeq mRNA;Acc:NM_173885]
Bt.5523.1.S1_at	0.00684254	1564	NA	NA
Bt.16022.1.S1_at	0.00684	1565	SMARCAL1	Bos taurus SWI/SNF related, matrix associated, actin dependent regulator of chromatin, subfamily a-like 1 (SMARCAL1), mRNA. [Source:RefSeq mRNA;Acc:NM_176666]
Bt.22322.1.S1_at	0.00682773	1566	NA	NA
Bt.22729.1.S1_at	0.006825	1567	NA	NA
Bt.28838.2.A1_at	0.00682253	1568	NA	NA
Bt.15877.1.S1_at	0.00681818	1569	STUB1	Bos taurus STIP1 homology and U-box containing protein 1, E3 ubiquitin protein ligase (STUB1), mRNA. [Source:RefSeq mRNA;Acc:NM_001075166]
Bt.23859.1.S1_at	0.00681667	1570	NA	NA
Bt.460.1.S1_s_at	0.00681429	1571	TST	Bos taurus thiosulfate sulfurtransferase (rhodanese) (TST), mRNA. [Source:RefSeq mRNA;Acc:NM_177489]
Bt.2096.2.S1_at	0.00680929	1572	EHD4	Bos taurus EH-domain containing 4 (EHD4), mRNA. [Source:RefSeq mRNA;Acc:NM_001192053]
Bt.19019.1.A1_at	0.0067957	1573	NA	NA
Bt.28237.1.A1_at	0.00679365	1574	NA	NA
Bt.11133.1.S1_at	0.00679298	1575	USE1	Bos taurus unconventional SNARE in the ER 1 homolog (S. cerevisiae) (USE1), mRNA. [Source:RefSeq mRNA;Acc:NM_001075584]
Bt.10934.1.A1_at	0.00678877	1576	NA	NA
Bt.3075.1.S1_at	0.00678788	1577	SPR	Bos taurus sepiapterin reductase (7,8-dihydrobiopterin:NADP+ oxidoreductase) (SPR), mRNA. [Source:RefSeq mRNA;Acc:NM_001076003]
Bt.11167.1.S1_at	0.00678462	1578	GLRX5	Bos taurus glutaredoxin 5 (GLRX5), mRNA. [Source:RefSeq mRNA;Acc:NM_001100303]
Bt.19645.1.A1_at	0.00678139	1579	CHD1	chromodomain helicase DNA binding protein 1 [Source:HGNC Symbol;Acc:HGNC:1915]
Bt.7776.1.S2_at	0.00677952	1580	SNORA31	Small nucleolar RNA SNORA31 [Source:RFAM;Acc:RF00322]
Bt.28655.1.S1_at	0.00677871	1581	KIAA1671	KIAA1671 [Source:HGNC Symbol;Acc:HGNC:29345]
Bt.26731.2.S1_at	0.00677552	1582	CHMP6	Bos taurus charged multivesicular body protein 6 (CHMP6), mRNA. [Source:RefSeq mRNA;Acc:NM_001075457]
Bt.22437.1.S1_at	0.00677298	1583	NA	NA
Bt.20095.1.A1_at	0.00677143	1584	NA	NA
Bt.60.2.A1_at	0.00676825	1585	NA	NA
Bt.22771.1.S1_at	0.0067591	1586	NA	NA
Bt.2629.1.S1_at	0.00675417	1587	RENBP	N-acylglucosamine 2-epimerase [Source:RefSeq peptide;Acc:NP_001039688]
Bt.12613.1.S1_at	0.00674126	1588	KLF6	KLF6 protein; Uncharacterized protein [Source:UniProtKB/TrEMBL;Acc:I6L9I4]
Bt.11136.1.S1_at	0.0067344	1589	TM9SF4	Bos taurus transmembrane 9 superfamily protein member 4 (TM9SF4), mRNA. [Source:RefSeq mRNA;Acc:NM_001098077]
Bt.13410.1.S1_at	0.00673246	1590	RPS6KA3	ribosomal protein S6 kinase, 90kDa, polypeptide 3 [Source:HGNC Symbol;Acc:HGNC:10432]
Bt.19452.1.A1_at	0.00673246	1590	NA	NA
Bt.25274.1.A1_at	0.00672549	1592	NA	NA
Bt.13688.1.S1_at	0.00672	1593	PPP2R5C	Bos taurus protein phosphatase 2, regulatory subunit B', gamma (PPP2R5C), mRNA. [Source:RefSeq mRNA;Acc:NM_001083376]
Bt.29939.2.S1_at	0.00671812	1594	GRP78	Uncharacterized protein [Source:UniProtKB/TrEMBL;Acc:F1N614]
Bt.25060.1.A1_at	0.00671758	1595	NA	NA
Bt.7371.1.S1_at	0.00671429	1596	NVL	nuclear VCP-like [Source:HGNC Symbol;Acc:HGNC:8070]
Bt.18023.1.S1_at	0.00670707	1597	NA	NA
Bt.28322.1.S1_at	0.00669925	1598	NA	NA
Bt.546.1.S1_at	0.00669068	1599	NA	NA
Bt.6432.1.S1_at	0.00668889	1600	BOD1	Bos taurus biorientation of chromosomes in cell division 1 (BOD1), mRNA. [Source:RefSeq mRNA;Acc:NM_001076200]
Bt.22867.1.S1_x_at	0.006675	1601	NA	NA
AFFX-CreX-3_at	0.00666667	1602	NA	NA
Bt.21380.2.S1_at	0.00666667	1602	BAG5	Bos taurus BCL2-associated athanogene 5 (BAG5), mRNA. [Source:RefSeq mRNA;Acc:NM_001040544]
Bt.28685.1.S1_at	0.00666667	1604	DKFZP686F02235	Bos taurus RNA binding motif protein 47 (RBM47), mRNA. [Source:RefSeq mRNA;Acc:NM_001206034]
Bt.16024.1.S1_at	0.00666667	1605	NA	NA
Bt.21932.1.S1_at	0.0066523	1606	FBXO7	F-box protein 7 [Source:HGNC Symbol;Acc:HGNC:13586]
Bt.2132.1.A1_at	0.00665217	1607	NA	NA
Bt.7431.1.S1_a_at	0.00664669	1608	FHOD1	formin homology 2 domain containing 1 [Source:HGNC Symbol;Acc:HGNC:17905]
Bt.21801.2.S1_at	0.00664368	1609	HNRNPL	heterogeneous nuclear ribonucleoprotein L [Source:HGNC Symbol;Acc:HGNC:5045]
Bt.5626.1.S1_a_at	0.00663421	1610	KLC1	Bos taurus kinesin light chain 1 (KLC1), mRNA. [Source:RefSeq mRNA;Acc:NM_001098915]
Bt.11446.1.A1_at	0.00661731	1611	NA	NA
Bt.13503.1.S1_at	0.0066087	1612	PPCS	Bos taurus phosphopantothenoylcysteine synthetase (PPCS), mRNA. [Source:RefSeq mRNA;Acc:NM_001102228]
Bt.21974.1.S1_at	0.0066087	1612	NA	NA
Bt.22364.1.S1_at	0.00660806	1614	STAT1	Bos taurus signal transducer and activator of transcription 1, 91kDa (STAT1), mRNA. [Source:RefSeq mRNA;Acc:NM_001077900]
Bt.9402.2.S1_a_at	0.0066001	1615	GHDC	Bos taurus GH3 domain containing (GHDC), mRNA. [Source:RefSeq mRNA;Acc:NM_001075703]
Bt.2933.1.S1_at	0.0065967	1616		Bos taurus uncharacterized LOC788205 (LOC788205), mRNA. [Source:RefSeq mRNA;Acc:NM_001105644]
Bt.20.1.S1_at	0.00659498	1617	NDUFA7	Bos taurus NADH dehydrogenase (ubiquinone) 1 alpha subcomplex, 7, 14.5kDa (NDUFA7), mRNA. [Source:RefSeq mRNA;Acc:NM_176658]
Bt.22737.2.S1_at	0.00659375	1618	ERBB2IP	erbb2 interacting protein [Source:HGNC Symbol;Acc:HGNC:15842]
Bt.3931.1.S1_at	0.00659054	1619	CRCP	Bos taurus CGRP receptor component (CRCP), mRNA. [Source:RefSeq mRNA;Acc:NM_001077870]
Bt.2367.1.A1_at	0.00658988	1620	NA	NA
Bt.13988.1.S1_at	0.00658929	1621	DUSP3	dual specificity protein phosphatase 3 [Source:RefSeq peptide;Acc:NP_001069842]
Bt.29672.1.S1_at	0.00658824	1622	NA	NA
Bt.5389.1.S1_at	0.00657692	1623	EIF4EBP1	Bos taurus eukaryotic translation initiation factor 4E binding protein 1 (EIF4EBP1), mRNA. [Source:RefSeq mRNA;Acc:NM_001077893]
Bt.8090.2.S1_at	0.00657494	1624	MYBBP1A	MYB binding protein (P160) 1a [Source:HGNC Symbol;Acc:HGNC:7546]
Bt.2996.2.S1_a_at	0.0065745	1625	GRK4	G protein-coupled receptor kinase 4 [Source:HGNC Symbol;Acc:HGNC:4543]
Bt.13419.2.A1_at	0.00657391	1626	SEC63	Bos taurus SEC63 homolog (S. cerevisiae) (SEC63), mRNA. [Source:RefSeq mRNA;Acc:NM_001192815]
Bt.13722.1.S1_at	0.0065619	1627	AHCTF1	AT hook containing transcription factor 1 [Source:HGNC Symbol;Acc:HGNC:24618]
Bt.3741.1.S1_at	0.00655051	1628	TSC1	TSC1 protein; Uncharacterized protein [Source:UniProtKB/TrEMBL;Acc:A6QQZ6]
Bt.12659.2.S1_a_at	0.00654861	1629	PWP1	Bos taurus PWP1 homolog (S. cerevisiae) (PWP1), mRNA. [Source:RefSeq mRNA;Acc:NM_001046166]
Bt.17982.1.S1_at	0.00654545	1630	NA	NA
Bt.21060.1.S1_at	0.00654305	1631	NA	NA
Bt.28284.1.A1_at	0.00654167	1632	NA	NA
Bt.4685.1.S1_at	0.00654167	1632	NA	NA
Bt.919.1.S1_at	0.00653918	1634	SF4	Bos taurus SURP and G patch domain containing 1 (SUGP1), mRNA. [Source:RefSeq mRNA;Acc:NM_001103278]
Bt.28265.1.A1_at	0.00653905	1635	NA	NA
Bt.21773.1.A1_at	0.00653635	1636	GBP5	Bos taurus guanylate binding protein 5 (GBP5), mRNA. [Source:RefSeq mRNA;Acc:NM_001075746]
Bt.15680.1.S1_at	0.00653501	1637	NA	NA
Bt.18519.1.A1_at	0.00653333	1638	NA	NA
Bt.23276.1.S1_at	0.00653333	1639	AIM1	absent in melanoma 1 [Source:HGNC Symbol;Acc:HGNC:356]
Bt.4016.1.S1_at	0.00653333	1639	EMD	Bos taurus emerin (EMD), mRNA. [Source:RefSeq mRNA;Acc:NM_203361]
Bt.16719.1.A1_at	0.00652857	1641	NA	NA
Bt.10133.1.A1_at	0.0065275	1642	NA	NA
Bt.2174.2.A1_at	0.00652222	1643	UBA6	Bos taurus ubiquitin-like modifier activating enzyme 6 (UBA6), mRNA. [Source:RefSeq mRNA;Acc:NM_001083438]
Bt.25774.1.S1_s_at	0.00652222	1643	TMEM208	Bos taurus transmembrane protein 208 (TMEM208), mRNA. [Source:RefSeq mRNA;Acc:NM_001034285]
Bt.4108.1.S1_at	0.00651961	1645	LRRFIP1	Bos taurus leucine rich repeat (in FLII) interacting protein 1 (LRRFIP1), mRNA. [Source:RefSeq mRNA;Acc:NM_001102308]
Bt.28871.1.A1_at	0.00651852	1646	GINS1	Bos taurus GINS complex subunit 1 (Psf1 homolog) (GINS1), mRNA. [Source:RefSeq mRNA;Acc:NM_001083701]
Bt.9045.1.S1_at	0.00651429	1647	RAVER1	Bos taurus ribonucleoprotein, PTB-binding 1 (RAVER1), mRNA. [Source:RefSeq mRNA;Acc:NM_001103108]
Bt.19100.1.A1_at	0.00650991	1648	NA	NA
Bt.23128.1.S1_at	0.00650991	1648	ERP70	Bos taurus protein disulfide isomerase family A, member 4 (PDIA4), mRNA. [Source:RefSeq mRNA;Acc:NM_001045879]
Bt.22352.1.S1_at	0.0065	1650	NA	NA
Bt.13574.1.S1_at	0.00649624	1651	ARL6IP5	Bos taurus ADP-ribosylation-like factor 6 interacting protein 5 (ARL6IP5), mRNA. [Source:RefSeq mRNA;Acc:NM_001014891]
Bt.6042.1.S1_at	0.00649624	1651	NA	NA
Bt.16111.1.S1_at	0.00649504	1653	GMFB	Bos taurus glia maturation factor, beta (GMFB), mRNA. [Source:RefSeq mRNA;Acc:NM_001101237]
Bt.2174.1.S1_at	0.00649206	1654	UBA6	Bos taurus ubiquitin-like modifier activating enzyme 6 (UBA6), mRNA. [Source:RefSeq mRNA;Acc:NM_001083438]
Bt.20366.1.S1_at	0.00648951	1655	RASSF1	Ras association (RalGDS/AF-6) domain family member 1 [Source:HGNC Symbol;Acc:HGNC:9882]
Bt.3137.1.S1_at	0.00648889	1656	STMN1	Bos taurus stathmin 1 (STMN1), mRNA. [Source:RefSeq mRNA;Acc:NM_001034790]
Bt.24221.2.S1_at	0.00648	1657	NA	NA
Bt.27281.1.S1_at	0.00647917	1658	bta-mir-568	bta-mir-568 [Source:miRBase;Acc:MI0009866]
Bt.7770.1.S1_at	0.00647619	1659	CCNG1	Bos taurus cyclin G1 (CCNG1), mRNA. [Source:RefSeq mRNA;Acc:NM_001013364]
Bt.12957.1.A1_at	0.00647619	1660	TNRC6B	trinucleotide repeat containing 6B [Source:HGNC Symbol;Acc:HGNC:29190]
Bt.26576.1.S1_at	0.00647619	1660	LRCH4	leucine-rich repeats and calponin homology (CH) domain containing 4 [Source:HGNC Symbol;Acc:HGNC:6691]
Bt.28549.1.S1_at	0.00647619	1660	NA	NA
Bt.4837.1.A1_at	0.00647619	1660	ALDOC	Bos taurus aldolase C, fructose-bisphosphate (ALDOC), mRNA. [Source:RefSeq mRNA;Acc:NM_001097984]
Bt.21125.2.S1_at	0.006475	1664	CCDC32	Bos taurus chromosome 10 open reading frame, human C15orf57 (C10H15orf57), mRNA. [Source:RefSeq mRNA;Acc:NM_001075286]
Bt.27218.1.A1_at	0.00646667	1665	MECP2	methyl CpG binding protein 2 [Source:HGNC Symbol;Acc:HGNC:6990]
Bt.1615.1.A1_at	0.00646667	1666	NA	NA
Bt.27079.1.S1_at	0.0064619	1667	MAGEH1	Bos taurus melanoma antigen family H, 1 (MAGEH1), mRNA. [Source:RefSeq mRNA;Acc:NM_001080728]
Bt.19496.1.A1_at	0.00646154	1668	NA	NA
Bt.6626.1.S1_at	0.00646098	1669	PPAP2A	Bos taurus phosphatidic acid phosphatase type 2A (PPAP2A), mRNA. [Source:RefSeq mRNA;Acc:NM_001080329]
Bt.10969.1.S1_at	0.00646032	1670	NA	NA
Bt.1739.2.S1_at	0.00646013	1671	NA	NA
Bt.6041.1.S1_at	0.00645918	1672	NA	NA
Bt.26736.1.A1_at	0.00645833	1673	PANK3	Bos taurus pantothenate kinase 3 (PANK3), mRNA. [Source:RefSeq mRNA;Acc:NM_001075463]
Bt.9811.1.S1_at	0.00645389	1674	PSMG2	Bos taurus proteasome (prosome, macropain) assembly chaperone 2 (PSMG2), mRNA. [Source:RefSeq mRNA;Acc:NM_001046365]
Bt.9728.1.S1_at	0.00645333	1675	ATP1B3	Bos taurus ATPase, Na+/K+ transporting, beta 3 polypeptide (ATP1B3), mRNA. [Source:RefSeq mRNA;Acc:NM_001035393]
Bt.26819.2.S1_a_at	0.00645073	1676	PATL1	protein associated with topoisomerase II homolog 1 (yeast) [Source:HGNC Symbol;Acc:HGNC:26721]
Bt.16976.1.S1_at	0.00644385	1677	NA	NA
Bt.13253.1.S1_at	0.00643333	1678	NA	NA
Bt.8144.1.S1_at	0.00643333	1679	XCL1	Bos taurus chemokine (C motif) ligand 1 (XCL1), mRNA. [Source:RefSeq mRNA;Acc:NM_175716]
Bt.2486.2.S1_at	0.00643074	1680	MOCS3	Bos taurus molybdenum cofactor synthesis 3 (MOCS3), mRNA. [Source:RefSeq mRNA;Acc:NM_001081734]
Bt.1758.1.S1_at	0.00641667	1681		Bos taurus high mobility group nucleosomal binding domain 2 (HMGN2), mRNA. [Source:RefSeq mRNA;Acc:NM_001098945]
Bt.8848.1.S1_at	0.00640882	1682	TMEM106C	Bos taurus transmembrane protein 106C (TMEM106C), mRNA. [Source:RefSeq mRNA;Acc:NM_001034461]
Bt.357.1.S1_at	0.00640298	1683	S100A12	Bos taurus S100 calcium binding protein A12 (S100A12), mRNA. [Source:RefSeq mRNA;Acc:NM_174651]
Bt.6657.1.S1_at	0.00640032	1684	TMEM63B	Bos taurus transmembrane protein 63B (TMEM63B), mRNA. [Source:RefSeq mRNA;Acc:NM_001163939]
Bt.16499.3.S1_at	0.0064	1685	NA	NA
Bt.17223.1.S1_at	0.0064	1685	IFI35	Bos taurus interferon-induced protein 35 (IFI35), mRNA. [Source:RefSeq mRNA;Acc:NM_001075462]
Bt.20030.1.S1_at	0.0064	1685	NA	NA
Bt.6631.1.S1_at	0.00639785	1688	DSCR3	Bos taurus Down syndrome critical region gene 3 (DSCR3), mRNA. [Source:RefSeq mRNA;Acc:NM_001040510]
Bt.1848.1.S1_at	0.00639636	1689	NA	NA
Bt.20071.1.A1_at	0.00638452	1690	NOTCH4	notch 4 [Source:HGNC Symbol;Acc:HGNC:7884]
Bt.23655.1.S1_at	0.00637917	1691	NA	NA
Bt.9840.1.S1_at	0.00637607	1692	NA	NA
Bt.4907.1.S1_at	0.006375	1693	RAB8A	Bos taurus RAB8A, member RAS oncogene family (RAB8A), mRNA. [Source:RefSeq mRNA;Acc:NM_001105481]
Bt.20653.1.A1_at	0.00636601	1694	NA	NA
Bt.1029.1.S1_at	0.00636364	1695	NCOA7	NCOA7 protein; NCOA7 short isoform; Uncharacterized protein [Source:UniProtKB/TrEMBL;Acc:A6QNZ3]
Bt.7636.1.S1_at	0.00636216	1696	NA	NA
Bt.1314.1.A1_at	0.00635714	1697	SFSWAP	splicing factor, suppressor of white-apricot family [Source:HGNC Symbol;Acc:HGNC:10790]
Bt.24267.1.A1_at	0.00635	1698	ORC3	origin recognition complex, subunit 3 [Source:HGNC Symbol;Acc:HGNC:8489]
Bt.20853.1.S1_a_at	0.00635	1699	NA	NA
Bt.18880.1.A1_at	0.00634516	1700	NA	NA
Bt.21413.2.S1_at	0.00633793	1701	SLC44A2	Bos taurus solute carrier family 44, member 2 (SLC44A2), mRNA. [Source:RefSeq mRNA;Acc:NM_001098139]
Bt.8260.1.A1_at	0.00633638	1702	NA	NA
Bt.19724.1.A1_at	0.00633621	1703	NA	NA
Bt.21722.2.A1_at	0.00632675	1704	GIMAP7	Bos taurus GTPase, IMAP family member 7 (GIMAP7), mRNA. [Source:RefSeq mRNA;Acc:NM_001034771]
Bt.21888.1.S1_at	0.00632451	1705	NA	NA
Bt.23676.1.S1_at	0.0063234	1706	NA	NA
Bt.10609.1.S1_at	0.00631905	1707	CYP20A1	Bos taurus cytochrome P450, family 20, subfamily A, polypeptide 1 (CYP20A1), mRNA. [Source:RefSeq mRNA;Acc:NM_001015644]
Bt.26568.1.S1_a_at	0.00631614	1708	NA	NA
Bt.17999.2.A1_at	0.00631579	1709	ICAM2	intercellular adhesion molecule 2 [Source:HGNC Symbol;Acc:HGNC:5345]
Bt.20521.3.A1_at	0.00631579	1709	CD84	CD84 molecule [Source:HGNC Symbol;Acc:HGNC:1704]
Bt.23370.1.A1_at	0.00631579	1709	NA	NA
Bt.28691.1.S1_at	0.00631579	1709	NA	NA
Bt.21334.1.S1_at	0.00631452	1713	NA	NA
Bt.22130.1.S1_at	0.00630952	1714	IFIT5	Bos taurus interferon-induced protein with tetratricopeptide repeats 5 (IFIT5), mRNA. [Source:RefSeq mRNA;Acc:NM_001075698]
Bt.1277.1.S1_a_at	0.00630604	1715	SMCX	Bos taurus lysine (K)-specific demethylase 5C (KDM5C), mRNA. [Source:RefSeq mRNA;Acc:NM_174185]
Bt.20411.1.S1_at	0.00630303	1716	CFL2	Bos taurus cofilin 2 (muscle) (CFL2), mRNA. [Source:RefSeq mRNA;Acc:NM_001076154]
Bt.8054.1.S1_at	0.0063	1717	SYAP1	Bos taurus synapse associated protein 1 (SYAP1), mRNA. [Source:RefSeq mRNA;Acc:NM_001034348]
Bt.25389.1.A1_at	0.0063	1718	NA	NA
Bt.4140.1.S1_at	0.0063	1719	CYBA	Bos taurus cytochrome b-245, alpha polypeptide (CYBA), mRNA. [Source:RefSeq mRNA;Acc:NM_174034]
Bt.3580.2.S1_at	0.0062973	1720	PIGK	Bos taurus phosphatidylinositol glycan anchor biosynthesis, class K (PIGK), mRNA. [Source:RefSeq mRNA;Acc:NM_001077880]
Bt.26892.1.S1_at	0.00629632	1721	NBN	nibrin [Source:HGNC Symbol;Acc:HGNC:7652]
Bt.20240.1.S1_at	0.00629371	1722	NA	NA
Bt.24741.1.S1_at	0.00628571	1723	IFNAR1	Bos taurus interferon (alpha, beta and omega) receptor 1 (IFNAR1), mRNA. [Source:RefSeq mRNA;Acc:NM_174552]
Bt.10538.1.A1_at	0.00628571	1724	NA	NA
Bt.3494.1.A1_s_at	0.00628452	1725	RNF19A	Bos taurus ring finger protein 19A (RNF19A), mRNA. [Source:RefSeq mRNA;Acc:NM_001191331]
Bt.9549.1.S1_at	0.00628246	1726	HOP	Bos taurus HOP homeobox (HOPX), mRNA. [Source:RefSeq mRNA;Acc:NM_174097]
Bt.8730.1.S1_at	0.0062823	1727	RAPGEF2	Bos taurus Rap guanine nucleotide exchange factor (GEF) 2 (RAPGEF2), mRNA. [Source:RefSeq mRNA;Acc:NM_001191326]
Bt.18643.1.A1_at	0.00627918	1728	NA	NA
Bt.5634.1.S1_at	0.00627592	1729	SCAMP2	Bos taurus secretory carrier membrane protein 2 (SCAMP2), mRNA. [Source:RefSeq mRNA;Acc:NM_001102170]
Bt.22509.2.S1_at	0.00627218	1730	NA	NA
Bt.17536.1.S1_at	0.00627037	1731	NA	NA
Bt.22442.2.S1_a_at	0.00627037	1731	MAPK12	Bos taurus mitogen-activated protein kinase 12 (MAPK12), mRNA. [Source:RefSeq mRNA;Acc:NM_001098953]
Bt.6244.1.S1_at	0.00626667	1733	USP20	Bos taurus ubiquitin specific peptidase 20 (USP20), mRNA. [Source:RefSeq mRNA;Acc:NM_001105333]
Bt.24025.1.A1_at	0.00626667	1734	NA	NA
Bt.22509.1.S1_at	0.0062657	1735	NA	NA
Bt.20441.1.A1_at	0.00625671	1736	NA	NA
Bt.10166.1.A1_at	0.00625	1737	NA	NA
Bt.227.3.A1_x_at	0.00624783	1738	GSTA1	Bos taurus glutathione S-transferase alpha 3 (GSTA3), mRNA. [Source:RefSeq mRNA;Acc:NM_001078149]
Bt.12179.1.S1_at	0.0062465	1739	GPCPD1	glycerophosphocholine phosphodiesterase GDE1 homolog (S. cerevisiae) [Source:HGNC Symbol;Acc:HGNC:26957]
Bt.6017.2.S1_at	0.00624444	1740	NA	NA
Bt.19613.1.S1_at	0.00624288	1741	FAM3C	Bos taurus family with sequence similarity 3, member C (FAM3C), mRNA. [Source:RefSeq mRNA;Acc:NM_001099147]
Bt.19212.1.S1_at	0.00623411	1742	NA	NA
Bt.28821.1.S1_at	0.00623247	1743	OSGEPL1	Bos taurus O-sialoglycoprotein endopeptidase-like 1 (OSGEPL1), mRNA. [Source:RefSeq mRNA;Acc:NM_001205798]
Bt.4868.2.S1_a_at	0.00622222	1744	HDDC3	HD domain containing 3 [Source:HGNC Symbol;Acc:HGNC:30522]
Bt.12337.2.S1_at	0.00622222	1745	NA	NA
Bt.28346.1.A1_at	0.00622222	1745	NCAPH	non-SMC condensin I complex, subunit H [Source:HGNC Symbol;Acc:HGNC:1112]
Bt.23627.2.S1_at	0.00622	1747	NA	NA
Bt.7574.1.S1_at	0.00621852	1748	SNX4	Bos taurus sorting nexin 4 (SNX4), mRNA. [Source:RefSeq mRNA;Acc:NM_001080281]
AFFX-r2-Ec-bioD-3_at	0.00621429	1749	NA	NA
Bt.5429.1.S1_at	0.00620202	1750	CUTA	Bos taurus cutA divalent cation tolerance homolog (E. coli) (CUTA), mRNA. [Source:RefSeq mRNA;Acc:NM_001075379]
Bt.20345.1.S1_a_at	0.00619461	1751	FDX1L	Bos taurus ferredoxin 1-like (FDX1L), mRNA. [Source:RefSeq mRNA;Acc:NM_001080226]
Bt.22054.2.S1_a_at	0.00619231	1752	C13H20orf7	Bos taurus chromosome 20 open reading frame 7 ortholog (C13H20orf7), mRNA. [Source:RefSeq mRNA;Acc:NM_001206395]
Bt.7168.1.S1_at	0.00619017	1753	COL27A1	Uncharacterized protein [Source:UniProtKB/TrEMBL;Acc:F1MTP1]
Bt.18272.1.A1_at	0.00618947	1754	NA	NA
Bt.26407.1.A1_at	0.00618947	1754	NA	NA
Bt.27107.1.A1_at	0.00618889	1756	BMPR-IA	Bos taurus bone morphogenetic protein receptor, type IA (BMPR1A), mRNA. [Source:RefSeq mRNA;Acc:NM_001076800]
Bt.28679.1.A1_at	0.00618571	1757	DEPDC5	DEP domain containing 5 [Source:HGNC Symbol;Acc:HGNC:18423]
Bt.2277.1.S1_at	0.00618226	1758	DAZAP1	Bos taurus DAZ associated protein 1 (DAZAP1), mRNA. [Source:RefSeq mRNA;Acc:NM_001193031]
Bt.13577.1.S1_at	0.00617755	1759	DBNL	Bos taurus drebrin-like (DBNL), mRNA. [Source:RefSeq mRNA;Acc:NM_001098970]
Bt.4133.1.S1_at	0.00617406	1760	RGS16	Bos taurus regulator of G-protein signaling 16 (RGS16), mRNA. [Source:RefSeq mRNA;Acc:NM_174450]
Bt.17239.1.A1_at	0.00615357	1761	AEBP2	Bos taurus AE binding protein 2 (AEBP2), mRNA. [Source:RefSeq mRNA;Acc:NM_001083485]
Bt.16063.2.S1_at	0.00615241	1762	NA	NA
Bt.16014.1.S1_at	0.00615021	1763	TNFRSF1B	Bos taurus tumor necrosis factor receptor superfamily, member 1B (TNFRSF1B), mRNA. [Source:RefSeq mRNA;Acc:NM_001040490]
Bt.9900.1.S1_at	0.00614444	1764	NA	NA
Bt.9194.1.S1_at	0.00614286	1765	NA	NA
Bt.21372.2.S1_at	0.00614286	1766	WHSC1L1	Wolf-Hirschhorn syndrome candidate 1-like 1 [Source:HGNC Symbol;Acc:HGNC:12767]
Bt.23638.1.S1_at	0.00613889	1767	PCNP	Bos taurus PEST proteolytic signal containing nuclear protein (PCNP), mRNA. [Source:RefSeq mRNA;Acc:NM_001038205]
Bt.9803.1.S1_at	0.00613571	1768	NA	NA
Bt.6886.2.S1_at	0.00613333	1769	ABCF3	Bos taurus ATP-binding cassette, sub-family F (GCN20), member 3 (ABCF3), mRNA. [Source:RefSeq mRNA;Acc:NM_001083457]
Bt.8421.1.A1_at	0.00613175	1770	NA	NA
Bt.7384.1.A1_at	0.00612981	1771	NA	NA
Bt.6810.1.A1_at	0.00612795	1772	NA	NA
Bt.18646.1.A1_at	0.006125	1773	NA	NA
Bt.9719.2.A1_at	0.006125	1773	NA	NA
Bt.10922.1.A1_at	0.00611765	1775	NA	NA
Bt.12110.2.A1_at	0.00611765	1775	UTP11L	Bos taurus UTP11-like, U3 small nucleolar ribonucleoprotein, (yeast) (UTP11L), mRNA. [Source:RefSeq mRNA;Acc:NM_001098092]
Bt.16947.2.A1_at	0.00611765	1775	NA	NA
Bt.20393.1.S1_at	0.00611765	1775	PDIA5	Bos taurus protein disulfide isomerase family A, member 5 (PDIA5), mRNA. [Source:RefSeq mRNA;Acc:NM_001046091]
Bt.9872.1.S1_at	0.00611765	1775	NA	NA
Bt.323.1.S1_at	0.00611538	1780	TACR2	Bos taurus tachykinin receptor 2 (TACR2), mRNA. [Source:RefSeq mRNA;Acc:NM_174469]
Bt.20007.1.S1_a_at	0.00611306	1781	NA	NA
Bt.6180.2.S1_at	0.00611243	1782	FRG1	Bos taurus FSHD region gene 1 (FRG1), mRNA. [Source:RefSeq mRNA;Acc:NM_001075566]
Bt.20618.2.S1_at	0.0061	1783	NA	NA
Bt.3861.1.S1_at	0.00608935	1784	NA	NA
Bt.4134.1.A1_at	0.00608549	1785	SDCCAG3	Bos taurus serologically defined colon cancer antigen 3 (SDCCAG3), mRNA. [Source:RefSeq mRNA;Acc:NM_001046140]
Bt.20070.1.S1_at	0.00608516	1786	SIL1	Bos taurus SIL1 homolog, endoplasmic reticulum chaperone (S. cerevisiae) (SIL1), mRNA. [Source:RefSeq mRNA;Acc:NM_001075808]
Bt.21263.2.S1_a_at	0.00608516	1786	NIT2	nitrilase family, member 2 [Source:HGNC Symbol;Acc:HGNC:29878]
Bt.461.1.S1_at	0.00608333	1788	NA	NA
Bt.28225.1.A1_at	0.00607843	1789	SAMSN1	Bos taurus SAM domain, SH3 domain and nuclear localization signals 1 (SAMSN1), mRNA. [Source:RefSeq mRNA;Acc:NM_001035404]
Bt.9189.1.S1_at	0.00607692	1790	ZC3H14	zinc finger CCCH-type containing 14 [Source:HGNC Symbol;Acc:HGNC:20509]
Bt.13752.1.S1_at	0.00606667	1791	NA	NA
Bt.1390.2.S1_at	0.00606667	1792	NA	NA
Bt.15766.1.S1_at	0.00606667	1792	TRAPPC4	Bos taurus trafficking protein particle complex 4 (TRAPPC4), mRNA. [Source:RefSeq mRNA;Acc:NM_001191204]
Bt.21667.1.S1_at	0.00606667	1792	RPUSD2	RNA pseudouridylate synthase domain containing 2 [Source:HGNC Symbol;Acc:HGNC:24180]
Bt.26355.1.A1_at	0.00605974	1795	NA	NA
Bt.28637.1.S1_at	0.00605833	1796	NA	NA
Bt.9629.1.S1_at	0.00605769	1797	ZFP36L1	Bos taurus zinc finger protein 36, C3H type-like 1 (ZFP36L1), mRNA. [Source:RefSeq mRNA;Acc:NM_001101234]
Bt.3528.2.S1_at	0.00605556	1798	CUL3	cullin 3 [Source:HGNC Symbol;Acc:HGNC:2553]
Bt.7323.1.S1_at	0.00604615	1799	EEF2	Bos taurus eukaryotic translation elongation factor 2 (EEF2), mRNA. [Source:RefSeq mRNA;Acc:NM_001075121]
Bt.3573.1.S2_at	0.00603896	1800	NA	NA
Bt.21762.2.S1_at	0.00602778	1801	NA	NA
Bt.20580.1.S1_at	0.00602429	1802	NA	NA
Bt.13199.1.S1_at	0.00602	1803	PPP1CB	Bos taurus protein phosphatase 1, catalytic subunit, beta isozyme (PPP1CB), mRNA. [Source:RefSeq mRNA;Acc:NM_001034653]
Bt.3374.1.A1_a_at	0.00601657	1804	ARID2	AT rich interactive domain 2 (ARID, RFX-like) [Source:HGNC Symbol;Acc:HGNC:18037]
Bt.17037.1.A1_at	0.00601346	1805	NA	NA
Bt.6434.3.S1_at	0.00601176	1806	NA	NA
Bt.28229.1.A1_s_at	0.00600932	1807	NA	NA
Bt.113.1.S1_at	0.00600624	1808	HIST2H4A	histone cluster 2, H4a [Source:HGNC Symbol;Acc:HGNC:4794]
Bt.13792.1.S1_at	0.00600056	1809	NA	NA
Bt.16811.1.A1_at	0.006	1810	DECR2	Bos taurus 2,4-dienoyl CoA reductase 2, peroxisomal (DECR2), mRNA. [Source:RefSeq mRNA;Acc:NM_001078122]
Bt.18914.2.S1_at	0.006	1810	NA	NA
Bt.23813.1.A1_at	0.006	1810	TRAF3IP1	TNF receptor-associated factor 3 interacting protein 1 [Source:HGNC Symbol;Acc:HGNC:17861]
Bt.29909.1.S1_at	0.006	1810	NA	NA
Bt.3704.1.S1_at	0.006	1810	TCN2	Bos taurus transcobalamin II (TCN2), mRNA. [Source:RefSeq mRNA;Acc:NM_174195]
Bt.416.1.S1_at	0.006	1810		Bos taurus IFN-alpha C (IFNAC), mRNA. [Source:RefSeq mRNA;Acc:NM_174085]
Bt.8885.2.A1_at	0.006	1810	NA	NA
Bt.9176.1.A1_at	0.006	1810	NA	NA
Bt.25209.1.A1_at	0.00599601	1818	NA	NA
Bt.12691.1.A1_at	0.00598981	1819	NA	NA
Bt.12557.1.S1_at	0.00597692	1820	EXOSC9	Bos taurus exosome component 9 (EXOSC9), mRNA. [Source:RefSeq mRNA;Acc:NM_001035053]
Bt.26618.1.S1_at	0.00597273	1821	NA	NA
Bt.21009.1.S1_at	0.00597222	1822	PLEKHA5	pleckstrin homology domain containing, family A member 5 [Source:HGNC Symbol;Acc:HGNC:30036]
Bt.12210.1.S1_at	0.00596796	1823	LRRC47	Bos taurus leucine rich repeat containing 47 (LRRC47), mRNA. [Source:RefSeq mRNA;Acc:NM_001102298]
Bt.5542.3.A1_at	0.00596743	1824	NA	NA
Bt.26280.1.S1_at	0.00596591	1825	NA	NA
Bt.17543.1.A1_at	0.00594872	1826	RGSL1	regulator of G-protein signaling like 1 [Source:HGNC Symbol;Acc:HGNC:18636]
Bt.5830.1.S1_at	0.00594872	1826	CHRAC1	Bos taurus chromatin accessibility complex 1 (CHRAC1), mRNA. [Source:RefSeq mRNA;Acc:NM_001075478]
Bt.26249.1.A1_at	0.00594834	1828	NA	NA
Bt.19996.1.A1_at	0.00594783	1829	NA	NA
Bt.4915.1.S1_at	0.00594545	1830	COTL1	Bos taurus coactosin-like 1 (Dictyostelium) (COTL1), mRNA. [Source:RefSeq mRNA;Acc:NM_001046593]
Bt.22188.1.S1_at	0.00593939	1831	NA	NA
Bt.17465.1.S1_at	0.0059375	1832	RHBDL2	Bos taurus rhomboid, veinlet-like 2 (Drosophila) (RHBDL2), mRNA. [Source:RefSeq mRNA;Acc:NM_001102014]
Bt.6597.2.S1_a_at	0.0059375	1832	LGALS3BP	Bos taurus lectin, galactoside-binding, soluble, 3 binding protein (LGALS3BP), mRNA. [Source:RefSeq mRNA;Acc:NM_001046316]
Bt.7530.1.S1_at	0.00593452	1834	NA	NA
Bt.4014.1.S1_at	0.00593254	1835	GANAB	Bos taurus glucosidase, alpha; neutral AB (GANAB), mRNA. [Source:RefSeq mRNA;Acc:NM_001205777]
Bt.6700.1.A1_at	0.00592982	1836	NA	NA
Bt.4580.1.A1_at	0.00592816	1837	BAZ1B	Bos taurus bromodomain adjacent to zinc finger domain, 1B (BAZ1B), mRNA. [Source:RefSeq mRNA;Acc:NM_001192183]
Bt.19119.2.A1_a_at	0.00592281	1838	KIAA0586	KIAA0586 [Source:HGNC Symbol;Acc:HGNC:19960]
Bt.9857.1.S1_at	0.00592157	1839	CHCHD3	Bos taurus coiled-coil-helix-coiled-coil-helix domain containing 3 (CHCHD3), mRNA. [Source:RefSeq mRNA;Acc:NM_001035475]
Bt.19634.1.A1_at	0.00591429	1840	NA	NA
Bt.8504.1.A1_at	0.00590476	1841	FMR1	fragile X mental retardation 1 [Source:HGNC Symbol;Acc:HGNC:3775]
Bt.29406.1.S1_at	0.00589966	1842	STX6	Bos taurus syntaxin 6 (STX6), mRNA. [Source:RefSeq mRNA;Acc:NM_001082431]
Bt.760.1.S1_at	0.00589773	1843	RNF114	Bos taurus ring finger protein 114 (RNF114), mRNA. [Source:RefSeq mRNA;Acc:NM_001024531]
Bt.19717.1.S1_at	0.00589394	1844	NA	NA
Bt.12894.1.S1_at	0.00588112	1845	NA	NA
Bt.12739.1.S1_at	0.005875	1846	2002-03-01	Bos taurus membrane-associated ring finger (C3HC4) 2 (MARCH2), mRNA. [Source:RefSeq mRNA;Acc:NM_001037589]
Bt.13445.2.S1_a_at	0.005875	1846	CYB5B	Bos taurus cytochrome b5 type B (outer mitochondrial membrane) (CYB5B), mRNA. [Source:RefSeq mRNA;Acc:NM_001163782]
Bt.23526.1.S1_at	0.005875	1846
Bt.29958.1.S1_at	0.00587273	1849	NA	NA
Bt.22507.1.S1_at	0.0058672	1850	RUSC2	RUN and SH3 domain containing 2 [Source:HGNC Symbol;Acc:HGNC:23625]
Bt.11386.1.S1_at	0.00586667	1851	ZFHX3	zinc finger homeobox 3 [Source:HGNC Symbol;Acc:HGNC:777]
Bt.22419.1.A1_at	0.00586667	1851	TUBGCP5	Bos taurus tubulin, gamma complex associated protein 5 (TUBGCP5), mRNA. [Source:RefSeq mRNA;Acc:NM_001102495]
Bt.24554.2.S1_a_at	0.00585809	1853	NA	NA
Bt.1544.1.S1_at	0.00585714	1854	PFDN2	Bos taurus prefoldin subunit 2 (PFDN2), mRNA. [Source:RefSeq mRNA;Acc:NM_001080221]
Bt.1316.1.S2_at	0.00585606	1855	GOT2	Bos taurus glutamic-oxaloacetic transaminase 2, mitochondrial (aspartate aminotransferase 2) (GOT2), mRNA. [Source:RefSeq mRNA;Acc:NM_174806]
Bt.4022.1.S1_at	0.00584615	1856	TEX264	Bos taurus testis expressed 264 (TEX264), mRNA. [Source:RefSeq mRNA;Acc:NM_001038169]
Bt.11263.2.S1_at	0.00584188	1857	NA	NA
Bt.5595.1.S1_at	0.00583584	1858	INTS1	integrator complex subunit 1 [Source:HGNC Symbol;Acc:HGNC:24555]
Bt.5969.1.S1_at	0.00583333	1859	VPS35	Bos taurus vacuolar protein sorting 35 homolog (S. cerevisiae) (VPS35), mRNA. [Source:RefSeq mRNA;Acc:NM_001046258]
Bt.3593.1.S1_at	0.00582727	1860	PPAN-P2RY11	Bos taurus peter pan homolog (Drosophila) (PPAN), mRNA. [Source:RefSeq mRNA;Acc:NM_001046261]
Bt.8926.1.S1_at	0.00582143	1861	NA	NA
Bt.28340.1.S1_at	0.00581818	1862	NA	NA
Bt.19057.1.S1_at	0.0058125	1863	TOR1A	Bos taurus torsin family 1, member A (torsin A) (TOR1A), mRNA. [Source:RefSeq mRNA;Acc:NM_001099058]
AFFX-Bt_Cyph_M_at	0.00580952	1864	PPIB	Bos taurus peptidylprolyl isomerase B (cyclophilin B) (PPIB), mRNA. [Source:RefSeq mRNA;Acc:NM_174152]
Bt.1708.1.S1_at	0.00580051	1865	WARS2	Bos taurus tryptophanyl tRNA synthetase 2, mitochondrial (WARS2), mRNA. [Source:RefSeq mRNA;Acc:NM_001034582]
Bt.24859.1.A1_at	0.0058	1866	OSMR	oncostatin M receptor [Source:HGNC Symbol;Acc:HGNC:8507]
Bt.13284.1.A1_at	0.00579857	1867	NA	NA
Bt.5388.1.S1_at	0.00578997	1868	H3F3A	Bos taurus H3 histone, family 3A (H3F3A), mRNA. [Source:RefSeq mRNA;Acc:NM_001014389]
Bt.20238.1.S1_at	0.00578571	1869	CLEC14A	Bos taurus C-type lectin domain family 14, member A (CLEC14A), mRNA. [Source:RefSeq mRNA;Acc:NM_001077890]
Bt.20215.1.S1_at	0.00578333	1870	NA	NA
Bt.17502.1.A1_at	0.00577778	1871	NA	NA
Bt.21954.1.S1_at	0.00577778	1871	NA	NA
Bt.11816.1.S1_at	0.005775	1873	MGC142695	Bos taurus RIKEN cDNA 2700097O09Rik-like (LOC613444), mRNA. [Source:RefSeq mRNA;Acc:NM_001076273]
Bt.8227.1.S1_at	0.00577179	1874	NFKBIZ	Bos taurus nuclear factor of kappa light polypeptide gene enhancer in B-cells inhibitor, zeta (NFKBIZ), mRNA. [Source:RefSeq mRNA;Acc:NM_174726]
Bt.12889.1.S1_at	0.00576857	1875	FBXW4	Bos taurus F-box and WD repeat domain containing 4 (FBXW4), mRNA. [Source:RefSeq mRNA;Acc:NM_001101985]
Bt.28806.1.S1_at	0.00576817	1876	NA	NA
Bt.12896.1.S1_at	0.00576389	1877		Uncharacterized protein [Source:UniProtKB/TrEMBL;Acc:F1N6C0]
Bt.25773.2.S1_at	0.00576264	1878	IQCA1	Bos taurus IQ motif containing with AAA domain 1 (IQCA1), mRNA. [Source:RefSeq mRNA;Acc:NM_001206547]
Bt.20376.1.S1_at	0.00576	1879	CEP63	centrosomal protein 63kDa [Source:HGNC Symbol;Acc:HGNC:25815]
Bt.21022.3.S1_a_at	0.00575714	1880	CDK5RAP3	CDK5 regulatory subunit associated protein 3 [Source:HGNC Symbol;Acc:HGNC:18673]
Bt.20091.1.S1_at	0.00575556	1881	TCF20	transcription factor 20 (AR1) [Source:HGNC Symbol;Acc:HGNC:11631]
Bt.4482.1.S1_at	0.00574679	1882	MSR1	Bos taurus macrophage scavenger receptor 1 (MSR1), transcript variant 2, mRNA. [Source:RefSeq mRNA;Acc:NM_174113]
Bt.22274.1.S1_at	0.00573333	1883	NA	NA
Bt.22527.1.A1_at	0.00573333	1884	UAP1	Bos taurus UDP-N-acteylglucosamine pyrophosphorylase 1 (UAP1), mRNA. [Source:RefSeq mRNA;Acc:NM_001046404]
Bt.22594.3.S1_at	0.00573333	1884	PAPD5	PAP associated domain containing 5 [Source:HGNC Symbol;Acc:HGNC:30758]
Bt.27095.1.S1_at	0.00573333	1886	CDKN2AIP	CDKN2A interacting protein [Source:HGNC Symbol;Acc:HGNC:24325]
Bt.8138.1.S1_at	0.00573333	1886	RASSF2	Ras association (RalGDS/AF-6) domain family member 2 [Source:HGNC Symbol;Acc:HGNC:9883]
Bt.20849.1.S1_at	0.00573333	1888	ZCCHC11	zinc finger, CCHC domain containing 11 [Source:HGNC Symbol;Acc:HGNC:28981]
Bt.26397.1.A1_at	0.00573303	1889	NA	NA
Bt.20208.1.S1_at	0.00573095	1890	PIK3IP1	Bos taurus phosphoinositide-3-kinase interacting protein 1 (PIK3IP1), mRNA. [Source:RefSeq mRNA;Acc:NM_001075552]
Bt.24619.1.S1_at	0.00572982	1891	C8H9ORF156	Bos taurus chromosome 8 open reading frame, human C9orf156 (C8H9orf156), mRNA. [Source:RefSeq mRNA;Acc:NM_001097994]
Bt.17015.1.A1_at	0.00572934	1892	NA	NA
Bt.18908.1.S1_at	0.00572619	1893	NA	NA
Bt.3248.1.S1_at	0.00572381	1894	ALDH4A1	Bos taurus aldehyde dehydrogenase 4 family, member A1 (ALDH4A1), mRNA. [Source:RefSeq mRNA;Acc:NM_001105646]
Bt.6239.1.S1_at	0.00571742	1895	PPA2	Bos taurus pyrophosphatase (inorganic) 2 (PPA2), mRNA. [Source:RefSeq mRNA;Acc:NM_001076396]
Bt.2982.1.S1_at	0.00571667	1896	LRPAP1	Bos taurus low density lipoprotein receptor-related protein associated protein 1 (LRPAP1), mRNA. [Source:RefSeq mRNA;Acc:NM_001080225]
Bt.21842.1.A1_at	0.00571429	1897	NA	NA
Bt.22150.1.A1_at	0.00571429	1897	NA	NA
Bt.26808.1.S1_at	0.00571429	1897	THADA	thyroid adenoma associated [Source:HGNC Symbol;Acc:HGNC:19217]
Bt.4674.1.S1_at	0.00571429	1897	ZC3HC1	Bos taurus zinc finger, C3HC-type containing 1 (ZC3HC1), mRNA. [Source:RefSeq mRNA;Acc:NM_001034591]
Bt.14676.1.S1_at	0.00571084	1901	PARP14	Bos taurus poly (ADP-ribose) polymerase family, member 14 (PARP14), mRNA. [Source:RefSeq mRNA;Acc:NM_001206538]
Bt.23566.1.A1_at	0.0057098	1902	NA	NA
Bt.677.1.S1_at	0.00570857	1903	CIB1	Bos taurus calcium and integrin binding 1 (calmyrin) (CIB1), mRNA. [Source:RefSeq mRNA;Acc:NM_001075433]
Bt.19628.1.A1_at	0.00570175	1904	CLYBL	Bos taurus citrate lyase beta like (CLYBL), mRNA. [Source:RefSeq mRNA;Acc:NM_001080296]
Bt.23488.1.S1_at	0.00570175	1904	CFP	Bos taurus complement factor properdin (CFP), mRNA. [Source:RefSeq mRNA;Acc:NM_001076178]
Bt.16232.1.S1_at	0.0057	1906	TMEM88	Bos taurus transmembrane protein 88 (TMEM88), mRNA. [Source:RefSeq mRNA;Acc:NM_001098378]
Bt.21071.1.S1_at	0.0057	1906	NA	NA
Bt.24376.1.S1_at	0.0057	1906	MTSS1	metastasis suppressor 1 [Source:HGNC Symbol;Acc:HGNC:20443]
Bt.3998.1.S1_at	0.0057	1906	ATP6V1D	Bos taurus ATPase, H+ transporting, lysosomal 34kDa, V1 subunit D (ATP6V1D), transcript variant 1, mRNA. [Source:RefSeq mRNA;Acc:NM_001075141]
Bt.8319.2.S1_at	0.0057	1910	MTUS1	Bos taurus microtubule associated tumor suppressor 1 (MTUS1), mRNA. [Source:RefSeq mRNA;Acc:NM_001075692]
Bt.10016.2.S1_at	0.00569947	1911		Uncharacterized protein [Source:UniProtKB/TrEMBL;Acc:F1MTZ8]
Bt.15832.1.A1_at	0.00569947	1911	NA	NA
Bt.7839.1.A1_at	0.00569464	1913	SON	SON DNA binding protein [Source:HGNC Symbol;Acc:HGNC:11183]
Bt.19400.1.A1_at	0.00568998	1914	ZNF567	zinc finger protein 567 [Source:HGNC Symbol;Acc:HGNC:28696]
Bt.10179.1.S1_at	0.00568326	1915	NA	NA
Bt.6154.1.S1_at	0.0056732	1916	FHL3	Bos taurus four and a half LIM domains 3 (FHL3), mRNA. [Source:RefSeq mRNA;Acc:NM_001034223]
Bt.13886.2.S1_at	0.00566827	1917	NA	NA
Bt.2944.1.S1_at	0.00566667	1918	C10H14orf21	Bos taurus chromosome 10 open reading frame, human C14orf21 (C10H14orf21), mRNA. [Source:RefSeq mRNA;Acc:NM_001103265]
Bt.26477.1.A1_at	0.00566667	1919	NA	NA
Bt.5462.1.S2_at	0.00566667	1919	DYNC1H1	dynein, cytoplasmic 1, heavy chain 1 [Source:HGNC Symbol;Acc:HGNC:2961]
Bt.13134.1.A1_at	0.00566306	1921	NA	NA
Bt.15742.1.S2_at	0.0056619	1922	CD47	Bos taurus CD47 molecule (CD47), mRNA. [Source:RefSeq mRNA;Acc:NM_174708]
Bt.24156.1.A1_at	0.00566069	1923	NA	NA
Bt.5583.1.S1_at	0.00564286	1924	PIN1	Bos taurus peptidylprolyl cis/trans isomerase, NIMA-interacting 1 (PIN1), mRNA. [Source:RefSeq mRNA;Acc:NM_001034632]
Bt.20697.1.S1_at	0.00563492	1925	PRPF39	Bos taurus PRP39 pre-mRNA processing factor 39 homolog (S. cerevisiae) (PRPF39), mRNA. [Source:RefSeq mRNA;Acc:NM_001109789]
Bt.2311.1.S1_at	0.00563333	1926	NA	NA
Bt.8054.2.S1_a_at	0.00563325	1927	SYAP1	Bos taurus synapse associated protein 1 (SYAP1), mRNA. [Source:RefSeq mRNA;Acc:NM_001034348]
Bt.7023.1.S1_at	0.00562692	1928		Bos taurus fumarylacetoacetate hydrolase domain containing 2A (FAHD2A), mRNA. [Source:RefSeq mRNA;Acc:NM_205790]
Bt.28376.1.S1_at	0.00562554	1929	NA	NA
Bt.15870.1.S1_at	0.005625	1930	TIMM44	translocase of inner mitochondrial membrane 44 homolog (yeast) [Source:HGNC Symbol;Acc:HGNC:17316]
Bt.26919.1.S1_at	0.00561877	1931	NTN4	Bos taurus netrin 4 (NTN4), mRNA. [Source:RefSeq mRNA;Acc:NM_001102203]
Bt.11082.1.S1_at	0.00561111	1932	CCDC167	Bos taurus coiled-coil domain containing 167 (CCDC167), mRNA. [Source:RefSeq mRNA;Acc:NM_001080236]
Bt.16211.2.S1_at	0.00561111	1932	NA	NA
Bt.21482.3.A1_at	0.00560985	1934	PRDM1	PR domain containing 1, with ZNF domain [Source:HGNC Symbol;Acc:HGNC:9346]
Bt.12684.1.S1_at	0.0056	1935	NA	NA
Bt.27715.1.A1_at	0.0056	1935	GPR110	G protein-coupled receptor 110 [Source:HGNC Symbol;Acc:HGNC:18990]
Bt.24626.1.S1_at	0.0056	1937	KIAA0020	Bos taurus KIAA0020 (KIAA0020), mRNA. [Source:RefSeq mRNA;Acc:NM_001098030]
Bt.11110.1.S1_at	0.0056	1938	NA	NA
Bt.21976.1.S1_at	0.0056	1938	NA	NA
Bt.4985.1.S1_at	0.00559384	1940	MRPL23	39S ribosomal protein L23, mitochondrial [Source:RefSeq peptide;Acc:NP_001071352]
Bt.5682.1.S1_at	0.00558852	1941	NA	NA
Bt.23314.1.A1_s_at	0.0055824	1942	HNRNPF	Bos taurus heterogeneous nuclear ribonucleoprotein F (HNRNPF), mRNA. [Source:RefSeq mRNA;Acc:NM_001014860]
Bt.21131.1.A1_at	0.00557193	1943	NA	NA
Bt.6774.1.S1_at	0.00556461	1944	MAP1LC3B	Bos taurus microtubule-associated protein 1 light chain 3 beta (MAP1LC3B), mRNA. [Source:RefSeq mRNA;Acc:NM_001001169]
Bt.960.1.A1_at	0.00555931	1945	NA	NA
Bt.22251.1.A1_at	0.00555789	1946	CMTM4	Bos taurus CKLF-like MARVEL transmembrane domain containing 4 (CMTM4), mRNA. [Source:RefSeq mRNA;Acc:NM_001083749]
Bt.10068.1.S1_at	0.00555556	1947	INTS9	integrator complex subunit 9 [Source:HGNC Symbol;Acc:HGNC:25592]
Bt.2391.2.S1_a_at	0.00555556	1947	SDE2	Bos taurus SDE2 telomere maintenance homolog (S. pombe) (SDE2), mRNA. [Source:RefSeq mRNA;Acc:NM_001099065]
Bt.234.1.S1_at	0.00554199	1949	IL18	Bos taurus interleukin 18 (interferon-gamma-inducing factor) (IL18), mRNA. [Source:RefSeq mRNA;Acc:NM_174091]
Bt.15836.1.S1_at	0.00553846	1950	ANKRD1	Bos taurus ankyrin repeat domain 1 (cardiac muscle) (ANKRD1), mRNA. [Source:RefSeq mRNA;Acc:NM_001034378]
Bt.1549.2.S1_at	0.00553501	1951	PPP2R5E	Bos taurus protein phosphatase 2, regulatory subunit B', epsilon isoform (PPP2R5E), mRNA. [Source:RefSeq mRNA;Acc:NM_001083468]
Bt.15474.1.S1_at	0.00553333	1952	H3F3A	Bos taurus H3 histone, family 3A (H3F3A), mRNA. [Source:RefSeq mRNA;Acc:NM_001014389]
Bt.10278.1.S1_at	0.00552982	1953	CYSTM1	Bos taurus cysteine-rich transmembrane module containing 1 (CYSTM1), mRNA. [Source:RefSeq mRNA;Acc:NM_001078164]
Bt.23082.1.S1_at	0.00552051	1954	MAP4K2	mitogen-activated protein kinase kinase kinase kinase 2 [Source:HGNC Symbol;Acc:HGNC:6864]
Bt.3236.2.S1_at	0.00551724	1955	ARHGEF3	Rho guanine nucleotide exchange factor (GEF) 3 [Source:HGNC Symbol;Acc:HGNC:683]
Bt.29896.1.S1_at	0.00551111	1956	NA	NA
Bt.11193.1.S1_at	0.00550595	1957	TIMM23	Bos taurus translocase of inner mitochondrial membrane 23 homolog (yeast) (TIMM23), mRNA. [Source:RefSeq mRNA;Acc:NM_001083658]
Bt.4228.1.S1_at	0.00550105	1958	LAMTOR4	Bos taurus late endosomal/lysosomal adaptor, MAPK and MTOR activator 4 (LAMTOR4), mRNA. [Source:RefSeq mRNA;Acc:NM_001166607]
Bt.5273.1.S2_at	0.00550081	1959	ITGAV	integrin, alpha V [Source:HGNC Symbol;Acc:HGNC:6150]
Bt.10046.2.S1_a_at	0.0055	1960	KLHDC2	Bos taurus kelch domain containing 2 (KLHDC2), mRNA. [Source:RefSeq mRNA;Acc:NM_001014948]
Bt.16761.1.S1_at	0.0055	1960		Uncharacterized protein [Source:UniProtKB/TrEMBL;Acc:G3X876]
Bt.20109.1.S1_at	0.0055	1962	TXNDC11	Bos taurus thioredoxin domain containing 11 (TXNDC11), mRNA. [Source:RefSeq mRNA;Acc:NM_001083420]
Bt.24282.1.A1_at	0.00549603	1963	NA	NA
Bt.9126.1.S1_at	0.00548889	1964	SC5DL	Bos taurus sterol-C5-desaturase (ERG3 delta-5-desaturase homolog, S. cerevisiae)-like (SC5DL), mRNA. [Source:RefSeq mRNA;Acc:NM_001035356]
Bt.9860.1.S1_at	0.00548889	1964	EIF5	Bos taurus eukaryotic translation initiation factor 5 (EIF5), mRNA. [Source:RefSeq mRNA;Acc:NM_001193223]
Bt.9192.1.A1_at	0.00548571	1966	MGAT4B	Bos taurus mannosyl (alpha-1,3-)-glycoprotein beta-1,4-N-acetylglucosaminyltransferase, isozyme B (MGAT4B), mRNA. [Source:RefSeq mRNA;Acc:NM_001103261]
Bt.9855.1.S1_at	0.00548148	1967	SLC25A34	Bos taurus solute carrier family 25, member 34 (SLC25A34), mRNA. [Source:RefSeq mRNA;Acc:NM_001034497]
Bt.2187.1.S1_at	0.00548095	1968	HSD17B8	Bos taurus hydroxysteroid (17-beta) dehydrogenase 8 (HSD17B8), mRNA. [Source:RefSeq mRNA;Acc:NM_001046324]
Bt.6177.2.S1_at	0.00547897	1969	NA	NA
Bt.23548.1.S1_at	0.00547895	1970	RPL34	Bos taurus ribosomal protein L34 (RPL34), mRNA. [Source:RefSeq mRNA;Acc:NM_001206221]
Bt.8957.1.S1_at	0.00546923	1971	CXCR4	Bos taurus chemokine (C-X-C motif) receptor 4 (CXCR4), mRNA. [Source:RefSeq mRNA;Acc:NM_174301]
Bt.25448.1.A1_at	0.00546667	1972	NA	NA
Bt.2359.1.A1_at	0.00546667	1973	FYN	Bos taurus FYN oncogene related to SRC, FGR, YES (FYN), mRNA. [Source:RefSeq mRNA;Acc:NM_001077972]
Bt.24864.2.A1_at	0.00546667	1973	NA	NA
Bt.1943.1.S1_at	0.00546474	1975	SF3B2	splicing factor 3b, subunit 2, 145kDa [Source:HGNC Symbol;Acc:HGNC:10769]
Bt.6869.1.S1_at	0.0054613	1976	NA	NA
Bt.22287.1.S1_at	0.00545714	1977	bta-mir-2382	bta-mir-2382 [Source:miRBase;Acc:MI0011419]
Bt.4084.1.S1_at	0.00545714	1977	POC1A	Bos taurus POC1 centriolar protein homolog A (Chlamydomonas) (POC1A), mRNA. [Source:RefSeq mRNA;Acc:NM_001038560]
Bt.10262.1.A1_at	0.00545455	1979	NA	NA
Bt.1718.2.A1_at	0.00545455	1979	NA	NA
Bt.11499.1.A1_at	0.00545	1981	NA	NA
Bt.17991.1.A1_at	0.00545	1981	NA	NA
Bt.6841.1.S1_at	0.00544689	1983	NA	NA
Bt.13708.1.A1_at	0.00544502	1984	NA	NA
Bt.25441.1.A1_s_at	0.00544	1985	MFAP1	Bos taurus microfibrillar-associated protein 1 (MFAP1), mRNA. [Source:RefSeq mRNA;Acc:NM_001034397]
Bt.27429.2.A1_at	0.00543791	1986	SF3B1	splicing factor 3b, subunit 1, 155kDa [Source:HGNC Symbol;Acc:HGNC:10768]
Bt.18476.1.A1_a_at	0.00543609	1987	IRF5	Bos taurus interferon regulatory factor 5 (IRF5), mRNA. [Source:RefSeq mRNA;Acc:NM_001035465]
Bt.3539.1.S1_at	0.00543333	1988	RTFDC1	replication termination factor 2 domain containing 1 [Source:HGNC Symbol;Acc:HGNC:15890]
Bt.14644.1.A1_at	0.00543074	1989	CTNNBIP1	Bos taurus catenin, beta interacting protein 1 (CTNNBIP1), mRNA. [Source:RefSeq mRNA;Acc:NM_001037142]
Bt.26996.1.S1_at	0.00542982	1990	GTPBP2	Bos taurus GTP binding protein 2 (GTPBP2), mRNA. [Source:RefSeq mRNA;Acc:NM_001083421]
Bt.25076.2.S1_at	0.00542941	1991	NA	NA
Bt.18230.1.S1_a_at	0.00542857	1992	NA	NA
Bt.17135.1.A1_at	0.00541905	1993	TMEM216	Bos taurus transmembrane protein 216 (TMEM216), mRNA. [Source:RefSeq mRNA;Acc:NM_001166563]
Bt.3323.1.S1_at	0.00541667	1994	PLXNB2	plexin B2 [Source:HGNC Symbol;Acc:HGNC:9104]
Bt.21835.1.S1_at	0.00541151	1995	PKIG	Bos taurus protein kinase (cAMP-dependent, catalytic) inhibitor gamma (PKIG), mRNA. [Source:RefSeq mRNA;Acc:NM_205812]
Bt.9190.1.S1_at	0.00540323	1996	NA	NA
Bt.24600.1.S1_at	0.0054	1997	NA	NA
Bt.21294.1.A1_at	0.0054	1998	NA	NA
Bt.27010.1.A1_at	0.0054	1998	NA	NA
[truncated: 9,843 more rows]
