# Supplementary material for: GOexpress: an R/Bioconductor package for the identification and visualisation of robust gene ontology signatures through supervised learning of gene expression data
Source: BMC Bioinformatics. 2016 Mar 11;17:126. doi: 10.1186/s12859-016-0971-3 (PMC4788925; doi:10.1186/s12859-016-0971-3)
Supplement: Additional file 7: — Scoring table for GO terms produced by GOexpress using the ExpressionSet described in the paper (see Additional file 1). (XLSX 871 kb) [file 12859_2016_971_MOESM7_ESM.xlsx]

## Sheet: GOx.Infection.pValue.GO
go_id	ave_rank	ave_score	total_count	data_count	p.val	name_1006	namespace_1003
GO:0030298	1	0.356225	1	1	0	receptor signaling protein tyrosine kinase activator activity	molecular_function
GO:0031328	1	0.356225	1	1	0	positive regulation of cellular biosynthetic process	biological_process
GO:0031730	1	0.356225	1	1	0	CCR5 chemokine receptor binding	molecular_function
GO:0034112	1	0.356225	1	1	0	positive regulation of homotypic cell-cell adhesion	biological_process
GO:0046817	1	0.356225	1	1	0	chemokine receptor antagonist activity	molecular_function
GO:2000503	1	0.356225	1	1	0	positive regulation of natural killer cell chemotaxis	biological_process
GO:2000564	32.5	0.147027	2	2	0	regulation of CD8-positive, alpha-beta T cell proliferation	biological_process
GO:0002876	64.5	0.136859	2	2	0	positive regulation of chronic inflammatory response to antigenic stimulus	biological_process
GO:0070269	85	0.0725711	2	2	0	pyroptosis	biological_process
GO:0072557	85	0.0725711	2	2	0	IPAF inflammasome complex	cellular_component
GO:0072559	85	0.0725711	2	2	0	NLRP3 inflammasome complex	cellular_component
GO:0097169	85	0.0725711	2	2	0	AIM2 inflammasome complex	cellular_component
GO:0010940	109.5	0.0567558	2	2	0	positive regulation of necrotic cell death	biological_process
GO:0004487	238.25	0.0576266	4	4	0	methylenetetrahydrofolate dehydrogenase (NAD+) activity	molecular_function
GO:0035877	253	0.0841435	2	2	0	death effector domain binding	molecular_function
GO:0060544	266.5	0.0597495	2	2	0	regulation of necroptotic process	biological_process
GO:0032449	402	0.036384	3	3	0	CBM complex	cellular_component
GO:0051234	630.667	0.0133882	3	3	0	establishment of localization	biological_process
GO:0019209	662	0.0290809	4	4	0	kinase activator activity	molecular_function
GO:0001920	773.5	0.030493	4	4	0	negative regulation of receptor recycling	biological_process
GO:0072540	896	0.0287459	3	3	0	T-helper 17 cell lineage commitment	biological_process
GO:0032819	933.5	0.0211721	4	4	0	positive regulation of natural killer cell proliferation	biological_process
GO:0004488	1180	0.0399723	6	6	0	methylenetetrahydrofolate dehydrogenase (NADP+) activity	molecular_function
GO:0004477	1207.8	0.0461013	5	5	0	methenyltetrahydrofolate cyclohydrolase activity	molecular_function
GO:0090400	1380.25	0.0106143	4	4	0	stress-induced premature senescence	biological_process
GO:0048247	1509.67	0.046253	3	3	0	lymphocyte chemotaxis	biological_process
GO:0009620	1573	0.027288	4	4	0	response to fungus	biological_process
GO:0046696	1628.5	0.0203044	6	6	0	lipopolysaccharide receptor complex	cellular_component
GO:0034987	1951.83	0.0225999	6	6	0	immunoglobulin receptor binding	molecular_function
GO:0001783	2020.67	0.0193753	6	6	0	B cell apoptotic process	biological_process
GO:0002906	2024.33	0.0193514	6	6	0	negative regulation of mature B cell apoptotic process	biological_process
GO:0042119	2044	0.055619	7	7	0	neutrophil activation	biological_process
GO:0035458	2327.67	0.0512132	6	6	0	cellular response to interferon-beta	biological_process
GO:0005545	2537.56	0.00701013	9	9	0	1-phosphatidylinositol binding	molecular_function
GO:0045084	3119.11	0.0351522	9	9	0	positive regulation of interleukin-12 biosynthetic process	biological_process
GO:0032495	3191.73	0.00493292	11	11	0	response to muramyl dipeptide	biological_process
GO:0032722	3523.71	0.0116986	14	13	0	positive regulation of chemokine production	biological_process
GO:0071260	3938.1	0.0223455	41	37	0	cellular response to mechanical stimulus	biological_process
GO:0071222	4670.48	0.00542984	58	51	0	cellular response to lipopolysaccharide	biological_process
GO:0051607	5036.5	0.013332	70	58	0	defense response to virus	biological_process
GO:0043123	5146.96	0.0106401	121	94	0	positive regulation of I-kappaB kinase/NF-kappaB signaling	biological_process
GO:1902186	415	0.0207856	2	2	0.001	regulation of viral release from host cell	biological_process
GO:0038066	1405	0.0115223	3	3	0.001	p38MAPK cascade	biological_process
GO:0043374	1434.5	0.0770184	4	4	0.001	CD8-positive, alpha-beta T cell differentiation	biological_process
GO:0030730	1663	0.0192135	4	4	0.001	sequestering of triglyceride	biological_process
GO:0045580	2415.83	0.038404	6	6	0.001	regulation of T cell differentiation	biological_process
GO:0002224	3363.08	0.00649618	12	12	0.001	toll-like receptor signaling pathway	biological_process
GO:0008009	4512.4	0.0275259	35	27	0.001	chemokine activity	molecular_function
GO:0051092	5182.45	0.00923123	77	61	0.001	positive regulation of NF-kappaB transcription factor activity	biological_process
GO:0032813	21	0.152049	1	1	0.002	tumor necrosis factor receptor superfamily binding	molecular_function
GO:0036462	21	0.152049	1	1	0.002	TRAIL-activated apoptotic signaling pathway	biological_process
GO:2000454	21	0.152049	1	1	0.002	positive regulation of CD8-positive, alpha-beta cytotoxic T cell extravasation	biological_process
GO:0002518	33	0.120757	1	1	0.002	lymphocyte chemotaxis across high endothelial venule	biological_process
GO:0031724	33	0.120757	1	1	0.002	CXCR5 chemokine receptor binding	molecular_function
GO:0032861	33	0.120757	1	1	0.002	activation of Rap GTPase activity	biological_process
GO:0035768	33	0.120757	1	1	0.002	endothelial cell chemotaxis to fibroblast growth factor	biological_process
GO:0035769	33	0.120757	1	1	0.002	B cell chemotaxis across high endothelial venule	biological_process
GO:2000545	33	0.120757	1	1	0.002	negative regulation of endothelial cell chemotaxis to fibroblast growth factor	biological_process
GO:0031401	684	0.050253	2	2	0.002	positive regulation of protein modification process	biological_process
GO:0050764	1652.5	0.0301423	4	4	0.002	regulation of phagocytosis	biological_process
GO:0034334	1671	0.00755436	3	3	0.002	adherens junction maintenance	biological_process
GO:0071294	1934.33	0.0138504	3	3	0.002	cellular response to zinc ion	biological_process
GO:0006107	2321.2	0.00523324	5	5	0.002	oxaloacetate metabolic process	biological_process
GO:2000194	59	0.092631	1	1	0.003	regulation of female gonad development	biological_process
GO:0006875	131	0.0476036	1	1	0.003	cellular metal ion homeostasis	biological_process
GO:0046870	131	0.0476036	1	1	0.003	cadmium ion binding	molecular_function
GO:0055073	131	0.0476036	1	1	0.003	cadmium ion homeostasis	biological_process
GO:0060049	131	0.0476036	1	1	0.003	regulation of protein glycosylation	biological_process
GO:0060547	131	0.0476036	1	1	0.003	negative regulation of necrotic cell death	biological_process
GO:0097214	131	0.0476036	1	1	0.003	positive regulation of lysosomal membrane permeability	biological_process
GO:2000117	131	0.0476036	1	1	0.003	negative regulation of cysteine-type endopeptidase activity	biological_process
GO:2000376	131	0.0476036	1	1	0.003	positive regulation of oxygen metabolic process	biological_process
GO:0060333	1419.33	0.0986181	3	3	0.003	interferon-gamma-mediated signaling pathway	biological_process
GO:0032446	1535.33	0.0069631	3	3	0.003	protein modification by small protein conjugation	biological_process
GO:0032725	1918	0.0190402	4	4	0.003	positive regulation of granulocyte macrophage colony-stimulating factor production	biological_process
GO:0048387	2560.83	0.0170722	6	6	0.003	negative regulation of retinoic acid receptor signaling pathway	biological_process
GO:2000145	2977.43	0.0136876	7	6	0.003	regulation of cell motility	biological_process
GO:0043325	3136	0.0187808	9	8	0.003	phosphatidylinositol-3,4-bisphosphate binding	molecular_function
GO:0016574	3744.18	0.00290034	11	11	0.003	histone ubiquitination	biological_process
GO:0002439	121	0.0516297	1	1	0.004	chronic inflammatory response to antigenic stimulus	biological_process
GO:0045994	121	0.0516297	1	1	0.004	positive regulation of translational initiation by iron	biological_process
GO:0061048	121	0.0516297	1	1	0.004	negative regulation of branching involved in lung morphogenesis	biological_process
GO:0051250	1021.5	0.0110428	2	2	0.004	negative regulation of lymphocyte activation	biological_process
GO:0051142	1031.5	0.0304891	2	2	0.004	positive regulation of NK T cell proliferation	biological_process
GO:0035867	1047.5	0.0260024	2	2	0.004	alphav-beta3 integrin-IGF-1-IGF1R complex	cellular_component
GO:0045715	1047.5	0.0260024	2	2	0.004	negative regulation of low-density lipoprotein particle receptor biosynthetic process	biological_process
GO:0050748	1047.5	0.0260024	2	2	0.004	negative regulation of lipoprotein metabolic process	biological_process
GO:2000425	1047.5	0.0260024	2	2	0.004	regulation of apoptotic cell clearance	biological_process
GO:2000536	1047.5	0.0260024	2	2	0.004	negative regulation of entry of bacterium into host cell	biological_process
GO:0010917	1680.33	0.0250347	3	3	0.004	negative regulation of mitochondrial membrane potential	biological_process
GO:0014835	2325.25	0.00864176	4	4	0.004	myoblast differentiation involved in skeletal muscle regeneration	biological_process
GO:0009396	2857.62	0.0302114	8	7	0.004	folic acid-containing compound biosynthetic process	biological_process
GO:0014910	2927.83	0.00419957	6	6	0.004	regulation of smooth muscle cell migration	biological_process
GO:0042176	3452.2	0.00683557	10	9	0.004	regulation of protein catabolic process	biological_process
GO:0031663	4597.53	0.017189	30	25	0.004	lipopolysaccharide-mediated signaling pathway	biological_process
GO:0001772	4627.43	0.00720718	28	23	0.004	immunological synapse	cellular_component
GO:0032729	4711.93	0.0187135	30	24	0.004	positive regulation of interferon-gamma production	biological_process
GO:0090075	79	0.0722408	1	1	0.005	relaxation of muscle	biological_process
GO:0004163	98	0.060461	1	1	0.005	diphosphomevalonate decarboxylase activity	molecular_function
GO:0019287	98	0.060461	1	1	0.005	isopentenyl diphosphate biosynthetic process, mevalonate pathway	biological_process
GO:0010535	114	0.0554362	1	1	0.005	positive regulation of activation of JAK2 kinase activity	biological_process
GO:0042164	114	0.0554362	1	1	0.005	interleukin-12 alpha subunit binding	molecular_function
GO:0042510	114	0.0554362	1	1	0.005	regulation of tyrosine phosphorylation of Stat1 protein	biological_process
GO:0045519	114	0.0554362	1	1	0.005	interleukin-23 receptor binding	molecular_function
GO:0070743	114	0.0554362	1	1	0.005	interleukin-23 complex	cellular_component
GO:0034164	116	0.0539246	1	1	0.005	negative regulation of toll-like receptor 9 signaling pathway	biological_process
GO:0034499	116	0.0539246	1	1	0.005	late endosome to Golgi transport	biological_process
GO:1902004	1745.33	0.0513548	3	3	0.005	positive regulation of beta-amyloid formation	biological_process
GO:0072102	2057.75	0.00641332	4	4	0.005	glomerulus morphogenesis	biological_process
GO:0072160	2057.75	0.00641332	4	4	0.005	nephron tubule epithelial cell differentiation	biological_process
GO:2001013	2057.75	0.00641332	4	4	0.005	epithelial cell proliferation involved in renal tubule morphogenesis	biological_process
GO:0043248	3014.5	0.00397295	6	6	0.005	proteasome assembly	biological_process
GO:0042088	3106.88	0.0069389	8	8	0.005	T-helper 1 type immune response	biological_process
GO:0043122	3285.38	0.012168	8	8	0.005	regulation of I-kappaB kinase/NF-kappaB signaling	biological_process
GO:0000042	3290.6	0.0136259	10	9	0.005	protein targeting to Golgi	biological_process
GO:0034612	3917.36	0.0368791	14	13	0.005	response to tumor necrosis factor	biological_process
GO:0005759	5496	0.00282429	108	85	0.005	mitochondrial matrix	cellular_component
GO:0014013	71	0.0785555	1	1	0.006	regulation of gliogenesis	biological_process
GO:0045605	71	0.0785555	1	1	0.006	negative regulation of epidermal cell differentiation	biological_process
GO:0008426	209	0.0305316	1	1	0.006	protein kinase C inhibitor activity	molecular_function
GO:0045627	930	0.0146443	2	2	0.006	positive regulation of T-helper 1 cell differentiation	biological_process
GO:0032613	1145.5	0.00896466	2	2	0.006	interleukin-10 production	biological_process
GO:0016004	1977	0.122285	3	3	0.006	phospholipase activator activity	molecular_function
GO:0010759	2170.5	0.0930791	4	4	0.006	positive regulation of macrophage chemotaxis	biological_process
GO:0009101	3634.78	0.00281469	9	9	0.006	glycoprotein biosynthetic process	biological_process
GO:0090503	3823.42	0.00798705	12	10	0.006	RNA phosphodiester bond hydrolysis, exonucleolytic	biological_process
GO:0043280	4561.09	0.00835089	22	19	0.006	positive regulation of cysteine-type endopeptidase activity involved in apoptotic process	biological_process
GO:0070091	92	0.0646826	1	1	0.007	glucagon secretion	biological_process
GO:0006020	1857.67	0.0060523	3	3	0.007	inositol metabolic process	biological_process
GO:0045081	1914.67	0.00975447	3	3	0.007	negative regulation of interleukin-10 biosynthetic process	biological_process
GO:0010871	2017.33	0.00851744	3	3	0.007	negative regulation of receptor biosynthetic process	biological_process
GO:0000185	2452	0.0142564	5	5	0.007	activation of MAPKKK activity	biological_process
GO:0042415	2546.5	0.00769485	4	4	0.007	norepinephrine metabolic process	biological_process
GO:0043020	2982.83	0.0228595	6	6	0.007	NADPH oxidase complex	cellular_component
GO:0061099	3089.2	0.0101301	5	5	0.007	negative regulation of protein tyrosine kinase activity	biological_process
GO:0005641	3594.18	0.0035622	11	11	0.007	nuclear envelope lumen	cellular_component
GO:0042101	3752.45	0.011193	11	10	0.007	T cell receptor complex	cellular_component
GO:0002250	3918.08	0.00432258	12	11	0.007	adaptive immune response	biological_process
GO:0008265	165	0.0367203	1	1	0.008	Mo-molybdopterin cofactor sulfurase activity	molecular_function
GO:0043545	165	0.0367203	1	1	0.008	molybdopterin cofactor metabolic process	biological_process
GO:0019673	1046.5	0.0107956	2	2	0.008	GDP-mannose metabolic process	biological_process
GO:0042351	1046.5	0.0107956	2	2	0.008	'de novo' GDP-L-fucose biosynthetic process	biological_process
GO:0002768	1324	0.13558	2	2	0.008	immune response-regulating cell surface receptor signaling pathway	biological_process
GO:0070234	2136.25	0.0917562	4	4	0.008	positive regulation of T cell apoptotic process	biological_process
GO:0006307	2274.75	0.0064756	4	4	0.008	DNA dealkylation involved in DNA repair	biological_process
GO:0071218	2727.8	0.00563272	5	5	0.008	cellular response to misfolded protein	biological_process
GO:0016064	3914.64	0.00917036	14	13	0.008	immunoglobulin mediated immune response	biological_process
GO:0042832	4303.33	0.00887815	18	16	0.008	defense response to protozoan	biological_process
GO:0097233	230	0.0287901	1	1	0.009	alveolar lamellar body membrane	cellular_component
GO:0000124	2575	0.00586244	4	4	0.009	SAGA complex	cellular_component
GO:0004712	4051.08	0.00377629	12	11	0.009	protein serine/threonine/tyrosine kinase activity	molecular_function
GO:0006954	5614.78	0.00879308	129	94	0.009	inflammatory response	biological_process
GO:0034130	173	0.035298	1	1	0.01	toll-like receptor 1 signaling pathway	biological_process
GO:0034150	173	0.035298	1	1	0.01	toll-like receptor 6 signaling pathway	biological_process
GO:0071723	173	0.035298	1	1	0.01	lipopeptide binding	molecular_function
GO:0019058	226	0.0290222	1	1	0.01	viral life cycle	biological_process
GO:0032804	226	0.0290222	1	1	0.01	negative regulation of low-density lipoprotein particle receptor catabolic process	biological_process
GO:0052548	226	0.0290222	1	1	0.01	regulation of endopeptidase activity	biological_process
GO:0035791	343	0.0213089	1	1	0.01	platelet-derived growth factor receptor-beta signaling pathway	biological_process
GO:0097443	343	0.0213089	1	1	0.01	sorting endosome	cellular_component
GO:1990264	343	0.0213089	1	1	0.01	peptidyl-tyrosine dephosphorylation involved in inactivation of protein kinase activity	biological_process
GO:0031264	2265.25	0.0426718	4	4	0.01	death-inducing signaling complex	cellular_component
GO:0051271	2844.6	0.0112691	5	4	0.01	negative regulation of cellular component movement	biological_process
GO:2000251	3760.78	0.00887453	9	8	0.01	positive regulation of actin cytoskeleton reorganization	biological_process
GO:0045087	5456.44	0.0122504	89	68	0.01	innate immune response	biological_process
GO:0061430	215	0.0299158	1	1	0.011	bone trabecula morphogenesis	biological_process
GO:0072675	215	0.0299158	1	1	0.011	osteoclast fusion	biological_process
GO:0044691	224	0.0292067	1	1	0.011	tooth eruption	biological_process
GO:0060397	1194.5	0.00847075	2	2	0.011	JAK-STAT cascade involved in growth hormone signaling pathway	biological_process
GO:0097202	2108.67	0.0534582	3	3	0.011	activation of cysteine-type endopeptidase activity	biological_process
GO:0004859	2361.67	0.00574565	3	3	0.011	phospholipase inhibitor activity	molecular_function
GO:0038061	2842.6	0.00471939	5	5	0.011	NIK/NF-kappaB signaling	biological_process
GO:0051764	3267.14	0.00744958	7	6	0.011	actin crosslink formation	biological_process
GO:0003953	163	0.0369693	1	1	0.012	NAD+ nucleosidase activity	molecular_function
GO:1902231	369	0.020441	1	1	0.012	positive regulation of intrinsic apoptotic signaling pathway in response to DNA damage	biological_process
GO:0031061	2496.25	0.00444722	4	4	0.012	negative regulation of histone methylation	biological_process
GO:0046653	2980.33	0.0384178	6	5	0.012	tetrahydrofolate metabolic process	biological_process
GO:0019732	145	0.0440938	1	1	0.013	antifungal humoral response	biological_process
GO:1902732	145	0.0440938	1	1	0.013	positive regulation of chondrocyte proliferation	biological_process
GO:2000308	145	0.0440938	1	1	0.013	negative regulation of tumor necrosis factor (ligand) superfamily member 11 production	biological_process
GO:2001205	145	0.0440938	1	1	0.013	negative regulation of osteoclast development	biological_process
GO:0042245	911.5	0.0104659	2	2	0.013	RNA repair	biological_process
GO:0000213	2276	0.00625657	3	3	0.013	tRNA-intron endonuclease activity	molecular_function
GO:0042346	4249.43	0.00687789	14	12	0.013	positive regulation of NF-kappaB import into nucleus	biological_process
GO:0071479	4386.44	0.00291679	18	17	0.013	cellular response to ionizing radiation	biological_process
GO:0005680	4615.76	0.00268669	17	16	0.013	anaphase-promoting complex	cellular_component
GO:0005876	4781.29	0.00252858	28	26	0.013	spindle microtubule	cellular_component
GO:0034154	296	0.0234155	1	1	0.014	toll-like receptor 7 signaling pathway	biological_process
GO:0043734	1456	0.00847999	2	2	0.014	DNA-N1-methyladenine dioxygenase activity	molecular_function
GO:0010574	2735.25	0.0193186	4	4	0.014	regulation of vascular endothelial growth factor production	biological_process
GO:0009060	3700.44	0.00371148	9	9	0.014	aerobic respiration	biological_process
GO:0032814	169	0.036049	1	1	0.015	regulation of natural killer cell activation	biological_process
GO:0002479	288	0.0238333	1	1	0.015	antigen processing and presentation of exogenous peptide antigen via MHC class I, TAP-dependent	biological_process
GO:0050823	288	0.0238333	1	1	0.015	peptide antigen stabilization	biological_process
GO:0005731	1474.5	0.011227	2	2	0.015	nucleolus organizer region	cellular_component
GO:0007072	1474.5	0.011227	2	2	0.015	positive regulation of transcription on exit from mitosis	biological_process
GO:0045653	1855.5	0.00585741	2	2	0.015	negative regulation of megakaryocyte differentiation	biological_process
GO:0006119	3225	0.00812716	6	6	0.015	oxidative phosphorylation	biological_process
GO:0046475	211	0.030192	1	1	0.016	glycerophospholipid catabolic process	biological_process
GO:0050290	211	0.030192	1	1	0.016	sphingomyelin phosphodiesterase D activity	molecular_function
GO:0033624	264	0.0259553	1	1	0.016	negative regulation of integrin activation	biological_process
GO:2000420	264	0.0259553	1	1	0.016	negative regulation of eosinophil extravasation	biological_process
GO:2000269	266	0.0259177	1	1	0.016	regulation of fibroblast apoptotic process	biological_process
GO:0008119	272	0.0249788	1	1	0.016	thiopurine S-methyltransferase activity	molecular_function
GO:0010038	1574	0.00678522	2	2	0.016	response to metal ion	biological_process
GO:0042823	2221.67	0.00898431	3	3	0.016	pyridoxal phosphate biosynthetic process	biological_process
GO:1902771	2836.25	0.00411722	4	4	0.016	positive regulation of choline O-acetyltransferase activity	biological_process
GO:1902948	2836.25	0.00411722	4	4	0.016	negative regulation of tau-protein kinase activity	biological_process
GO:1902953	2836.25	0.00411722	4	4	0.016	positive regulation of ER to Golgi vesicle-mediated transport	biological_process
GO:1902955	2836.25	0.00411722	4	4	0.016	positive regulation of early endosome to recycling endosome transport	biological_process
GO:1902960	2836.25	0.00411722	4	4	0.016	negative regulation of aspartic-type endopeptidase activity involved in amyloid precursor protein catabolic process	biological_process
GO:1902963	2836.25	0.00411722	4	4	0.016	negative regulation of metalloendopeptidase activity involved in amyloid precursor protein catabolic process	biological_process
GO:1902966	2836.25	0.00411722	4	4	0.016	positive regulation of protein localization to early endosome	biological_process
GO:1902997	2836.25	0.00411722	4	4	0.016	negative regulation of neurofibrillary tangle assembly	biological_process
GO:0048269	1334	0.0133343	2	2	0.017	methionine adenosyltransferase complex	cellular_component
GO:0005853	1607.5	0.0085653	2	2	0.017	eukaryotic translation elongation factor 1 complex	cellular_component
GO:0019780	1648.5	0.00650714	2	2	0.017	FAT10 activating enzyme activity	molecular_function
GO:0051047	1719	0.00713535	2	2	0.017	positive regulation of secretion	biological_process
GO:0010829	2954.8	0.00499024	5	5	0.017	negative regulation of glucose transport	biological_process
GO:0003831	3110	0.004843	5	5	0.017	beta-N-acetylglucosaminylglycopeptide beta-1,4-galactosyltransferase activity	molecular_function
GO:0051033	273	0.024929	1	1	0.018	RNA transmembrane transporter activity	molecular_function
GO:0007632	290	0.0236167	1	1	0.018	visual behavior	biological_process
GO:0006051	381	0.0198278	1	1	0.018	N-acetylmannosamine metabolic process	biological_process
GO:0047465	381	0.0198278	1	1	0.018	N-acylglucosamine-6-phosphate 2-epimerase activity	molecular_function
GO:0042345	2326.33	0.00726948	3	3	0.018	regulation of NF-kappaB import into nucleus	biological_process
GO:0043023	3022.75	0.00489224	4	4	0.018	ribosomal large subunit binding	molecular_function
GO:0032494	3670.89	0.00870905	9	9	0.018	response to peptidoglycan	biological_process
GO:0016070	3707	0.00512143	8	8	0.018	RNA metabolic process	biological_process
GO:0006959	4287.64	0.0213167	14	12	0.018	humoral immune response	biological_process
GO:0007159	4815.68	0.0165151	25	21	0.018	leukocyte cell-cell adhesion	biological_process
GO:0045523	284	0.0240853	1	1	0.019	interleukin-27 receptor binding	molecular_function
GO:0031022	306	0.0230461	1	1	0.019	nuclear migration along microfilament	biological_process
GO:0031981	306	0.0230461	1	1	0.019	nuclear lumen	cellular_component
GO:0033091	321	0.0223946	1	1	0.019	positive regulation of immature T cell proliferation	biological_process
GO:0070673	321	0.0223946	1	1	0.019	response to interleukin-18	biological_process
GO:0002503	1501.5	0.0110674	2	2	0.019	peptide antigen assembly with MHC class II protein complex	biological_process
GO:0034124	2559.25	0.0735136	4	4	0.019	regulation of MyD88-dependent toll-like receptor signaling pathway	biological_process
GO:0042267	3571.43	0.00361346	7	7	0.019	natural killer cell mediated cytotoxicity	biological_process
GO:0042405	4083.82	0.00303017	11	10	0.019	nuclear inclusion body	cellular_component
GO:0050870	4611.17	0.0102668	18	14	0.019	positive regulation of T cell activation	biological_process
GO:0070427	1733	0.012787	2	2	0.02	nucleotide-binding oligomerization domain containing 1 signaling pathway	biological_process
GO:0031265	1745	0.0772247	2	2	0.02	CD95 death-inducing signaling complex	cellular_component
GO:0097049	1745	0.0772247	2	2	0.02	motor neuron apoptotic process	biological_process
GO:0003254	2270.33	0.00616602	3	3	0.02	regulation of membrane depolarization	biological_process
GO:0005623	3256.4	0.0127547	5	4	0.02	cell	cellular_component
GO:0045410	3506.67	0.00841343	6	6	0.02	positive regulation of interleukin-6 biosynthetic process	biological_process
GO:0070102	4098.36	0.0086149	11	10	0.02	interleukin-6-mediated signaling pathway	biological_process
GO:0072606	1793.5	0.00966319	2	2	0.021	interleukin-8 secretion	biological_process
GO:0035355	1821	0.018849	2	2	0.021	Toll-like receptor 2-Toll-like receptor 6 protein complex	cellular_component
GO:0042495	1821	0.018849	2	2	0.021	detection of triacyl bacterial lipopeptide	biological_process
GO:0042496	1821	0.018849	2	2	0.021	detection of diacyl bacterial lipopeptide	biological_process
GO:0042498	1821	0.018849	2	2	0.021	diacyl lipopeptide binding	molecular_function
GO:0071726	1821	0.018849	2	2	0.021	cellular response to diacyl bacterial lipopeptide	biological_process
GO:0097342	2669.5	0.0420718	4	4	0.021	ripoptosome	cellular_component
GO:0072600	318	0.0225618	1	1	0.022	establishment of protein localization to Golgi	biological_process
GO:0001162	1644	0.00700735	2	2	0.022	RNA polymerase II intronic transcription regulatory region sequence-specific DNA binding	molecular_function
GO:0035613	1934.5	0.00566421	2	2	0.022	RNA stem-loop binding	molecular_function
GO:0060559	2704	0.0167031	4	4	0.022	positive regulation of calcidiol 1-monooxygenase activity	biological_process
GO:0060546	3402.17	0.0425518	6	6	0.022	negative regulation of necroptotic process	biological_process
GO:0005528	3970.7	0.00419025	10	9	0.022	FK506 binding	molecular_function
GO:0032981	4351.73	0.00229731	15	14	0.022	mitochondrial respiratory chain complex I assembly	biological_process
GO:0032735	4645.69	0.0213592	16	14	0.022	positive regulation of interleukin-12 production	biological_process
GO:0097286	345	0.0212175	1	1	0.023	iron ion import	biological_process
GO:0002506	423	0.0181044	1	1	0.023	polysaccharide assembly with MHC class II protein complex	biological_process
GO:0007035	1796	0.00907458	2	2	0.023	vacuolar acidification	biological_process
GO:0043312	2845	0.00489478	4	4	0.023	neutrophil degranulation	biological_process
GO:0008190	2917.25	0.00537325	4	4	0.023	eukaryotic initiation factor 4E binding	molecular_function
GO:0002456	3581.43	0.00304374	7	7	0.023	T cell mediated immunity	biological_process
GO:0007529	421	0.018127	1	1	0.024	establishment of synaptic specificity at neuromuscular junction	biological_process
GO:0072579	421	0.018127	1	1	0.024	glycine receptor clustering	biological_process
GO:0019210	2074.5	0.0074822	2	2	0.024	kinase inhibitor activity	molecular_function
GO:0031123	3088.25	0.00732983	4	4	0.024	RNA 3'-end processing	biological_process
GO:0008653	419	0.0181456	1	1	0.025	lipopolysaccharide metabolic process	biological_process
GO:0050528	419	0.0181456	1	1	0.025	acyloxyacyl hydrolase activity	molecular_function
GO:0003845	612	0.0136462	1	1	0.025	11-beta-hydroxysteroid dehydrogenase [NAD(P)] activity	molecular_function
GO:0071035	2068	0.00536855	2	2	0.025	nuclear polyadenylation-dependent rRNA catabolic process	biological_process
GO:0001846	2393.67	0.0173349	3	3	0.025	opsonin binding	molecular_function
GO:0016236	4085.62	0.0147465	8	7	0.025	macroautophagy	biological_process
GO:0045713	425	0.0180574	1	1	0.026	low-density lipoprotein particle receptor biosynthetic process	biological_process
GO:2000343	2746	0.0183321	3	3	0.026	positive regulation of chemokine (C-X-C motif) ligand 2 production	biological_process
GO:0036310	3056.5	0.00419571	4	4	0.026	annealing helicase activity	molecular_function
GO:0000975	4567.4	0.0211945	15	13	0.026	regulatory region DNA binding	molecular_function
GO:0008442	760	0.011463	1	1	0.027	3-hydroxyisobutyrate dehydrogenase activity	molecular_function
GO:2000304	1951.5	0.00705435	2	2	0.027	positive regulation of ceramide biosynthetic process	biological_process
GO:0012506	4057.44	0.00710213	9	7	0.027	vesicle membrane	cellular_component
GO:0072588	469	0.0166116	1	1	0.028	box H/ACA RNP complex	cellular_component
GO:0023057	529	0.0150164	1	1	0.028	negative regulation of signaling	biological_process
GO:0072376	529	0.0150164	1	1	0.028	protein activation cascade	biological_process
GO:0001866	2113.5	0.00844001	2	2	0.028	NK T cell proliferation	biological_process
GO:0035325	2314	0.0125411	2	2	0.028	Toll-like receptor binding	molecular_function
GO:1902202	2454.5	0.0113211	2	2	0.028	regulation of hepatocyte growth factor receptor signaling pathway	biological_process
GO:0032911	2815	0.0107991	3	3	0.028	negative regulation of transforming growth factor beta1 production	biological_process
GO:0014909	3025.75	0.00496813	4	4	0.028	smooth muscle cell migration	biological_process
GO:0003847	3202.75	0.00350814	4	4	0.028	1-alkyl-2-acetylglycerophosphocholine esterase activity	molecular_function
GO:0001779	3440.5	0.00763265	6	5	0.028	natural killer cell differentiation	biological_process
GO:0000738	4058.67	0.00379238	9	9	0.028	DNA catabolic process, exonucleolytic	biological_process
GO:0070772	474	0.0164659	1	1	0.029	PAS complex	cellular_component
GO:0016028	524	0.0151333	1	1	0.029	rhabdomere	cellular_component
GO:0001993	557	0.0144668	1	1	0.029	regulation of systemic arterial blood pressure by norepinephrine-epinephrine	biological_process
GO:0004941	557	0.0144668	1	1	0.029	beta2-adrenergic receptor activity	molecular_function
GO:2000110	2543.5	0.178112	2	2	0.029	negative regulation of macrophage apoptotic process	biological_process
GO:0043405	3366.83	0.00526612	6	6	0.029	regulation of MAP kinase activity	biological_process
GO:0055106	3366.83	0.00526612	6	6	0.029	ubiquitin-protein transferase regulator activity	molecular_function
GO:0097542	370	0.0204352	1	1	0.03	ciliary tip	cellular_component
GO:0046525	559	0.0144586	1	1	0.03	xylosylprotein 4-beta-galactosyltransferase activity	molecular_function
GO:0031622	2704	0.0167031	4	4	0.03	positive regulation of fever generation	biological_process
GO:0034134	2934.25	0.007081	4	4	0.03	toll-like receptor 2 signaling pathway	biological_process
GO:0051354	3087	0.0132278	4	4	0.03	negative regulation of oxidoreductase activity	biological_process
GO:0071800	2030.5	0.00548461	2	2	0.031	podosome assembly	biological_process
GO:0008656	3392.2	0.00528693	5	5	0.031	cysteine-type endopeptidase activator activity involved in apoptotic process	molecular_function
GO:0005149	4075	0.00406362	10	9	0.031	interleukin-1 receptor binding	molecular_function
GO:0004749	3019.75	0.00503173	4	4	0.032	ribose phosphate diphosphokinase activity	molecular_function
GO:0006499	3099.25	0.00402495	4	4	0.032	N-terminal protein myristoylation	biological_process
GO:0005123	3185	0.00401045	4	4	0.032	death receptor binding	molecular_function
GO:0007019	3685.83	0.00245235	6	6	0.032	microtubule depolymerization	biological_process
GO:0006968	3867.57	0.0335461	7	5	0.032	cellular defense response	biological_process
GO:0002755	4003.62	0.00673407	8	7	0.032	MyD88-dependent toll-like receptor signaling pathway	biological_process
GO:0050901	4092.22	0.00672792	9	9	0.032	leukocyte tethering or rolling	biological_process
GO:0043011	4473.4	0.0104238	10	8	0.032	myeloid dendritic cell differentiation	biological_process
GO:0030030	5011.57	0.00372255	23	18	0.032	cell projection organization	biological_process
GO:0014043	1924	0.00758424	2	2	0.033	negative regulation of neuron maturation	biological_process
GO:0070671	2227.5	0.0121064	2	2	0.033	response to interleukin-12	biological_process
GO:0010815	3075	0.00371314	4	4	0.033	bradykinin catabolic process	biological_process
GO:0045053	3586.17	0.00274481	6	6	0.033	protein retention in Golgi apparatus	biological_process
GO:0043422	4174.12	0.013644	8	7	0.033	protein kinase B binding	molecular_function
GO:2000379	4944	0.00546217	21	18	0.033	positive regulation of reactive oxygen species metabolic process	biological_process
GO:0001872	596	0.0138844	1	1	0.034	(1->3)-beta-D-glucan binding	molecular_function
GO:0061009	628	0.0132494	1	1	0.034	common bile duct development	biological_process
GO:0061011	628	0.0132494	1	1	0.034	hepatic duct development	biological_process
GO:0071103	628	0.0132494	1	1	0.034	DNA conformation change	biological_process
GO:0070851	2463.5	0.00445641	2	2	0.034	growth factor receptor binding	molecular_function
GO:0032747	3025	0.00489746	4	4	0.034	positive regulation of interleukin-23 production	biological_process
GO:0070273	4256.7	0.00144817	10	10	0.034	phosphatidylinositol-4-phosphate binding	molecular_function
GO:0005724	539	0.0147754	1	1	0.035	nuclear telomeric heterochromatin	cellular_component
GO:0034477	854	0.0104771	1	1	0.035	U6 snRNA 3'-end processing	biological_process
GO:0060806	2218.5	0.00525399	2	2	0.035	negative regulation of cell differentiation involved in embryonic placenta development	biological_process
GO:0070166	2676.33	0.0110967	3	3	0.035	enamel mineralization	biological_process
GO:0004534	2919	0.00975622	3	3	0.035	5'-3' exoribonuclease activity	molecular_function
GO:0019870	3450.6	0.00292231	5	5	0.035	potassium channel inhibitor activity	molecular_function
GO:0071498	4080.38	0.0037761	8	7	0.035	cellular response to fluid shear stress	biological_process
GO:0008610	4794	0.00465335	17	13	0.035	lipid biosynthetic process	biological_process
GO:0070370	467	0.0166646	1	1	0.036	cellular heat acclimation	biological_process
GO:0045062	532	0.0149853	1	1	0.036	extrathymic T cell selection	biological_process
GO:0031338	563	0.0143752	1	1	0.036	regulation of vesicle fusion	biological_process
GO:0002759	566	0.0143155	1	1	0.036	regulation of antimicrobial humoral response	biological_process
GO:0050864	566	0.0143155	1	1	0.036	regulation of B cell activation	biological_process
GO:0035456	711	0.0121522	1	1	0.036	response to interferon-beta	biological_process
GO:0008271	2399	0.00645852	2	2	0.036	secondary active sulfate transmembrane transporter activity	molecular_function
GO:0008272	2399	0.00645852	2	2	0.036	sulfate transport	biological_process
GO:0015116	2399	0.00645852	2	2	0.036	sulfate transmembrane transporter activity	molecular_function
GO:1902358	2399	0.00645852	2	2	0.036	sulfate transmembrane transport	biological_process
GO:0034138	3365.2	0.00595601	5	5	0.036	toll-like receptor 3 signaling pathway	biological_process
GO:1902187	3800	0.00504869	7	7	0.036	negative regulation of viral release from host cell	biological_process
GO:0050707	4163.62	0.00627817	8	7	0.036	regulation of cytokine secretion	biological_process
GO:0042102	5291.71	0.0146423	38	30	0.036	positive regulation of T cell proliferation	biological_process
GO:0035515	722	0.0119894	1	1	0.037	oxidative RNA demethylase activity	molecular_function
GO:0035516	722	0.0119894	1	1	0.037	oxidative DNA demethylase activity	molecular_function
GO:0035552	722	0.0119894	1	1	0.037	oxidative single-stranded DNA demethylation	biological_process
GO:0035553	722	0.0119894	1	1	0.037	oxidative single-stranded RNA demethylation	biological_process
GO:0070350	722	0.0119894	1	1	0.037	regulation of white fat cell proliferation	biological_process
GO:0071224	1895	0.0123973	2	2	0.037	cellular response to peptidoglycan	biological_process
GO:0046185	2413	0.00883059	2	2	0.037	aldehyde catabolic process	biological_process
GO:0085032	2800.67	0.00463636	3	3	0.037	modulation by symbiont of host I-kappaB kinase/NF-kappaB cascade	biological_process
GO:0045416	4027	0.02074	8	6	0.037	positive regulation of interleukin-8 biosynthetic process	biological_process
GO:0030595	4140.67	0.0019582	9	9	0.037	leukocyte chemotaxis	biological_process
GO:0031083	4639.33	0.00587081	15	14	0.037	BLOC-1 complex	cellular_component
GO:0050577	540	0.0147321	1	1	0.038	GDP-L-fucose synthase activity	molecular_function
GO:0060004	587	0.0140193	1	1	0.038	reflex	biological_process
GO:0002675	2142.5	0.0332413	2	2	0.038	positive regulation of acute inflammatory response	biological_process
GO:0042255	2619	0.00495255	3	3	0.038	ribosome assembly	biological_process
GO:0004514	2730.67	0.00437258	3	3	0.038	nicotinate-nucleotide diphosphorylase (carboxylating) activity	molecular_function
GO:0008127	2775	0.0059087	3	3	0.038	quercetin 2,3-dioxygenase activity	molecular_function
GO:0010633	3308	0.00415521	5	5	0.038	negative regulation of epithelial cell migration	biological_process
GO:0050798	3563.6	0.00389719	5	5	0.038	activated T cell proliferation	biological_process
GO:0000733	3733	0.00279714	6	6	0.038	DNA strand renaturation	biological_process
GO:0007252	4355.44	0.003093	9	8	0.038	I-kappaB phosphorylation	biological_process
GO:0042840	494	0.0159945	1	1	0.039	D-glucuronate catabolic process	biological_process
GO:0047939	494	0.0159945	1	1	0.039	L-glucuronate reductase activity	molecular_function
GO:1902237	790	0.0111746	1	1	0.039	positive regulation of intrinsic apoptotic signaling pathway in response to endoplasmic reticulum stress	biological_process
GO:2000670	2184.5	0.00508559	2	2	0.039	positive regulation of dendritic cell apoptotic process	biological_process
GO:0001909	2419.5	0.0607872	2	2	0.039	leukocyte mediated cytotoxicity	biological_process
GO:0071316	3088.5	0.0142229	4	4	0.039	cellular response to nicotine	biological_process
GO:0005368	867	0.0104135	1	1	0.04	taurine transmembrane transporter activity	molecular_function
GO:0005369	867	0.0104135	1	1	0.04	taurine:sodium symporter activity	molecular_function
GO:0015734	867	0.0104135	1	1	0.04	taurine transport	biological_process
GO:0010572	2770	0.00468668	3	3	0.04	positive regulation of platelet activation	biological_process
GO:2000146	3529.2	0.0026178	5	5	0.04	negative regulation of cell motility	biological_process
GO:0003950	4814.95	0.00862395	19	16	0.04	NAD+ ADP-ribosyltransferase activity	molecular_function
GO:0097493	2314.5	0.00560939	2	2	0.041	structural molecule activity conferring elasticity	molecular_function
GO:1902532	2510.5	0.00424899	2	2	0.041	negative regulation of intracellular signal transduction	biological_process
GO:0001781	2589	0.0323413	2	2	0.041	neutrophil apoptotic process	biological_process
GO:0042518	2623	0.00694886	2	2	0.041	negative regulation of tyrosine phosphorylation of Stat3 protein	biological_process
GO:0001961	2812.67	0.00858709	3	3	0.041	positive regulation of cytokine-mediated signaling pathway	biological_process
GO:0032966	2912	0.0223164	3	3	0.041	negative regulation of collagen biosynthetic process	biological_process
GO:0004652	3198.75	0.00707983	4	4	0.041	polynucleotide adenylyltransferase activity	molecular_function
GO:0043687	2227	0.00614796	2	2	0.042	post-translational protein modification	biological_process
GO:0046649	2495.5	0.00793759	2	2	0.042	lymphocyte activation	biological_process
GO:0031204	2538	0.00451423	2	2	0.042	posttranslational protein targeting to membrane, translocation	biological_process
GO:0030200	2909.33	0.0107509	3	3	0.042	heparan sulfate proteoglycan catabolic process	biological_process
GO:0032592	3842.83	0.0022525	6	6	0.042	integral component of mitochondrial membrane	cellular_component
GO:0007497	723	0.0119685	1	1	0.043	posterior midgut development	biological_process
GO:0035645	723	0.0119685	1	1	0.043	enteric smooth muscle cell differentiation	biological_process
GO:0050703	741	0.0117265	1	1	0.043	interleukin-1 alpha secretion	biological_process
GO:0070728	748	0.0115694	1	1	0.043	leucine binding	molecular_function
GO:0071233	748	0.0115694	1	1	0.043	cellular response to leucine	biological_process
GO:0046963	819	0.010881	1	1	0.043	3'-phosphoadenosine 5'-phosphosulfate transport	biological_process
GO:0046964	819	0.010881	1	1	0.043	3'-phosphoadenosine 5'-phosphosulfate transmembrane transporter activity	molecular_function
GO:1902559	819	0.010881	1	1	0.043	3'-phospho-5'-adenylyl sulfate transmembrane transport	biological_process
GO:0004566	899	0.0101842	1	1	0.043	beta-glucuronidase activity	molecular_function
GO:0043686	2060.5	0.00808547	2	2	0.043	co-translational protein modification	biological_process
GO:0061010	2429.5	0.00752471	2	2	0.043	gall bladder development	biological_process
GO:0045579	4533.08	0.00274401	12	11	0.043	positive regulation of B cell differentiation	biological_process
GO:0051019	4543	0.00218699	12	11	0.043	mitogen-activated protein kinase binding	molecular_function
GO:0032755	5344	0.00702618	35	27	0.043	positive regulation of interleukin-6 production	biological_process
GO:0004803	764	0.0114124	1	1	0.044	transposase activity	molecular_function
GO:0006313	764	0.0114124	1	1	0.044	transposition, DNA-mediated	biological_process
GO:0001401	853	0.0104889	1	1	0.044	mitochondrial sorting and assembly machinery complex	cellular_component
GO:0019867	853	0.0104889	1	1	0.044	outer membrane	cellular_component
GO:0047223	855	0.0104627	1	1	0.044	beta-1,3-galactosyl-O-glycosyl-glycoprotein beta-1,3-N-acetylglucosaminyltransferase activity	molecular_function
GO:0031726	2543.5	0.178112	2	2	0.044	CCR1 chemokine receptor binding	molecular_function
GO:0070236	2553.5	0.0760247	2	2	0.044	negative regulation of activation-induced cell death of T cells	biological_process
GO:0014701	781	0.0112492	1	1	0.045	junctional sarcoplasmic reticulum membrane	cellular_component
GO:0004551	922	0.0100418	1	1	0.045	nucleotide diphosphatase activity	molecular_function
GO:0050427	922	0.0100418	1	1	0.045	3'-phosphoadenosine 5'-phosphosulfate metabolic process	biological_process
GO:0051222	2343.5	0.0264815	2	2	0.045	positive regulation of protein transport	biological_process
GO:0097035	2350.5	0.00503271	2	2	0.045	regulation of membrane lipid distribution	biological_process
GO:2001140	2350.5	0.00503271	2	2	0.045	positive regulation of phospholipid transport	biological_process
GO:0097016	2469.5	0.00475333	2	2	0.045	L27 domain binding	molecular_function
GO:0097025	2469.5	0.00475333	2	2	0.045	MPP7-DLG1-LIN7 complex	cellular_component
GO:0030305	2651.5	0.0148571	2	2	0.045	heparanase activity	molecular_function
GO:0000808	4326.33	0.00287578	9	8	0.045	origin recognition complex	cellular_component
GO:0032040	4643.83	0.00229935	12	11	0.045	small-subunit processome	cellular_component
GO:0070979	4847.41	0.00217548	17	16	0.045	protein K11-linked ubiquitination	biological_process
GO:0046600	751	0.0115557	1	1	0.046	negative regulation of centriole replication	biological_process
GO:0043631	3282.5	0.00691316	4	4	0.046	RNA polyadenylation	biological_process
GO:0034123	3561.2	0.0024529	5	5	0.046	positive regulation of toll-like receptor signaling pathway	biological_process
GO:0097527	3998	0.0265554	8	7	0.046	necroptotic signaling pathway	biological_process
GO:0005247	4132.56	0.00866991	9	7	0.046	voltage-gated chloride channel activity	molecular_function
GO:0002446	4148.88	0.00326226	8	7	0.046	neutrophil mediated immunity	biological_process
GO:0009165	4167.67	0.00223633	9	9	0.046	nucleotide biosynthetic process	biological_process
GO:0004341	762	0.0114255	1	1	0.047	gluconolactonase activity	molecular_function
GO:0050848	762	0.0114255	1	1	0.047	regulation of calcium-mediated signaling	biological_process
GO:0005129	868	0.0104126	1	1	0.047	granulocyte macrophage colony-stimulating factor receptor binding	molecular_function
GO:0045918	868	0.0104126	1	1	0.047	negative regulation of cytolysis	biological_process
GO:0044322	931	0.00996258	1	1	0.047	endoplasmic reticulum quality control compartment	cellular_component
GO:0048248	2559.5	0.0603787	2	2	0.047	CXCR3 chemokine receptor binding	molecular_function
GO:0000055	3402.75	0.00353609	4	4	0.047	ribosomal large subunit export from nucleus	biological_process
GO:0003857	3880.83	0.00253033	6	6	0.047	3-hydroxyacyl-CoA dehydrogenase activity	molecular_function
GO:0051085	4464	0.00470361	11	10	0.047	chaperone mediated protein folding requiring cofactor	biological_process
GO:0019531	803	0.0110709	1	1	0.048	oxalate transmembrane transporter activity	molecular_function
GO:0071404	863	0.0104429	1	1	0.048	cellular response to low-density lipoprotein particle stimulus	biological_process
GO:0002507	882	0.0102995	1	1	0.048	tolerance induction	biological_process
GO:0043242	2603.5	0.0258148	2	2	0.048	negative regulation of protein complex disassembly	biological_process
GO:2000377	4393.4	0.00548297	10	10	0.048	regulation of reactive oxygen species metabolic process	biological_process
GO:0005743	6038.44	0.00292112	270	202	0.048	mitochondrial inner membrane	cellular_component
GO:0008481	925	0.0100333	1	1	0.049	sphinganine kinase activity	molecular_function
GO:0070231	3627	0.0218304	5	4	0.049	T cell apoptotic process	biological_process
GO:0005138	3781.6	0.0133899	5	5	0.049	interleukin-6 receptor binding	molecular_function
GO:0050861	3895	0.00196047	6	6	0.049	positive regulation of B cell receptor signaling pathway	biological_process
GO:0048667	3937.67	0.00196301	6	6	0.049	cell morphogenesis involved in neuron differentiation	biological_process
GO:0070402	4049	0.00175495	7	7	0.049	NADPH binding	molecular_function
GO:0004865	709	0.0121849	1	1	0.05	protein serine/threonine phosphatase inhibitor activity	molecular_function
GO:0017172	767	0.0113741	1	1	0.05	cysteine dioxygenase activity	molecular_function
GO:0046439	767	0.0113741	1	1	0.05	L-cysteine metabolic process	biological_process
GO:0047800	767	0.0113741	1	1	0.05	cysteamine dioxygenase activity	molecular_function
GO:0033188	805	0.0110629	1	1	0.05	sphingomyelin synthase activity	molecular_function
GO:0047493	805	0.0110629	1	1	0.05	ceramide cholinephosphotransferase activity	molecular_function
GO:0003976	828	0.0107528	1	1	0.05	UDP-N-acetylglucosamine-lysosomal-enzyme N-acetylglucosaminephosphotransferase activity	molecular_function
GO:0022894	915	0.0100841	1	1	0.05	Intermediate conductance calcium-activated potassium channel activity	molecular_function
GO:0030322	915	0.0100841	1	1	0.05	stabilization of membrane potential	biological_process
GO:0008612	1036	0.00935758	1	1	0.05	peptidyl-lysine modification to peptidyl-hypusine	biological_process
GO:0034038	1036	0.00935758	1	1	0.05	deoxyhypusine synthase activity	molecular_function
GO:0050983	1036	0.00935758	1	1	0.05	deoxyhypusine biosynthetic process from spermidine	biological_process
GO:0000447	2595	0.00477407	2	2	0.05	endonucleolytic cleavage in ITS1 to separate SSU-rRNA from 5.8S rRNA and LSU-rRNA from tricistronic rRNA transcript (SSU-rRNA, 5.8S rRNA, LSU-rRNA)	biological_process
GO:0000461	2595	0.00477407	2	2	0.05	endonucleolytic cleavage to generate mature 3'-end of SSU-rRNA from (SSU-rRNA, 5.8S rRNA, LSU-rRNA)	biological_process
GO:0004069	2893.67	0.00378535	3	3	0.05	L-aspartate:2-oxoglutarate aminotransferase activity	molecular_function
GO:0006532	2893.67	0.00378535	3	3	0.05	aspartate biosynthetic process	biological_process
GO:0019550	2893.67	0.00378535	3	3	0.05	glutamate catabolic process to aspartate	biological_process
GO:0019551	2893.67	0.00378535	3	3	0.05	glutamate catabolic process to 2-oxoglutarate	biological_process
GO:0080130	2893.67	0.00378535	3	3	0.05	L-phenylalanine:2-oxoglutarate aminotransferase activity	molecular_function
GO:0004704	3070	0.00501843	3	3	0.05	NF-kappaB-inducing kinase activity	molecular_function
GO:0016126	4658.33	0.00635453	12	11	0.05	sterol biosynthetic process	biological_process
GO:0042790	2501	0.00783827	2	2	0.051	transcription of nuclear large rRNA transcript from RNA polymerase I promoter	biological_process
GO:0019230	2507	0.00456667	2	2	0.051	proprioception	biological_process
GO:0035754	2559.5	0.0603787	2	2	0.051	B cell chemotaxis	biological_process
GO:0042554	4248.57	0.0195939	7	6	0.051	superoxide anion generation	biological_process
GO:0033981	933	0.00990833	1	1	0.052	D-dopachrome decarboxylase activity	molecular_function
GO:0030283	973	0.00970102	1	1	0.052	testosterone dehydrogenase [NAD(P)] activity	molecular_function
GO:0047015	973	0.00970102	1	1	0.052	3-hydroxy-2-methylbutyryl-CoA dehydrogenase activity	molecular_function
GO:0060557	2603.5	0.0258148	2	2	0.052	positive regulation of vitamin D biosynthetic process	biological_process
GO:0030292	2632.5	0.0171505	2	2	0.052	protein tyrosine kinase inhibitor activity	molecular_function
GO:0071346	5049.45	0.0225039	20	16	0.052	cellular response to interferon-gamma	biological_process
GO:0032615	824	0.010836	1	1	0.053	interleukin-12 production	biological_process
GO:0051490	824	0.010836	1	1	0.053	negative regulation of filopodium assembly	biological_process
GO:1900163	824	0.010836	1	1	0.053	positive regulation of phospholipid scramblase activity	biological_process
GO:2000753	824	0.010836	1	1	0.053	positive regulation of glucosylceramide catabolic process	biological_process
GO:2000755	824	0.010836	1	1	0.053	positive regulation of sphingomyelin catabolic process	biological_process
GO:0042134	971	0.00971659	1	1	0.053	rRNA primary transcript binding	molecular_function
GO:0050820	2570	0.0498413	2	2	0.053	positive regulation of coagulation	biological_process
GO:0047017	2596	0.00731326	2	2	0.053	prostaglandin-F synthase activity	molecular_function
GO:0045123	2603.5	0.0258148	2	2	0.053	cellular extravasation	biological_process
GO:0042347	3967	0.00237219	6	6	0.053	negative regulation of NF-kappaB import into nucleus	biological_process
GO:1902108	4308.5	0.00158723	8	8	0.053	regulation of mitochondrial membrane permeability involved in apoptotic process	biological_process
GO:0019477	929	0.0100129	1	1	0.054	L-lysine catabolic process	biological_process
GO:0047130	929	0.0100129	1	1	0.054	saccharopine dehydrogenase (NADP+, L-lysine-forming) activity	molecular_function
GO:0047131	929	0.0100129	1	1	0.054	saccharopine dehydrogenase (NAD+, L-glutamate-forming) activity	molecular_function
GO:0036334	1228	0.00829167	1	1	0.054	epidermal stem cell homeostasis	biological_process
GO:0051533	2603.5	0.0258148	2	2	0.054	positive regulation of NFAT protein import into nucleus	biological_process
GO:1900159	2615.5	0.0220469	2	2	0.054	positive regulation of bone mineralization involved in bone maturation	biological_process
GO:0072674	2650.5	0.0149579	2	2	0.054	multinuclear osteoclast differentiation	biological_process
GO:0043495	3764.2	0.0080329	5	4	0.054	protein anchor	molecular_function
GO:0045080	4354.33	0.00813075	9	8	0.054	positive regulation of chemokine biosynthetic process	biological_process
GO:0006672	4561.8	0.000878333	10	10	0.054	ceramide metabolic process	biological_process
GO:0006955	5940.95	0.0103879	164	112	0.054	immune response	biological_process
GO:0047395	699	0.0123008	1	1	0.055	glycerophosphoinositol glycerophosphodiesterase activity	molecular_function
GO:0043243	2603.5	0.0258148	2	2	0.055	positive regulation of protein complex disassembly	biological_process
GO:0030505	3055.33	0.00442504	3	3	0.055	inorganic diphosphate transport	biological_process
GO:0045086	4412.2	0.00368908	10	9	0.055	positive regulation of interleukin-2 biosynthetic process	biological_process
GO:0007076	4658.77	0.000901709	13	13	0.055	mitotic chromosome condensation	biological_process
GO:0002882	1109	0.00890351	1	1	0.056	positive regulation of chronic inflammatory response to non-antigenic stimulus	biological_process
GO:0035303	1156	0.00865385	1	1	0.056	regulation of dephosphorylation	biological_process
GO:0002268	3048	0.00386858	3	3	0.056	follicular dendritic cell differentiation	biological_process
GO:0033257	3048	0.00386858	3	3	0.056	Bcl3/NF-kappaB2 complex	cellular_component
GO:0032269	3187.33	0.00461695	3	3	0.056	negative regulation of cellular protein metabolic process	biological_process
GO:0043518	4754.31	0.0015442	13	12	0.056	negative regulation of DNA damage response, signal transduction by p53 class mediator	biological_process
GO:0005719	5016.78	0.00196619	18	16	0.056	nuclear euchromatin	cellular_component
GO:0004686	1051	0.00926461	1	1	0.057	elongation factor-2 kinase activity	molecular_function
GO:0004733	2751	0.00916078	2	2	0.057	pyridoxamine-phosphate oxidase activity	molecular_function
GO:0008615	2751	0.00916078	2	2	0.057	pyridoxine biosynthetic process	biological_process
GO:0035650	3235.67	0.00311742	3	3	0.057	AP-1 adaptor complex binding	molecular_function
GO:0005896	3455.5	0.0167373	4	4	0.057	interleukin-6 receptor complex	cellular_component
GO:0006390	3767.5	0.00840026	6	5	0.057	transcription from mitochondrial promoter	biological_process
GO:0035102	4129.57	0.00155215	7	7	0.057	PRC1 complex	cellular_component
GO:0050715	5135.91	0.0135516	23	18	0.057	positive regulation of cytokine secretion	biological_process
GO:0004796	3167	0.00331005	3	3	0.058	thromboxane-A synthase activity	molecular_function
GO:0010957	3174.33	0.00350266	3	3	0.058	negative regulation of vitamin D biosynthetic process	biological_process
GO:0031584	3391	0.118742	3	3	0.058	activation of phospholipase D activity	biological_process
GO:0030306	4205.71	0.00358347	7	6	0.058	ADP-ribosylation factor binding	molecular_function
GO:0034142	4351.29	0.00489171	7	6	0.058	toll-like receptor 4 signaling pathway	biological_process
GO:0010972	985	0.00962963	1	1	0.059	negative regulation of G2/M transition of mitotic cell cycle	biological_process
GO:0003945	3301.67	0.00325214	3	3	0.059	N-acetyllactosamine synthase activity	molecular_function
GO:0070431	3409.5	0.00639352	4	4	0.059	nucleotide-binding oligomerization domain containing 2 signaling pathway	biological_process
GO:0045359	3729.4	0.00230059	5	5	0.059	positive regulation of interferon-beta biosynthetic process	biological_process
GO:0051787	3962.67	0.00210511	6	6	0.059	misfolded protein binding	molecular_function
GO:0050733	4476	0.00104477	9	9	0.059	RS domain binding	molecular_function
GO:0050965	2639.5	0.0164362	2	2	0.06	detection of temperature stimulus involved in sensory perception of pain	biological_process
GO:0033227	2679.5	0.0124645	2	2	0.06	dsRNA transport	biological_process
GO:0008329	3047	0.00548312	3	3	0.06	signaling pattern recognition receptor activity	molecular_function
GO:0016175	4109	0.0228595	6	5	0.06	superoxide-generating NADPH oxidase activity	molecular_function
GO:0006515	4363.11	0.00347945	9	8	0.06	misfolded or incompletely synthesized protein catabolic process	biological_process
GO:0060315	4396.78	0.00565213	9	8	0.06	negative regulation of ryanodine-sensitive calcium-release channel activity	biological_process
GO:0006469	5396.97	0.00366328	36	29	0.06	negative regulation of protein kinase activity	biological_process
GO:0035091	5593.84	0.00510414	51	40	0.06	phosphatidylinositol binding	molecular_function
GO:0042036	970	0.00972251	1	1	0.061	negative regulation of cytokine biosynthetic process	biological_process
GO:0031084	2777	0.00831667	2	2	0.061	BLOC-2 complex	cellular_component
GO:0048018	3061	0.0408636	3	3	0.061	receptor agonist activity	molecular_function
GO:0005584	3468.25	0.0028487	4	4	0.061	collagen type I trimer	cellular_component
GO:2001137	3880.33	0.0132873	6	5	0.061	positive regulation of endocytic recycling	biological_process
GO:0010569	4106	0.0027763	6	6	0.061	regulation of double-strand break repair via homologous recombination	biological_process
GO:0050900	5078.35	0.0144459	17	13	0.061	leukocyte migration	biological_process
GO:0042754	2755	0.00904208	2	2	0.062	negative regulation of circadian rhythm	biological_process
GO:0045719	3234.33	0.00397884	3	3	0.062	negative regulation of glycogen biosynthetic process	biological_process
GO:2000097	1136	0.00872857	1	1	0.063	regulation of smooth muscle cell-matrix adhesion	biological_process
GO:0035357	2755.5	0.00902868	2	2	0.063	peroxisome proliferator activated receptor signaling pathway	biological_process
GO:0008641	3940.17	0.00216905	6	6	0.063	small protein activating enzyme activity	molecular_function
GO:0060055	4265	0.00656426	7	6	0.063	angiogenesis involved in wound healing	biological_process
GO:0006892	4706.18	0.00810253	11	9	0.063	post-Golgi vesicle-mediated transport	biological_process
GO:0004707	4866.58	0.00368196	12	10	0.063	MAP kinase activity	molecular_function
GO:0052856	927	0.0100273	1	1	0.064	NADHX epimerase activity	molecular_function
GO:0035402	2707.5	0.0110835	2	2	0.064	histone kinase activity (H3-T11 specific)	molecular_function
GO:0035407	2707.5	0.0110835	2	2	0.064	histone H3-T11 phosphorylation	biological_process
GO:0060336	3359	0.00646357	3	3	0.064	negative regulation of interferon-gamma-mediated signaling pathway	biological_process
GO:0000774	3932.2	0.00879774	5	5	0.064	adenyl-nucleotide exchange factor activity	molecular_function
GO:0006379	4014.67	0.00250041	6	6	0.064	mRNA cleavage	biological_process
GO:0019886	4537.22	0.00383525	9	8	0.064	antigen processing and presentation of exogenous peptide antigen via MHC class II	biological_process
GO:0051017	5078.45	0.0119705	20	15	0.064	actin filament bundle assembly	biological_process
GO:0061077	5143.19	0.00320967	21	16	0.064	chaperone-mediated protein folding	biological_process
GO:0006361	3303.33	0.00386109	3	3	0.065	transcription initiation from RNA polymerase I promoter	biological_process
GO:0015074	3526.25	0.00371673	4	4	0.065	DNA integration	biological_process
GO:0030515	3903.6	0.00369732	5	5	0.065	snoRNA binding	molecular_function
GO:0032715	4972.41	0.00404301	17	15	0.065	negative regulation of interleukin-6 production	biological_process
GO:0050829	5108.61	0.0140143	18	13	0.065	defense response to Gram-negative bacterium	biological_process
GO:0005547	5149.9	0.00288323	21	17	0.065	phosphatidylinositol-3,4,5-trisphosphate binding	molecular_function
GO:0021812	1066	0.00914769	1	1	0.066	neuronal-glial interaction involved in cerebral cortex radial glia guided migration	biological_process
GO:0004597	1219	0.00832536	1	1	0.066	peptide-aspartate beta-dioxygenase activity	molecular_function
GO:0031585	1219	0.00832536	1	1	0.066	regulation of inositol 1,4,5-trisphosphate-sensitive calcium-release channel activity	biological_process
GO:0032541	1219	0.00832536	1	1	0.066	cortical endoplasmic reticulum	cellular_component
GO:0042264	1219	0.00832536	1	1	0.066	peptidyl-aspartic acid hydroxylation	biological_process
GO:1901879	1219	0.00832536	1	1	0.066	regulation of protein depolymerization	biological_process
GO:0070889	2721	0.0104539	2	2	0.066	platelet alpha granule organization	biological_process
GO:0002032	2821.5	0.0072334	2	2	0.066	desensitization of G-protein coupled receptor protein signaling pathway by arrestin	biological_process
GO:0006401	4268.57	0.00147875	7	7	0.066	RNA catabolic process	biological_process
GO:0032020	4326.12	0.00123503	8	8	0.066	ISG15-protein conjugation	biological_process
GO:0051059	5100.85	0.00811547	20	15	0.066	NF-kappaB binding	molecular_function
GO:0042110	5185.35	0.00590498	23	18	0.066	T cell activation	biological_process
GO:0045324	1291	0.00797222	1	1	0.067	late endosome to vacuole transport	biological_process
GO:0006363	3303.33	0.00386109	3	3	0.067	termination of RNA polymerase I transcription	biological_process
GO:0051716	3505.5	0.00265923	4	4	0.067	cellular response to stimulus	biological_process
GO:0036042	3647.75	0.00220798	4	4	0.067	long-chain fatty acyl-CoA binding	molecular_function
GO:0009408	4574.67	0.0030208	9	8	0.067	response to heat	biological_process
GO:0016747	5495.03	0.00164249	39	32	0.067	transferase activity, transferring acyl groups other than amino-acyl groups	molecular_function
GO:1990384	1218	0.00832576	1	1	0.068	hyaloid vascular plexus regression	biological_process
GO:0005586	1311	0.00787063	1	1	0.068	collagen type III trimer	cellular_component
GO:0030337	2643.5	0.0156984	2	2	0.068	DNA polymerase processivity factor activity	molecular_function
GO:0019885	2687	0.0119167	2	2	0.068	antigen processing and presentation of endogenous peptide antigen via MHC class I	biological_process
GO:0007249	4990.36	0.00441962	14	11	0.068	I-kappaB kinase/NF-kappaB signaling	biological_process
GO:0090231	1077	0.00907353	1	1	0.069	regulation of spindle checkpoint	biological_process
GO:0010611	1149	0.00869005	1	1	0.069	regulation of cardiac muscle hypertrophy	biological_process
GO:0015858	2657.5	0.00588333	2	2	0.069	nucleoside transport	biological_process
GO:0045620	2661.5	0.00427059	2	2	0.069	negative regulation of lymphocyte differentiation	biological_process
GO:0002260	4098.5	0.00601217	6	5	0.069	lymphocyte homeostasis	biological_process
GO:0008253	4114.14	0.00153497	7	7	0.069	5'-nucleotidase activity	molecular_function
GO:0050796	5192.33	0.00500689	21	17	0.069	regulation of insulin secretion	biological_process
GO:0006457	5877.87	0.00234396	107	79	0.069	protein folding	biological_process
GO:0000255	1139	0.00872497	1	1	0.07	allantoin metabolic process	biological_process
GO:0006600	1139	0.00872497	1	1	0.07	creatine metabolic process	biological_process
GO:0046543	1139	0.00872497	1	1	0.07	development of secondary female sexual characteristics	biological_process
GO:0070672	1139	0.00872497	1	1	0.07	response to interleukin-15	biological_process
GO:0001758	2800	0.00768213	2	2	0.07	retinal dehydrogenase activity	molecular_function
GO:0090341	2816	0.00733205	2	2	0.07	negative regulation of secretion of lysosomal enzymes	biological_process
GO:0003726	2874.5	0.00636636	2	2	0.07	double-stranded RNA adenosine deaminase activity	molecular_function
GO:0047499	3310.67	0.00295463	3	3	0.07	calcium-independent phospholipase A2 activity	molecular_function
GO:0032680	3439	0.0146979	3	3	0.07	regulation of tumor necrosis factor production	biological_process
GO:0006691	3550.25	0.0306051	4	4	0.07	leukotriene metabolic process	biological_process
GO:0050942	3980.4	0.0149058	5	5	0.07	positive regulation of pigment cell differentiation	biological_process
GO:0033617	4047.6	0.00184952	5	5	0.07	mitochondrial respiratory chain complex IV assembly	biological_process
GO:0060019	1250	0.00821652	1	1	0.071	radial glial cell differentiation	biological_process
GO:0004679	1319	0.00783069	1	1	0.071	AMP-activated protein kinase activity	molecular_function
GO:1901563	1319	0.00783069	1	1	0.071	response to camptothecin	biological_process
GO:0070436	2677	0.00435987	2	2	0.071	Grb2-EGFR complex	cellular_component
GO:0045899	2735.5	0.00979333	2	2	0.071	positive regulation of RNA polymerase II transcriptional preinitiation complex assembly	biological_process
GO:0033210	3658.75	0.0123176	4	4	0.071	leptin-mediated signaling pathway	biological_process
GO:0009235	3671	0.00257061	4	4	0.071	cobalamin metabolic process	biological_process
GO:0070063	3899.6	0.002146	5	5	0.071	RNA polymerase binding	molecular_function
GO:2000427	4469.88	0.00174062	8	8	0.071	positive regulation of apoptotic cell clearance	biological_process
GO:0031985	4732.83	0.00164473	12	11	0.071	Golgi cisterna	cellular_component
GO:0008269	1281	0.00805714	1	1	0.072	JAK pathway signal transduction adaptor activity	molecular_function
GO:0004853	1354	0.0075899	1	1	0.072	uroporphyrinogen decarboxylase activity	molecular_function
GO:0000796	4474	0.00127778	8	8	0.072	condensin complex	cellular_component
GO:0005762	4825.5	0.00251469	12	10	0.072	mitochondrial large ribosomal subunit	cellular_component
GO:0005758	5406	0.00222973	34	27	0.072	mitochondrial intermembrane space	cellular_component
GO:0030208	1180	0.00853846	1	1	0.073	dermatan sulfate biosynthetic process	biological_process
GO:0047757	1180	0.00853846	1	1	0.073	chondroitin-glucuronate 5-epimerase activity	molecular_function
GO:0034351	4173.33	0.0050625	6	5	0.073	negative regulation of glial cell apoptotic process	biological_process
GO:0004842	5998.12	0.00236346	192	145	0.073	ubiquitin-protein transferase activity	molecular_function
GO:0031440	1041	0.00932738	1	1	0.074	regulation of mRNA 3'-end processing	biological_process
GO:0032412	1041	0.00932738	1	1	0.074	regulation of ion transmembrane transporter activity	biological_process
GO:0047444	1378	0.00747786	1	1	0.074	N-acylneuraminate-9-phosphate synthase activity	molecular_function
GO:0004826	3768.5	0.00231017	4	4	0.074	phenylalanine-tRNA ligase activity	molecular_function
GO:0006015	1144	0.00870588	1	1	0.075	5-phosphoribose 1-diphosphate biosynthetic process	biological_process
GO:0009156	1144	0.00870588	1	1	0.075	ribonucleoside monophosphate biosynthetic process	biological_process
GO:0008478	1163	0.00863137	1	1	0.075	pyridoxal kinase activity	molecular_function
GO:0009443	1163	0.00863137	1	1	0.075	pyridoxal 5'-phosphate salvage	biological_process
GO:0031403	1163	0.00863137	1	1	0.075	lithium ion binding	molecular_function
GO:0035581	1467	0.00709333	1	1	0.075	sequestering of extracellular ligand from receptor	biological_process
GO:0043382	1467	0.00709333	1	1	0.075	positive regulation of memory T cell differentiation	biological_process
GO:0008064	2718.5	0.0104908	2	2	0.075	regulation of actin polymerization or depolymerization	biological_process
GO:0032688	3628.5	0.00255	4	4	0.075	negative regulation of interferon-beta production	biological_process
GO:0010766	3631	0.00270364	4	4	0.075	negative regulation of sodium ion transport	biological_process
GO:0004948	3958.4	0.00171255	5	5	0.075	calcitonin receptor activity	molecular_function
GO:0019221	5711.75	0.0052206	61	43	0.075	cytokine-mediated signaling pathway	biological_process
GO:0001727	1151	0.00867051	1	1	0.076	lipid kinase activity	molecular_function
GO:0046834	1151	0.00867051	1	1	0.076	lipid phosphorylation	biological_process
GO:0004757	1577	0.00678788	1	1	0.076	sepiapterin reductase activity	molecular_function
GO:0006558	1577	0.00678788	1	1	0.076	L-phenylalanine metabolic process	biological_process
GO:0019889	1577	0.00678788	1	1	0.076	pteridine metabolic process	biological_process
GO:0046146	1577	0.00678788	1	1	0.076	tetrahydrobiopterin metabolic process	biological_process
GO:0043367	3413	0.00511754	3	3	0.076	CD4-positive, alpha-beta T cell differentiation	biological_process
GO:0030151	3445.67	0.0122401	3	3	0.076	molybdenum ion binding	molecular_function
GO:0043227	3726.75	0.00245855	4	4	0.076	membrane-bounded organelle	cellular_component
GO:0007176	3948	0.0202365	5	5	0.076	regulation of epidermal growth factor-activated receptor activity	biological_process
GO:0006302	5613.61	0.00140111	44	36	0.076	double-strand break repair	biological_process
GO:0006950	5664.54	0.00265148	54	41	0.076	response to stress	biological_process
GO:0002764	1292	0.00796154	1	1	0.077	immune response-regulating signaling pathway	biological_process
GO:0010813	1292	0.00796154	1	1	0.077	neuropeptide catabolic process	biological_process
GO:0030108	1292	0.00796154	1	1	0.077	HLA-A specific activating MHC class I receptor activity	molecular_function
GO:0060448	1292	0.00796154	1	1	0.077	dichotomous subdivision of terminal units involved in lung branching	biological_process
GO:0000725	1500	0.00701087	1	1	0.077	recombinational repair	biological_process
GO:0032693	3428.67	0.0184787	3	3	0.077	negative regulation of interleukin-10 production	biological_process
GO:0035174	4049.4	0.00194709	5	5	0.077	histone serine kinase activity	molecular_function
GO:0006851	4321.29	0.00447112	7	6	0.077	mitochondrial calcium ion transport	biological_process
GO:0007623	5379.56	0.00208674	27	22	0.077	circadian rhythm	biological_process
GO:0047280	1324	0.00779394	1	1	0.078	nicotinamide phosphoribosyltransferase activity	molecular_function
GO:0031405	1339	0.00766552	1	1	0.078	lipoic acid binding	molecular_function
GO:0060334	2883	0.0062822	2	2	0.078	regulation of interferon-gamma-mediated signaling pathway	biological_process
GO:0048167	4814.42	0.010121	12	10	0.078	regulation of synaptic plasticity	biological_process
GO:0016071	1413	0.00729154	1	1	0.079	mRNA metabolic process	biological_process
GO:0031493	3303.67	0.00327407	3	3	0.079	nucleosomal histone binding	molecular_function
GO:0001635	3744.25	0.00240597	4	4	0.079	calcitonin gene-related polypeptide receptor activity	molecular_function
GO:0032897	4104.67	0.00286825	6	6	0.079	negative regulation of viral transcription	biological_process
GO:0002526	4297.67	0.0174535	6	5	0.079	acute inflammatory response	biological_process
GO:0006983	4741.5	0.00240984	10	9	0.079	ER overload response	biological_process
GO:0051099	4792.64	0.00531585	11	9	0.079	positive regulation of binding	biological_process
GO:0046907	4264.71	0.0106037	7	6	0.08	intracellular transport	biological_process
GO:0072112	1455	0.007125	1	1	0.081	glomerular visceral epithelial cell differentiation	biological_process
GO:0005952	3542	0.00577453	3	3	0.081	cAMP-dependent protein kinase complex	cellular_component
GO:0008603	3542	0.00577453	3	3	0.081	cAMP-dependent protein kinase regulator activity	molecular_function
GO:0035928	3825.25	0.00227024	4	4	0.081	rRNA import into mitochondrion	biological_process
GO:0060856	1175	0.00857818	1	1	0.082	establishment of blood-brain barrier	biological_process
GO:1990379	1175	0.00857818	1	1	0.082	lipid transport across blood brain barrier	biological_process
GO:0042904	1373	0.00749411	1	1	0.082	9-cis-retinoic acid biosynthetic process	biological_process
GO:0000958	2814	0.00375897	2	2	0.082	mitochondrial mRNA catabolic process	biological_process
GO:0000962	2814	0.00375897	2	2	0.082	positive regulation of mitochondrial RNA catabolic process	biological_process
GO:0000965	2814	0.00375897	2	2	0.082	mitochondrial RNA 3'-end processing	biological_process
GO:0045025	2814	0.00375897	2	2	0.082	mitochondrial degradosome	cellular_component
GO:0045792	2881	0.00418434	2	2	0.082	negative regulation of cell size	biological_process
GO:0031727	2881.5	0.00629583	2	2	0.082	CCR2 chemokine receptor binding	molecular_function
GO:0035684	2881.5	0.00629583	2	2	0.082	helper T cell extravasation	biological_process
GO:0090265	2881.5	0.00629583	2	2	0.082	positive regulation of immune complex clearance by monocytes and macrophages	biological_process
GO:2000502	2881.5	0.00629583	2	2	0.082	negative regulation of natural killer cell chemotaxis	biological_process
GO:0004788	1467	0.00709333	1	1	0.083	thiamine diphosphokinase activity	molecular_function
GO:0009229	1467	0.00709333	1	1	0.083	thiamine diphosphate biosynthetic process	biological_process
GO:0030975	1467	0.00709333	1	1	0.083	thiamine binding	molecular_function
GO:0032872	2841.5	0.00693468	2	2	0.083	regulation of stress-activated MAPK cascade	biological_process
GO:0060236	4267.8	0.00128667	5	5	0.083	regulation of mitotic spindle organization	biological_process
GO:0048535	4675.5	0.0527057	10	7	0.083	lymph node development	biological_process
GO:0044070	5123.67	0.00547169	18	13	0.083	regulation of anion transport	biological_process
GO:0002821	3819.75	0.0380123	4	4	0.084	positive regulation of adaptive immune response	biological_process
GO:0051096	4237.67	0.00181111	6	6	0.084	positive regulation of helicase activity	biological_process
GO:0005125	5830.73	0.0162674	90	60	0.084	cytokine activity	molecular_function
GO:0034263	1309	0.007875	1	1	0.085	autophagy in response to ER overload	biological_process
GO:0006850	2831.5	0.00707697	2	2	0.085	mitochondrial pyruvate transport	biological_process
GO:0050833	2831.5	0.00707697	2	2	0.085	pyruvate transmembrane transporter activity	molecular_function
GO:1901475	2831.5	0.00707697	2	2	0.085	pyruvate transmembrane transport	biological_process
GO:0021501	2851	0.00365357	2	2	0.085	prechordal plate formation	biological_process
GO:0021547	2851	0.00365357	2	2	0.085	midbrain-hindbrain boundary initiation	biological_process
GO:2000744	2851	0.00365357	2	2	0.085	positive regulation of anterior head development	biological_process
GO:0070365	2857	0.00662471	2	2	0.085	hepatocyte differentiation	biological_process
GO:0034553	2892	0.00617036	2	2	0.085	mitochondrial respiratory chain complex II assembly	biological_process
GO:0032930	2955	0.00541799	2	2	0.085	positive regulation of superoxide anion generation	biological_process
GO:0007030	5578.08	0.00542586	38	29	0.085	Golgi organization	biological_process
GO:0005635	5704.24	0.00207741	55	43	0.085	nuclear envelope	cellular_component
GO:1990075	3420.67	0.0217435	3	3	0.086	periciliary membrane compartment	cellular_component
GO:0050921	4369.86	0.00119643	7	7	0.086	positive regulation of chemotaxis	biological_process
GO:0030904	4445.57	0.00292558	7	6	0.086	retromer complex	cellular_component
GO:0005164	5365.68	0.0127777	25	20	0.086	tumor necrosis factor receptor binding	molecular_function
GO:0002368	1362	0.00753611	1	1	0.087	B cell cytokine production	biological_process
GO:0030135	1362	0.00753611	1	1	0.087	coated vesicle	cellular_component
GO:0048291	1362	0.00753611	1	1	0.087	isotype switching to IgG isotypes	biological_process
GO:0004632	1612	0.0066087	1	1	0.087	phosphopantothenate--cysteine ligase activity	molecular_function
GO:0009743	2804.5	0.00759127	2	2	0.087	response to carbohydrate	biological_process
GO:0035505	2804.5	0.00759127	2	2	0.087	positive regulation of myosin light chain kinase activity	biological_process
GO:0070164	2804.5	0.00759127	2	2	0.087	negative regulation of adiponectin secretion	biological_process
GO:0071639	2804.5	0.00759127	2	2	0.087	positive regulation of monocyte chemotactic protein-1 production	biological_process
GO:0001818	3400.33	0.00286508	3	3	0.087	negative regulation of cytokine production	biological_process
GO:0051900	3579.33	0.00477184	3	3	0.087	regulation of mitochondrial depolarization	biological_process
GO:0031063	3869	0.00259419	5	5	0.087	regulation of histone deacetylation	biological_process
GO:0002827	4083.6	0.0162328	5	4	0.087	positive regulation of T-helper 1 type immune response	biological_process
GO:0050786	4557.88	0.00286618	8	7	0.087	RAGE receptor binding	molecular_function
GO:1902306	1398	0.00736842	1	1	0.088	negative regulation of sodium ion transmembrane transport	biological_process
GO:2000650	1398	0.00736842	1	1	0.088	negative regulation of sodium ion transmembrane transporter activity	biological_process
GO:0003985	2944	0.00553914	2	2	0.088	acetyl-CoA C-acetyltransferase activity	molecular_function
GO:0032324	3531	0.00604235	3	3	0.088	molybdopterin cofactor biosynthetic process	biological_process
GO:0004506	1547	0.00687428	1	1	0.089	squalene monooxygenase activity	molecular_function
GO:0004904	3015	0.004	2	2	0.089	interferon receptor activity	molecular_function
GO:0061309	3109.5	0.00437308	2	2	0.089	cardiac neural crest cell development involved in outflow tract morphogenesis	biological_process
GO:0061444	3109.5	0.00437308	2	2	0.089	endocardial cushion cell development	biological_process
GO:0072017	3109.5	0.00437308	2	2	0.089	distal tubule development	biological_process
GO:0072070	3109.5	0.00437308	2	2	0.089	loop of Henle development	biological_process
GO:0032700	4682.11	0.00719471	9	8	0.089	negative regulation of interleukin-17 production	biological_process
GO:0008379	2841.5	0.00693468	2	2	0.09	thioredoxin peroxidase activity	molecular_function
GO:0030314	2933.5	0.0056246	2	2	0.09	junctional membrane complex	cellular_component
GO:0090150	2974.5	0.00522144	2	2	0.09	establishment of protein localization to membrane	biological_process
GO:0004017	4463.43	0.00102572	7	7	0.09	adenylate kinase activity	molecular_function
GO:0002523	4598.38	0.000761842	8	8	0.09	leukocyte migration involved in inflammatory response	biological_process
GO:0031519	5041.07	0.00166008	15	13	0.09	PcG protein complex	cellular_component
GO:0004569	1391	0.00742063	1	1	0.091	glycoprotein endo-alpha-1,2-mannosidase activity	molecular_function
GO:0018025	1424	0.00725	1	1	0.091	calmodulin-lysine N-methyltransferase activity	molecular_function
GO:0060668	1931	0.00561877	1	1	0.091	regulation of branching involved in salivary gland morphogenesis by extracellular matrix-epithelial cell signaling	biological_process
GO:0043089	3392.67	0.0890905	3	3	0.091	positive regulation of Cdc42 GTPase activity	biological_process
GO:0045064	4164.2	0.00589882	5	4	0.091	T-helper 2 cell differentiation	biological_process
GO:0045088	4684.89	0.0084443	9	8	0.091	regulation of innate immune response	biological_process
GO:0035794	3420	0.0219693	3	3	0.092	positive regulation of mitochondrial membrane permeability	biological_process
GO:0019205	4463.43	0.00102572	7	7	0.092	nucleobase-containing compound kinase activity	molecular_function
GO:0051233	4672	0.00286976	9	8	0.092	spindle midzone	cellular_component
GO:0030677	2916	0.00580427	2	2	0.093	ribonuclease P complex	cellular_component
GO:1902176	4186.5	0.00531083	6	6	0.093	negative regulation of oxidative stress-induced intrinsic apoptotic signaling pathway	biological_process
GO:0006172	4359.67	0.00119668	6	6	0.093	ADP biosynthetic process	biological_process
GO:0046033	4359.67	0.00119668	6	6	0.093	AMP metabolic process	biological_process
GO:0016798	5534	0.00362965	36	28	0.093	hydrolase activity, acting on glycosyl bonds	molecular_function
GO:0000910	5608.5	0.0042115	38	30	0.093	cytokinesis	biological_process
GO:0048822	1394	0.00739253	1	1	0.094	enucleate erythrocyte development	biological_process
GO:0035517	1462	0.0071024	1	1	0.094	PR-DUB complex	cellular_component
GO:0006528	1786	0.00608516	1	1	0.094	asparagine metabolic process	biological_process
GO:0050152	1786	0.00608516	1	1	0.094	omega-amidase activity	molecular_function
GO:0010587	1888	0.00573333	1	1	0.094	miRNA catabolic process	biological_process
GO:0031664	1888	0.00573333	1	1	0.094	regulation of lipopolysaccharide-mediated signaling pathway	biological_process
GO:0042116	4287.17	0.00770406	6	5	0.094	macrophage activation	biological_process
GO:0071539	4488.86	0.00534144	7	6	0.094	protein localization to centrosome	biological_process
GO:0045351	4494.29	0.00114286	7	7	0.094	type I interferon biosynthetic process	biological_process
GO:0008305	5260.4	0.00418427	20	16	0.094	integrin complex	cellular_component
GO:0003755	5548.18	0.00214113	40	31	0.094	peptidyl-prolyl cis-trans isomerase activity	molecular_function
GO:0031943	1569	0.00681818	1	1	0.095	regulation of glucocorticoid metabolic process	biological_process
GO:0015379	3533	0.00600137	3	3	0.095	potassium:chloride symporter activity	molecular_function
GO:0032875	2088	0.0052	1	1	0.096	regulation of DNA endoreduplication	biological_process
GO:0050663	2913.5	0.00586325	2	2	0.096	cytokine secretion	biological_process
GO:0046688	2922.5	0.00574167	2	2	0.096	response to copper ion	biological_process
GO:0034620	3008.5	0.00498129	2	2	0.096	cellular response to unfolded protein	biological_process
GO:0046718	4645.57	0.00546895	7	6	0.096	viral entry into host cell	biological_process
GO:0051443	4758.78	0.00191516	9	8	0.096	positive regulation of ubiquitin-protein transferase activity	biological_process
GO:0030544	5127.5	0.0067235	14	11	0.096	Hsp70 protein binding	molecular_function
GO:0032465	5164.86	0.000712585	14	13	0.096	regulation of cytokinesis	biological_process
GO:0031579	2974.5	0.00522144	2	2	0.097	membrane raft organization	biological_process
GO:0005337	3467	0.00392222	3	3	0.097	nucleoside transmembrane transporter activity	molecular_function
GO:1901642	3467	0.00392222	3	3	0.097	nucleoside transmembrane transport	biological_process
GO:0060710	3521.67	0.00260298	3	3	0.097	chorio-allantoic fusion	biological_process
GO:0007143	3530.33	0.00352451	3	3	0.097	female meiotic division	biological_process
GO:0006991	3643	0.00383704	3	3	0.097	response to sterol depletion	biological_process
GO:0071541	4576.88	0.00118712	8	8	0.097	eukaryotic translation initiation factor 3 complex, eIF3m	cellular_component
GO:0016235	4894.91	0.00580641	11	9	0.097	aggresome	cellular_component
GO:0042806	2956	0.00496078	2	2	0.098	fucose binding	molecular_function
GO:0043366	2967.5	0.00424499	2	2	0.098	beta selection	biological_process
GO:0001739	4094.4	0.00163968	5	5	0.099	sex chromatin	cellular_component
GO:0032825	4434.57	0.00408175	7	6	0.099	positive regulation of natural killer cell differentiation	biological_process
GO:0043304	4782	0.00804709	9	7	0.099	regulation of mast cell degranulation	biological_process
GO:0001054	5081.57	0.00204888	14	12	0.099	RNA polymerase I activity	molecular_function
GO:0090043	3421.33	0.00370827	3	3	0.1	regulation of tubulin deacetylation	biological_process
GO:0006987	3672	0.002325	3	3	0.1	activation of signaling protein activity involved in unfolded protein response	biological_process
GO:0071803	3963.5	0.016355	4	3	0.1	positive regulation of podosome assembly	biological_process
GO:0006639	4156.8	0.00209611	5	5	0.1	acylglycerol metabolic process	biological_process
GO:0016780	4460	0.00105238	7	7	0.1	phosphotransferase activity, for other substituted phosphate groups	molecular_function
GO:0006796	4737.11	0.00226707	9	8	0.1	phosphate-containing compound metabolic process	biological_process
GO:0032733	5186.23	0.00621544	13	10	0.1	positive regulation of interleukin-10 production	biological_process
GO:0045672	5200.65	0.00754044	17	14	0.1	positive regulation of osteoclast differentiation	biological_process
GO:0009103	5501.96	0.00273456	26	20	0.1	lipopolysaccharide biosynthetic process	biological_process
GO:0038168	1886	0.00573333	1	1	0.101	epidermal growth factor receptor signaling pathway via I-kappaB kinase/NF-kappaB cascade	biological_process
GO:1901222	1886	0.00573333	1	1	0.101	regulation of NIK/NF-kappaB signaling	biological_process
GO:0003842	1894	0.00572381	1	1	0.101	1-pyrroline-5-carboxylate dehydrogenase activity	molecular_function
GO:0006560	1894	0.00572381	1	1	0.101	proline metabolic process	biological_process
GO:0010133	1894	0.00572381	1	1	0.101	proline catabolic process to glutamate	biological_process
GO:0090074	3641	0.0023454	3	3	0.101	negative regulation of protein homodimerization activity	biological_process
GO:0043068	3844.75	0.0129074	4	4	0.102	positive regulation of programmed cell death	biological_process
GO:0051351	3963	0.00347874	4	4	0.102	positive regulation of ligase activity	biological_process
GO:0032611	4173.4	0.00303651	5	5	0.102	interleukin-1 beta production	biological_process
GO:0043372	4182.4	0.00147488	5	5	0.102	positive regulation of CD4-positive, alpha-beta T cell differentiation	biological_process
GO:0017166	4876.9	0.00438678	10	8	0.102	vinculin binding	molecular_function
GO:0046856	4932.9	0.00324399	10	8	0.102	phosphatidylinositol dephosphorylation	biological_process
GO:0080129	1320	0.007825	1	1	0.103	proteasome core complex assembly	biological_process
GO:2001022	4020.5	0.002709	4	4	0.103	positive regulation of response to DNA damage stimulus	biological_process
GO:0034440	2107	0.00515556	1	1	0.104	lipid oxidation	biological_process
GO:0034441	2107	0.00515556	1	1	0.104	plasma lipoprotein particle oxidation	biological_process
GO:0004108	2966.5	0.00530152	2	2	0.104	citrate (Si)-synthase activity	molecular_function
GO:0031247	3049	0.00475	2	2	0.104	actin rod assembly	biological_process
GO:0002315	3191	0.00396954	2	2	0.104	marginal zone B cell differentiation	biological_process
GO:0019730	3191	0.00396954	2	2	0.104	antimicrobial humoral response	biological_process
GO:0032996	3191	0.00396954	2	2	0.104	Bcl3-Bcl10 complex	cellular_component
GO:0045082	3191	0.00396954	2	2	0.104	positive regulation of interleukin-10 biosynthetic process	biological_process
GO:0000375	3891.75	0.00280768	4	4	0.104	RNA splicing, via transesterification reactions	biological_process
GO:0051292	4338	0.00151238	5	5	0.104	nuclear pore complex assembly	biological_process
GO:0036396	4463.5	0.00111111	6	6	0.104	MIS complex	cellular_component
GO:0080009	4463.5	0.00111111	6	6	0.104	mRNA methylation	biological_process
GO:0006333	4579.43	0.0030564	7	6	0.104	chromatin assembly or disassembly	biological_process
GO:0030071	4760.75	0.000469444	8	8	0.104	regulation of mitotic metaphase/anaphase transition	biological_process
GO:0007144	1515	0.00696651	1	1	0.105	female meiosis I	biological_process
GO:0006576	1665	0.00646667	1	1	0.105	cellular biogenic amine metabolic process	biological_process
GO:0032048	1665	0.00646667	1	1	0.105	cardiolipin metabolic process	biological_process
GO:0031716	3217	0.00276471	2	2	0.105	calcitonin receptor binding	molecular_function
GO:0019239	4100.6	0.00147073	5	5	0.105	deaminase activity	molecular_function
GO:0010614	4259.6	0.00134	5	5	0.105	negative regulation of cardiac muscle hypertrophy	biological_process
GO:0042406	1863	0.0058125	1	1	0.106	extrinsic component of endoplasmic reticulum membrane	cellular_component
GO:1900244	1863	0.0058125	1	1	0.106	positive regulation of synaptic vesicle endocytosis	biological_process
GO:0007113	1903	0.00570857	1	1	0.106	endomitotic cell cycle	biological_process
GO:2000256	1903	0.00570857	1	1	0.106	positive regulation of male germ cell proliferation	biological_process
GO:2000984	3950	0.00367486	4	4	0.106	negative regulation of ATP citrate synthase activity	biological_process
GO:0033634	4409.8	0.0953964	5	4	0.106	positive regulation of cell-cell adhesion mediated by integrin	biological_process
GO:0070233	4518.83	0.0936115	6	5	0.106	negative regulation of T cell apoptotic process	biological_process
GO:0043330	5272.5	0.00240378	18	15	0.106	response to exogenous dsRNA	biological_process
GO:2001259	2982	0.00435088	2	2	0.107	positive regulation of cation channel activity	biological_process
GO:0071318	3508.67	0.00366667	3	3	0.107	cellular response to ATP	biological_process
GO:0050856	4600.83	0.018815	6	4	0.107	regulation of T cell receptor signaling pathway	biological_process
GO:0032481	4775.67	0.0337991	9	7	0.107	positive regulation of type I interferon production	biological_process
GO:0003690	5536.68	0.00168739	34	28	0.107	double-stranded DNA binding	molecular_function
GO:0007063	2919	0.00354432	2	2	0.108	regulation of sister chromatid cohesion	biological_process
GO:0060244	3705	0.0032963	3	3	0.108	negative regulation of cell proliferation involved in contact inhibition	biological_process
GO:0061073	3768.33	0.00291538	3	3	0.108	ciliary body morphogenesis	biological_process
GO:0043130	5619.71	0.00407735	34	27	0.108	ubiquitin binding	molecular_function
GO:0045629	1539	0.00689394	1	1	0.109	negative regulation of T-helper 2 cell differentiation	biological_process
GO:0051302	4003.25	0.00189143	4	4	0.109	regulation of cell division	biological_process
GO:0010887	4284.6	0.00701096	5	4	0.109	negative regulation of cholesterol storage	biological_process
GO:0016290	4312	0.00121429	5	5	0.109	palmitoyl-CoA hydrolase activity	molecular_function
GO:0033555	4401.8	0.00129333	5	5	0.109	multicellular organismal response to stress	biological_process
GO:0042585	4644.86	0.000771429	7	7	0.109	germinal vesicle	cellular_component
GO:1902166	4868	0.00181271	9	8	0.109	negative regulation of intrinsic apoptotic signaling pathway in response to DNA damage by p53 class mediator	biological_process
GO:0000793	5455.58	0.00155639	24	20	0.109	condensed chromosome	cellular_component
GO:0050121	1587	0.00675417	1	1	0.11	N-acylglucosamine 2-epimerase activity	molecular_function
GO:0033673	3642.67	0.00383911	3	3	0.11	negative regulation of kinase activity	biological_process
GO:0005657	5277.44	0.00178656	18	15	0.11	replication fork	cellular_component
GO:0016768	2072	0.00524348	1	1	0.111	spermine synthase activity	molecular_function
GO:0047874	2081	0.00521212	1	1	0.111	dolichyldiphosphatase activity	molecular_function
GO:0006686	3659	0.00368764	3	3	0.111	sphingomyelin biosynthetic process	biological_process
GO:0043550	3933	0.00411647	4	4	0.111	regulation of lipid kinase activity	biological_process
GO:0071223	4715.43	0.00427615	7	6	0.111	cellular response to lipoteichoic acid	biological_process
GO:0050665	4774.12	0.0163571	8	7	0.111	hydrogen peroxide biosynthetic process	biological_process
GO:0004792	4833	0.00202021	8	7	0.111	thiosulfate sulfurtransferase activity	molecular_function
GO:0005795	5279.42	0.00258106	19	15	0.111	Golgi stack	cellular_component
GO:0051297	5414.92	0.00231494	25	20	0.111	centrosome organization	biological_process
GO:0034144	4167.8	0.0129587	5	4	0.112	negative regulation of toll-like receptor 4 signaling pathway	biological_process
GO:0007184	4689.88	0.000746032	8	8	0.112	SMAD protein import into nucleus	biological_process
GO:0009615	5795.96	0.00226916	56	45	0.112	response to virus	biological_process
GO:0034458	2070	0.00525128	1	1	0.113	3'-5' RNA helicase activity	molecular_function
GO:0035945	2070	0.00525128	1	1	0.113	mitochondrial ncRNA surveillance	biological_process
GO:0035946	2070	0.00525128	1	1	0.113	mitochondrial mRNA surveillance	biological_process
GO:0070827	2070	0.00525128	1	1	0.113	chromatin maintenance	biological_process
GO:2000827	2070	0.00525128	1	1	0.113	mitochondrial RNA surveillance	biological_process
GO:0002199	4489.83	0.00108532	6	6	0.113	zona pellucida receptor complex	cellular_component
GO:0005832	4489.83	0.00108532	6	6	0.113	chaperonin-containing T-complex	cellular_component
GO:0070652	4859.9	0.00411802	10	8	0.113	HAUS complex	cellular_component
GO:0006335	4930.09	0.00324561	11	9	0.113	DNA replication-dependent nucleosome assembly	biological_process
GO:0043153	5077.64	0.00117931	11	10	0.113	entrainment of circadian clock by photoperiod	biological_process
GO:0043407	5625.46	0.00169793	35	28	0.113	negative regulation of MAP kinase activity	biological_process
GO:0031697	1727	0.0062823	1	1	0.114	beta-1 adrenergic receptor binding	molecular_function
GO:0048022	1727	0.0062823	1	1	0.114	negative regulation of melanin biosynthetic process	biological_process
GO:0006903	1954	0.00552051	1	1	0.114	vesicle targeting	biological_process
GO:0004090	2006	0.00538462	1	1	0.114	carbonyl reductase (NADPH) activity	molecular_function
GO:0008768	3185	0.00401667	2	2	0.114	UDP-sugar diphosphatase activity	molecular_function
GO:0048515	3701	0.00332086	3	3	0.114	spermatid differentiation	biological_process
GO:0003725	5707.07	0.00321764	42	31	0.114	double-stranded RNA binding	molecular_function
GO:0019208	2238	0.00488571	1	1	0.115	phosphatase regulator activity	molecular_function
GO:0061469	3148.5	0.00348081	2	2	0.115	regulation of type B pancreatic cell proliferation	biological_process
GO:0002322	3924.5	0.00192747	4	4	0.115	B cell proliferation involved in immune response	biological_process
GO:0032717	4053.5	0.00150556	4	4	0.115	negative regulation of interleukin-8 production	biological_process
GO:0034715	4069.75	0.00235952	4	4	0.115	pICln-Sm protein complex	cellular_component
GO:0000813	4439	0.037193	5	4	0.115	ESCRT I complex	cellular_component
GO:0090026	4920.12	0.0478361	8	6	0.115	positive regulation of monocyte chemotaxis	biological_process
GO:0030890	5544.88	0.0130551	26	20	0.115	positive regulation of B cell proliferation	biological_process
GO:0004310	3189.5	0.00397849	2	2	0.116	farnesyl-diphosphate farnesyltransferase activity	molecular_function
GO:0002286	4456.67	0.018202	6	5	0.116	T cell activation involved in immune response	biological_process
GO:0003954	5010	0.00154333	10	9	0.116	NADH dehydrogenase activity	molecular_function
GO:0070301	5388.05	0.00712367	21	18	0.116	cellular response to hydrogen peroxide	biological_process
GO:0090502	5541.64	0.00161675	28	23	0.116	RNA phosphodiester bond hydrolysis, endonucleolytic	biological_process
GO:0008446	1553	0.00685909	1	1	0.117	GDP-mannose 4,6-dehydratase activity	molecular_function
GO:0070401	1553	0.00685909	1	1	0.117	NADP+ binding	molecular_function
GO:0071884	1837	0.00592816	1	1	0.117	vitamin D receptor activator activity	molecular_function
GO:0044249	3115	0.00435294	2	2	0.117	cellular biosynthetic process	biological_process
GO:0000413	5641.1	0.00205134	39	30	0.117	protein peptidyl-prolyl isomerization	biological_process
GO:0034506	2411	0.00451765	1	1	0.118	chromosome, centromeric core region	cellular_component
GO:0072356	2411	0.00451765	1	1	0.118	chromosome passenger complex localization to kinetochore	biological_process
GO:0010430	3016.5	0.00493506	2	2	0.118	fatty acid omega-oxidation	biological_process
GO:0008444	3625.33	0.00245556	3	3	0.118	CDP-diacylglycerol-glycerol-3-phosphate 3-phosphatidyltransferase activity	molecular_function
GO:0051310	3625.33	0.00266224	3	3	0.118	metaphase plate congression	biological_process
GO:0071173	3641.33	0.00236288	3	3	0.118	spindle assembly checkpoint	biological_process
GO:0051525	4014.5	0.00864176	4	3	0.118	NFAT protein binding	molecular_function
GO:0016322	4323.4	0.00142375	5	5	0.118	neuron remodeling	biological_process
GO:0015012	4674.71	0.00280687	7	6	0.118	heparan sulfate proteoglycan biosynthetic process	biological_process
GO:0004820	2161	0.00505556	1	1	0.119	glycine-tRNA ligase activity	molecular_function
GO:0006426	2161	0.00505556	1	1	0.119	glycyl-tRNA aminoacylation	biological_process
GO:0015966	2161	0.00505556	1	1	0.119	diadenosine tetraphosphate biosynthetic process	biological_process
GO:0002060	2200	0.00496667	1	1	0.119	purine nucleobase binding	molecular_function
GO:0019842	2200	0.00496667	1	1	0.119	vitamin binding	molecular_function
GO:0032052	2200	0.00496667	1	1	0.119	bile acid binding	molecular_function
GO:0019966	3036.5	0.00481074	2	2	0.119	interleukin-1 binding	molecular_function
GO:0004455	3063.5	0.00466369	2	2	0.119	ketol-acid reductoisomerase activity	molecular_function
GO:0045833	3565	0.00506085	3	3	0.119	negative regulation of lipid metabolic process	biological_process
GO:0016422	4152.25	0.00166667	4	4	0.119	mRNA (2'-O-methyladenosine-N6-)-methyltransferase activity	molecular_function
GO:0061157	4152.25	0.00166667	4	4	0.119	mRNA destabilization	biological_process
GO:0048661	5402.5	0.024076	20	16	0.119	positive regulation of smooth muscle cell proliferation	biological_process
GO:0007059	5663.33	0.00106805	42	35	0.119	chromosome segregation	biological_process
GO:0009991	1998	0.0054	1	1	0.12	response to extracellular stimulus	biological_process
GO:0004818	2111	0.00514615	1	1	0.12	glutamate-tRNA ligase activity	molecular_function
GO:0004827	2111	0.00514615	1	1	0.12	proline-tRNA ligase activity	molecular_function
GO:0006424	2111	0.00514615	1	1	0.12	glutamyl-tRNA aminoacylation	biological_process
GO:0006433	2111	0.00514615	1	1	0.12	prolyl-tRNA aminoacylation	biological_process
GO:0031588	3202.5	0.00391534	2	2	0.12	AMP-activated protein kinase complex	cellular_component
GO:0030112	3278	0.00354487	2	2	0.12	glycocalyx	cellular_component
GO:0035250	3278	0.00354487	2	2	0.12	UDP-galactosyltransferase activity	molecular_function
GO:0051270	3278	0.00354487	2	2	0.12	regulation of cellular component movement	biological_process
GO:0047631	4135.5	0.00200833	4	4	0.12	ADP-ribose diphosphatase activity	molecular_function
GO:0032713	4165	0.00139916	4	4	0.12	negative regulation of interleukin-4 production	biological_process
GO:0090501	5081.93	0.00233654	14	12	0.12	RNA phosphodiester bond hydrolysis	biological_process
GO:2000599	2302	0.00479167	1	1	0.121	negative regulation of cyclin catabolic process	biological_process
GO:0010314	4105.5	0.00186806	4	4	0.121	phosphatidylinositol-5-phosphate binding	molecular_function
GO:0004415	4224.75	0.00159722	4	4	0.121	hyalurononglucosaminidase activity	molecular_function
GO:0031665	4818.88	0.00650462	8	7	0.121	negative regulation of lipopolysaccharide-mediated signaling pathway	biological_process
GO:0019530	3112.5	0.00436248	2	2	0.122	taurine metabolic process	biological_process
GO:0035404	3830.33	0.00261023	3	3	0.122	histone-serine phosphorylation	biological_process
GO:1901029	4475.6	0.00100923	5	5	0.122	negative regulation of mitochondrial outer membrane permeabilization involved in apoptotic signaling pathway	biological_process
GO:0050718	4994.9	0.0154142	10	8	0.122	positive regulation of interleukin-1 beta secretion	biological_process
GO:0001016	2045	0.00530769	1	1	0.123	RNA polymerase III regulatory region DNA binding	molecular_function
GO:0060785	2045	0.00530769	1	1	0.123	regulation of apoptosis involved in tissue homeostasis	biological_process
GO:0072541	2045	0.00530769	1	1	0.123	peroxynitrite reductase activity	molecular_function
GO:2001057	2045	0.00530769	1	1	0.123	reactive nitrogen species metabolic process	biological_process
GO:0019777	3197.5	0.0039375	2	2	0.123	Atg12 ligase activity	molecular_function
GO:0002842	3224	0.00376806	2	2	0.123	positive regulation of T cell mediated immune response to tumor cell	biological_process
GO:0051792	3659	0.00231169	3	3	0.123	medium-chain fatty acid biosynthetic process	biological_process
GO:0002606	3723.67	0.00223333	3	3	0.123	positive regulation of dendritic cell antigen processing and presentation	biological_process
GO:0045136	3880.67	0.00236325	3	3	0.123	development of secondary sexual characteristics	biological_process
GO:0060058	3880.67	0.00236325	3	3	0.123	positive regulation of apoptotic process involved in mammary gland involution	biological_process
GO:0006024	4502.67	0.00426137	6	5	0.123	glycosaminoglycan biosynthetic process	biological_process
GO:0000390	2024	0.00535385	1	1	0.124	spliceosomal complex disassembly	biological_process
GO:0005967	2274	0.00485155	1	1	0.124	mitochondrial pyruvate dehydrogenase complex	cellular_component
GO:0035259	3112.5	0.00436248	2	2	0.124	glucocorticoid receptor binding	molecular_function
GO:0005697	4102.5	0.00160833	4	4	0.124	telomerase holoenzyme complex	cellular_component
GO:0003085	4722.33	0.00272858	6	5	0.124	negative regulation of systemic arterial blood pressure	biological_process
GO:0045947	5076.3	0.0012688	10	9	0.124	negative regulation of translational initiation	biological_process
GO:0000776	5950.14	0.00250769	84	64	0.124	kinetochore	cellular_component
GO:0001071	2061	0.0052619	1	1	0.125	nucleic acid binding transcription factor activity	molecular_function
GO:0045083	2061	0.0052619	1	1	0.125	negative regulation of interleukin-12 biosynthetic process	biological_process
GO:0034378	2203	0.00495726	1	1	0.125	chylomicron assembly	biological_process
GO:0032440	2455	0.00443333	1	1	0.125	2-alkenal reductase [NAD(P)] activity	molecular_function
GO:0034498	3187	0.00399521	2	2	0.125	early endosome to Golgi transport	biological_process
GO:0048311	3284.5	0.00320769	2	2	0.125	mitochondrion distribution	biological_process
GO:0055005	3284.5	0.00320769	2	2	0.125	ventricular cardiac myofibril assembly	biological_process
GO:0070375	3284.5	0.00320769	2	2	0.125	ERK5 cascade	biological_process
GO:0016035	3773.33	0.00289687	3	3	0.125	zeta DNA polymerase complex	cellular_component
GO:0060054	3880.67	0.00236325	3	3	0.125	positive regulation of epithelial cell proliferation involved in wound healing	biological_process
GO:0046826	4059.5	0.00187821	4	4	0.125	negative regulation of protein export from nucleus	biological_process
GO:0044321	4152	0.00170707	4	4	0.125	response to leptin	biological_process
GO:2000810	4705.14	0.00255377	7	6	0.125	regulation of tight junction assembly	biological_process
GO:0010332	5134.25	0.00104422	12	11	0.125	response to gamma radiation	biological_process
GO:0006626	5314.67	0.00167994	18	15	0.125	protein targeting to mitochondrion	biological_process
GO:0010498	2104	0.00516162	1	1	0.126	proteasomal protein catabolic process	biological_process
GO:0035947	2104	0.00516162	1	1	0.126	regulation of gluconeogenesis by regulation of transcription from RNA polymerase II promoter	biological_process
GO:0060086	2104	0.00516162	1	1	0.126	circadian temperature homeostasis	biological_process
GO:0070859	2104	0.00516162	1	1	0.126	positive regulation of bile acid biosynthetic process	biological_process
GO:0001193	2110	0.00514783	1	1	0.126	maintenance of transcriptional fidelity during DNA-templated transcription elongation from RNA polymerase II promoter	biological_process
GO:0036317	2209	0.00494545	1	1	0.126	tyrosyl-RNA phosphodiesterase activity	molecular_function
GO:0070260	2209	0.00494545	1	1	0.126	5'-tyrosyl-DNA phosphodiesterase activity	molecular_function
GO:0010968	2282	0.00482078	1	1	0.126	regulation of microtubule nucleation	biological_process
GO:0060598	2610	0.00396667	1	1	0.127	dichotomous subdivision of terminal units involved in mammary gland duct morphogenesis	biological_process
GO:0019834	3165.5	0.00285417	2	2	0.127	phospholipase A2 inhibitor activity	molecular_function
GO:0016776	4617.5	0.000807789	6	6	0.127	phosphotransferase activity, phosphate group as acceptor	molecular_function
GO:0010668	2421	0.0045	1	1	0.128	ectodermal cell differentiation	biological_process
GO:0048611	2421	0.0045	1	1	0.128	embryonic ectodermal digestive tract development	biological_process
GO:0042772	3117	0.0043453	2	2	0.128	DNA damage response, signal transduction resulting in transcription	biological_process
GO:0060564	3117	0.0043453	2	2	0.128	negative regulation of mitotic anaphase-promoting complex activity	biological_process
GO:0045869	3223	0.00278503	2	2	0.128	negative regulation of single stranded viral RNA replication via double stranded DNA intermediate	biological_process
GO:0006105	3770.33	0.00290832	3	3	0.128	succinate metabolic process	biological_process
GO:0051101	3822.67	0.00264636	3	3	0.128	regulation of DNA binding	biological_process
GO:0015014	3824	0.00263973	3	3	0.128	heparan sulfate proteoglycan biosynthetic process, polysaccharide chain biosynthetic process	biological_process
GO:0033692	3824	0.00263973	3	3	0.128	cellular polysaccharide biosynthetic process	biological_process
GO:0004060	2149	0.00509091	1	1	0.129	arylamine N-acetyltransferase activity	molecular_function
GO:0004883	2151	0.00509091	1	1	0.129	glucocorticoid receptor activity	molecular_function
GO:0031946	2151	0.00509091	1	1	0.129	regulation of glucocorticoid biosynthetic process	biological_process
GO:0043402	2151	0.00509091	1	1	0.129	glucocorticoid mediated signaling pathway	biological_process
GO:1900170	2151	0.00509091	1	1	0.129	negative regulation of glucocorticoid mediated signaling pathway	biological_process
GO:0031060	2338	0.00471429	1	1	0.129	regulation of histone methylation	biological_process
GO:0043035	2338	0.00471429	1	1	0.129	chromatin insulator sequence binding	molecular_function
GO:0001754	3168	0.00410826	2	2	0.129	eye photoreceptor cell differentiation	biological_process
GO:0010810	3177.5	0.00405313	2	2	0.129	regulation of cell-substrate adhesion	biological_process
GO:0018126	3839.67	0.00254412	3	3	0.129	protein hydroxylation	biological_process
GO:0023021	4020.5	0.002709	4	4	0.129	termination of signal transduction	biological_process
GO:2000001	4141.5	0.00196888	4	4	0.129	regulation of DNA damage checkpoint	biological_process
GO:0010960	4214	0.00566577	4	3	0.129	magnesium ion homeostasis	biological_process
GO:0033299	4978	0.0087032	9	8	0.129	secretion of lysosomal enzymes	biological_process
GO:0072537	3073	0.00458861	2	2	0.13	fibroblast activation	biological_process
GO:0003858	3264.5	0.00358371	2	2	0.13	3-hydroxybutyrate dehydrogenase activity	molecular_function
GO:0032816	5159.91	0.0121605	11	9	0.13	positive regulation of natural killer cell activation	biological_process
GO:0032272	2016	0.00536905	1	1	0.131	negative regulation of protein polymerization	biological_process
GO:0032480	2700	0.00377255	1	1	0.131	negative regulation of type I interferon production	biological_process
GO:1900245	2700	0.00377255	1	1	0.131	positive regulation of MDA-5 signaling pathway	biological_process
GO:0061314	4499.8	0.00385083	5	4	0.131	Notch signaling involved in heart development	biological_process
GO:0006348	2168	0.00505263	1	1	0.132	chromatin silencing at telomere	biological_process
GO:0006714	2264	0.00486667	1	1	0.132	sesquiterpenoid metabolic process	biological_process
GO:0046577	2264	0.00486667	1	1	0.132	long-chain-alcohol oxidase activity	molecular_function
GO:0050061	2264	0.00486667	1	1	0.132	long-chain-aldehyde dehydrogenase activity	molecular_function
GO:0052814	2264	0.00486667	1	1	0.132	medium-chain-aldehyde dehydrogenase activity	molecular_function
GO:0071048	2316	0.00476019	1	1	0.132	nuclear retention of unspliced pre-mRNA at the site of transcription	biological_process
GO:0005642	2477	0.00437669	1	1	0.132	annulate lamellae	cellular_component
GO:0046825	2477	0.00437669	1	1	0.132	regulation of protein export from nucleus	biological_process
GO:0004145	3146	0.00419185	2	2	0.132	diamine N-acetyltransferase activity	molecular_function
GO:0009447	3146	0.00419185	2	2	0.132	putrescine catabolic process	biological_process
GO:0070318	3293	0.00350543	2	2	0.132	positive regulation of G0 to G1 transition	biological_process
GO:0050688	4127.5	0.00205379	4	4	0.132	regulation of defense response to virus	biological_process
GO:0035253	4741.86	0.0154024	7	6	0.132	ciliary rootlet	cellular_component
GO:0008630	5697.42	0.00487287	38	29	0.132	intrinsic apoptotic signaling pathway in response to DNA damage	biological_process
GO:0045061	3296.5	0.00349499	2	2	0.133	thymic T cell selection	biological_process
GO:0007099	4017	0.00192	3	3	0.133	centriole replication	biological_process
GO:0032233	4214	0.00566577	4	3	0.133	positive regulation of actin filament bundle assembly	biological_process
GO:0042771	5485.19	0.00499173	26	21	0.133	intrinsic apoptotic signaling pathway in response to DNA damage by p53 class mediator	biological_process
GO:0001913	3189	0.00398077	2	2	0.134	T cell mediated cytotoxicity	biological_process
GO:0016505	3189	0.00398077	2	2	0.134	peptidase activator activity involved in apoptotic process	molecular_function
GO:0090035	3327.5	0.00340909	2	2	0.134	positive regulation of chaperone-mediated protein complex assembly	biological_process
GO:0000002	4185.25	0.00160385	4	4	0.134	mitochondrial genome maintenance	biological_process
GO:0010510	4419.6	0.00123698	5	5	0.134	regulation of acetyl-CoA biosynthetic process from pyruvate	biological_process
GO:0006801	5182.14	0.00172572	14	12	0.134	superoxide metabolic process	biological_process
GO:0042327	5421	0.0267265	18	13	0.134	positive regulation of phosphorylation	biological_process
GO:0005098	2352	0.00466667	1	1	0.135	Ran GTPase activator activity	molecular_function
GO:0032853	2352	0.00466667	1	1	0.135	positive regulation of Ran GTPase activity	biological_process
GO:0000827	2518	0.00426667	1	1	0.135	inositol-1,3,4,5,6-pentakisphosphate kinase activity	molecular_function
GO:0000832	2518	0.00426667	1	1	0.135	inositol hexakisphosphate 5-kinase activity	molecular_function
GO:0033857	2518	0.00426667	1	1	0.135	diphosphoinositol-pentakisphosphate kinase activity	molecular_function
GO:0052723	2518	0.00426667	1	1	0.135	inositol hexakisphosphate 1-kinase activity	molecular_function
GO:0052724	2518	0.00426667	1	1	0.135	inositol hexakisphosphate 3-kinase activity	molecular_function
GO:0010758	4019.25	0.00188654	4	4	0.135	regulation of macrophage chemotaxis	biological_process
GO:0044829	3284.5	0.00353166	2	2	0.136	positive regulation by host of viral genome replication	biological_process
GO:0048698	3290	0.0035213	2	2	0.136	negative regulation of collateral sprouting in absence of injury	biological_process
GO:0000346	4967.4	0.00155571	10	9	0.136	transcription export complex	cellular_component
GO:0005782	5073.44	0.00135437	9	8	0.136	peroxisomal matrix	cellular_component
GO:2001016	3321.5	0.00276433	2	2	0.137	positive regulation of skeletal muscle cell differentiation	biological_process
GO:0015355	4143.5	0.00196149	4	4	0.137	secondary active monocarboxylate transmembrane transporter activity	molecular_function
GO:0015718	4143.5	0.00196149	4	4	0.137	monocarboxylic acid transport	biological_process
GO:0010820	4240.75	0.119246	4	3	0.137	positive regulation of T cell chemotaxis	biological_process
GO:0018401	4577.6	0.00086	5	5	0.137	peptidyl-proline hydroxylation to 4-hydroxy-L-proline	biological_process
GO:0071356	5658.16	0.0132533	32	25	0.137	cellular response to tumor necrosis factor	biological_process
GO:0007049	6063.43	0.00138275	174	132	0.137	cell cycle	biological_process
GO:0006154	3307	0.00273237	2	2	0.138	adenosine catabolic process	biological_process
GO:0071712	3334	0.00340625	2	2	0.138	ER-associated misfolded protein catabolic process	biological_process
GO:0070538	3358	0.00303025	2	2	0.138	oleic acid binding	molecular_function
GO:2000785	4437.8	0.00120196	5	5	0.138	regulation of autophagic vacuole assembly	biological_process
GO:0043306	4606.5	0.0129113	6	5	0.138	positive regulation of mast cell degranulation	biological_process
GO:0071353	5233.5	0.00213658	16	14	0.138	cellular response to interleukin-4	biological_process
GO:0031231	2266	0.00486275	1	1	0.139	intrinsic component of peroxisomal membrane	cellular_component
GO:0008890	2590	0.004	1	1	0.139	glycine C-acetyltransferase activity	molecular_function
GO:0070526	3414.5	0.00311623	2	2	0.139	threonylcarbamoyladenosine biosynthetic process	biological_process
GO:0044547	3866.67	0.00240896	3	3	0.139	DNA topoisomerase binding	molecular_function
GO:0019800	4663.33	0.00471617	6	5	0.139	peptide cross-linking via chondroitin 4-sulfate glycosaminoglycan	biological_process
GO:0043274	4837.86	0.000380952	7	7	0.139	phospholipase binding	molecular_function
GO:0070266	5211.75	0.00954122	12	10	0.139	necroptotic process	biological_process
GO:0004122	2287	0.00480812	1	1	0.14	cystathionine beta-synthase activity	molecular_function
GO:0006535	2287	0.00480812	1	1	0.14	cysteine biosynthetic process from serine	biological_process
GO:0019343	2287	0.00480812	1	1	0.14	cysteine biosynthetic process via cystathionine	biological_process
GO:0051593	2287	0.00480812	1	1	0.14	response to folic acid	biological_process
GO:0004960	2315	0.0047619	1	1	0.14	thromboxane receptor activity	molecular_function
GO:0019932	2315	0.0047619	1	1	0.14	second-messenger-mediated signaling	biological_process
GO:0000920	2395	0.00456566	1	1	0.14	cytokinetic cell separation	biological_process
GO:1902409	2395	0.00456566	1	1	0.14	mitotic cytokinetic cell separation	biological_process
GO:0051790	2482	0.00436364	1	1	0.14	short-chain fatty acid biosynthetic process	biological_process
GO:0002418	2542	0.00416667	1	1	0.14	immune response to tumor cell	biological_process
GO:0022829	2542	0.00416667	1	1	0.14	wide pore channel activity	molecular_function
GO:0003117	2800	0.00361905	1	1	0.14	regulation of vasoconstriction by circulating norepinephrine	biological_process
GO:1902083	2800	0.00361905	1	1	0.14	negative regulation of peptidyl-cysteine S-nitrosylation	biological_process
GO:0060252	3305	0.00347368	2	2	0.14	positive regulation of glial cell proliferation	biological_process
GO:0006101	3770.33	0.00290832	3	3	0.14	citrate metabolic process	biological_process
GO:0070087	4177.25	0.00164479	4	4	0.14	chromo shadow domain binding	molecular_function
GO:0042975	4180	0.0017756	4	4	0.14	peroxisome proliferator activated receptor binding	molecular_function
GO:0003905	2404	0.00453333	1	1	0.141	alkylbase DNA N-glycosylase activity	molecular_function
GO:0015226	2528	0.00423342	1	1	0.141	carnitine transmembrane transporter activity	molecular_function
GO:0015651	2528	0.00423342	1	1	0.141	quaternary ammonium group transmembrane transporter activity	molecular_function
GO:0015697	2528	0.00423342	1	1	0.141	quaternary ammonium group transport	biological_process
GO:0052106	2528	0.00423342	1	1	0.141	quorum sensing involved in interaction with host	biological_process
GO:0060731	2528	0.00423342	1	1	0.141	positive regulation of intestinal epithelial structure maintenance	biological_process
GO:0070715	2528	0.00423342	1	1	0.141	sodium-dependent organic cation transport	biological_process
GO:1902603	2528	0.00423342	1	1	0.141	carnitine transmembrane transport	biological_process
GO:0036035	2687	0.00379167	1	1	0.141	osteoclast development	biological_process
GO:0003867	3390	0.00255455	2	2	0.141	4-aminobutyrate transaminase activity	molecular_function
GO:0032144	3390	0.00255455	2	2	0.141	4-aminobutyrate transaminase complex	cellular_component
GO:0030532	3731	0.00314603	3	3	0.141	small nuclear ribonucleoprotein complex	cellular_component
GO:0006564	4732.17	0.000571429	6	6	0.141	L-serine biosynthetic process	biological_process
GO:2000249	4760.5	0.0005625	6	6	0.141	regulation of actin cytoskeleton reorganization	biological_process
GO:0035518	5075.91	0.00222772	11	9	0.141	histone H2A monoubiquitination	biological_process
GO:0005712	3300.5	0.00348325	2	2	0.143	chiasma	cellular_component
GO:0007131	3300.5	0.00348325	2	2	0.143	reciprocal meiotic recombination	biological_process
GO:0032300	3300.5	0.00348325	2	2	0.143	mismatch repair complex	cellular_component
GO:0050265	3487	0.00286667	2	2	0.143	RNA uridylyltransferase activity	molecular_function
GO:0004416	3825.67	0.00263333	3	3	0.143	hydroxyacylglutathione hydrolase activity	molecular_function
GO:0009448	4238	0.00127727	4	4	0.143	gamma-aminobutyric acid metabolic process	biological_process
GO:0004830	4280.75	0.00145013	4	4	0.143	tryptophan-tRNA ligase activity	molecular_function
GO:0006436	4280.75	0.00145013	4	4	0.143	tryptophanyl-tRNA aminoacylation	biological_process
GO:0000175	4850.86	0.0025008	7	6	0.143	3'-5'-exoribonuclease activity	molecular_function
GO:0006417	5859.48	0.00215988	52	38	0.143	regulation of translation	biological_process
GO:0032635	2440	0.00446667	1	1	0.144	interleukin-6 production	biological_process
GO:0032640	2440	0.00446667	1	1	0.144	tumor necrosis factor production	biological_process
GO:0044565	2440	0.00446667	1	1	0.144	dendritic cell proliferation	biological_process
GO:0035520	3813.67	0.00270209	3	3	0.144	monoubiquitinated protein deubiquitination	biological_process
GO:0006982	2416	0.00451282	1	1	0.145	response to lipid hydroperoxide	biological_process
GO:0044240	2416	0.00451282	1	1	0.145	multicellular organismal lipid catabolic process	biological_process
GO:0065005	2416	0.00451282	1	1	0.145	protein-lipid complex assembly	biological_process
GO:0006660	2790	0.00363636	1	1	0.145	phosphatidylserine catabolic process	biological_process
GO:0010996	2790	0.00363636	1	1	0.145	response to auditory stimulus	biological_process
GO:0017177	3460.5	0.00296627	2	2	0.145	glucosidase II complex	cellular_component
GO:0005852	5266.33	0.000902528	12	11	0.145	eukaryotic translation initiation factor 3 complex	cellular_component
GO:0031072	5570.22	0.00308873	23	17	0.145	heat shock protein binding	molecular_function
GO:0008625	5576.2	0.00423871	25	19	0.145	extrinsic apoptotic signaling pathway via death domain receptors	biological_process
GO:0009841	2752	0.00367143	1	1	0.146	mitochondrial endopeptidase Clp complex	cellular_component
GO:0071949	3895.33	0.00232288	3	3	0.146	FAD binding	molecular_function
GO:2000630	4135	0.00174405	4	4	0.146	positive regulation of miRNA metabolic process	biological_process
GO:0002820	4191.5	0.00176961	4	4	0.146	negative regulation of adaptive immune response	biological_process
GO:0001875	4343.75	0.00128462	4	4	0.146	lipopolysaccharide receptor activity	molecular_function
GO:0045859	5438.76	0.00488573	17	14	0.146	regulation of protein kinase activity	biological_process
GO:0016480	4211.75	0.0103183	4	3	0.147	negative regulation of transcription from RNA polymerase III promoter	biological_process
GO:0000307	4871.71	0.00376884	7	6	0.147	cyclin-dependent protein kinase holoenzyme complex	cellular_component
GO:0006622	5076.91	0.00218278	11	9	0.147	protein targeting to lysosome	biological_process
GO:0035511	2190	0.00497059	1	1	0.148	oxidative DNA demethylation	biological_process
GO:0051747	2190	0.00497059	1	1	0.148	cytosine C-5 DNA demethylase activity	molecular_function
GO:0050882	3331.5	0.00339394	2	2	0.148	voluntary musculoskeletal movement	biological_process
GO:0042773	3351.5	0.00329749	2	2	0.148	ATP synthesis coupled electron transport	biological_process
GO:0008475	3972.67	0.00180837	3	3	0.148	procollagen-lysine 5-dioxygenase activity	molecular_function
GO:0030330	5340.93	0.00281139	14	11	0.148	DNA damage response, signal transduction by p53 class mediator	biological_process
GO:0071347	5361.87	0.0263122	15	11	0.148	cellular response to interleukin-1	biological_process
GO:0002762	2642	0.00388889	1	1	0.149	negative regulation of myeloid leukocyte differentiation	biological_process
GO:0002774	2642	0.00388889	1	1	0.149	Fc receptor mediated inhibitory signaling pathway	biological_process
GO:0002902	2642	0.00388889	1	1	0.149	regulation of B cell apoptotic process	biological_process
GO:0034136	2642	0.00388889	1	1	0.149	negative regulation of toll-like receptor 2 signaling pathway	biological_process
GO:0070304	2642	0.00388889	1	1	0.149	positive regulation of stress-activated protein kinase signaling cascade	biological_process
GO:0070667	2642	0.00388889	1	1	0.149	negative regulation of mast cell proliferation	biological_process
GO:0090025	2642	0.00388889	1	1	0.149	regulation of monocyte chemotaxis	biological_process
GO:0003865	2963	0.00342857	1	1	0.149	3-oxo-5-alpha-steroid 4-dehydrogenase activity	molecular_function
GO:0006702	2963	0.00342857	1	1	0.149	androgen biosynthetic process	biological_process
GO:0047751	2963	0.00342857	1	1	0.149	cholestenone 5-alpha-reductase activity	molecular_function
GO:0051029	3328.5	0.00340714	2	2	0.149	rRNA transport	biological_process
GO:0033147	4645.8	0.00411899	5	4	0.149	negative regulation of intracellular estrogen receptor signaling pathway	biological_process
GO:0036120	2397	0.00455556	1	1	0.15	cellular response to platelet-derived growth factor stimulus	biological_process
GO:0090500	2397	0.00455556	1	1	0.15	endocardial cushion to mesenchymal transition	biological_process
GO:0004082	2456	0.00442857	1	1	0.15	bisphosphoglycerate mutase activity	molecular_function
GO:0004083	2456	0.00442857	1	1	0.15	bisphosphoglycerate 2-phosphatase activity	molecular_function
GO:0006157	2823	0.00358974	1	1	0.15	deoxyadenosine catabolic process	biological_process
GO:0032261	2823	0.00358974	1	1	0.15	purine nucleotide salvage	biological_process
GO:0046061	2823	0.00358974	1	1	0.15	dATP catabolic process	biological_process
GO:0046101	2823	0.00358974	1	1	0.15	hypoxanthine biosynthetic process	biological_process
GO:0046103	2823	0.00358974	1	1	0.15	inosine biosynthetic process	biological_process
GO:0046111	2823	0.00358974	1	1	0.15	xanthine biosynthetic process	biological_process
GO:0060169	2823	0.00358974	1	1	0.15	negative regulation of adenosine receptor signaling pathway	biological_process
GO:0060407	2823	0.00358974	1	1	0.15	negative regulation of penile erection	biological_process
GO:0050432	3375.5	0.00323333	2	2	0.15	catecholamine secretion	biological_process
GO:0048096	3461.5	0.00296408	2	2	0.15	chromatin-mediated maintenance of transcription	biological_process
GO:0007007	3462.5	0.00296078	2	2	0.15	inner mitochondrial membrane organization	biological_process
GO:0002756	3814.67	0.0021215	3	3	0.15	MyD88-independent toll-like receptor signaling pathway	biological_process
GO:0034346	3814.67	0.0021215	3	3	0.15	positive regulation of type III interferon production	biological_process
GO:0045356	3814.67	0.0021215	3	3	0.15	positive regulation of interferon-alpha biosynthetic process	biological_process
GO:2000757	3875.67	0.002375	3	3	0.15	negative regulation of peptidyl-lysine acetylation	biological_process
GO:0009052	3877	0.00212855	3	3	0.15	pentose-phosphate shunt, non-oxidative branch	biological_process
GO:0044324	2478	0.004375	1	1	0.151	regulation of transcription involved in anterior/posterior axis specification	biological_process
GO:2000016	2478	0.004375	1	1	0.151	negative regulation of determination of dorsal identity	biological_process
GO:0044729	3258	0.00361111	2	2	0.151	hemi-methylated DNA-binding	molecular_function
GO:0061462	4043.33	0.00183368	3	3	0.151	protein localization to lysosome	biological_process
GO:0005751	4701.8	0.00286948	5	4	0.151	mitochondrial respiratory chain complex IV	cellular_component
GO:0097503	5131.67	0.00126971	9	8	0.151	sialylation	biological_process
GO:0030224	5346	0.00319585	14	11	0.151	monocyte differentiation	biological_process
GO:0090101	2596	0.004	1	1	0.152	negative regulation of transmembrane receptor protein serine/threonine kinase signaling pathway	biological_process
GO:0004944	2837	0.00357895	1	1	0.152	C5a anaphylatoxin receptor activity	molecular_function
GO:0051902	3592.5	0.0025873	2	2	0.152	negative regulation of mitochondrial depolarization	biological_process
GO:0035173	4003	0.00197605	3	3	0.152	histone kinase activity	molecular_function
GO:0007100	4196.5	0.001735	4	4	0.152	mitotic centrosome separation	biological_process
GO:0032133	4624.2	0.000740952	5	5	0.152	chromosome passenger complex	cellular_component
GO:0006927	4877.29	0.00806918	7	6	0.152	transformed cell apoptotic process	biological_process
GO:0010467	5208.36	0.00505911	11	8	0.152	gene expression	biological_process
GO:0090201	5305.53	0.00126066	15	13	0.152	negative regulation of release of cytochrome c from mitochondria	biological_process
GO:0050852	5736.71	0.00841489	31	22	0.152	T cell receptor signaling pathway	biological_process
GO:0002537	3601.5	0.00256923	2	2	0.153	nitric oxide production involved in inflammatory response	biological_process
GO:0032732	3601.5	0.00256923	2	2	0.153	positive regulation of interleukin-1 production	biological_process
GO:0070430	3601.5	0.00256923	2	2	0.153	positive regulation of nucleotide-binding oligomerization domain containing 1 signaling pathway	biological_process
GO:0070434	3601.5	0.00256923	2	2	0.153	positive regulation of nucleotide-binding oligomerization domain containing 2 signaling pathway	biological_process
GO:0002544	4244.75	0.00155208	4	4	0.153	chronic inflammatory response	biological_process
GO:0010565	4253	0.00154622	4	4	0.153	regulation of cellular ketone metabolic process	biological_process
GO:0071044	4804.43	0.00217526	7	6	0.153	histone mRNA catabolic process	biological_process
GO:0042581	5031	0.00709014	9	7	0.153	specific granule	cellular_component
GO:0035234	5211.36	0.0156189	11	8	0.153	ectopic germ cell programmed cell death	biological_process
GO:0004126	2751	0.00367532	1	1	0.154	cytidine deaminase activity	molecular_function
GO:0009972	2751	0.00367532	1	1	0.154	cytidine deamination	biological_process
GO:0010529	2751	0.00367532	1	1	0.154	negative regulation of transposition	biological_process
GO:0070383	2751	0.00367532	1	1	0.154	DNA cytosine deamination	biological_process
GO:0001957	4336.75	0.0012987	4	4	0.154	intramembranous ossification	biological_process
GO:0004523	4383.5	0.00121154	4	4	0.154	RNA-DNA hybrid ribonuclease activity	molecular_function
GO:1900034	2580	0.0040303	1	1	0.155	regulation of cellular response to heat	biological_process
GO:2000299	2580	0.0040303	1	1	0.155	negative regulation of Rho-dependent protein serine/threonine kinase activity	biological_process
GO:0009360	3352.5	0.00329527	2	2	0.155	DNA polymerase III complex	cellular_component
GO:0017004	3963.67	0.0021	3	3	0.155	cytochrome complex assembly	biological_process
GO:1901223	4019.33	0.00191111	3	3	0.155	negative regulation of NIK/NF-kappaB signaling	biological_process
GO:0033549	4219.75	0.00164732	4	4	0.155	MAP kinase phosphatase activity	molecular_function
GO:0010499	5051.43	0.0020121	7	6	0.155	proteasomal ubiquitin-independent protein catabolic process	biological_process
GO:0032508	5458.22	0.00282619	18	14	0.155	DNA duplex unwinding	biological_process
GO:0001300	2963	0.00342857	1	1	0.156	chronological cell aging	biological_process
GO:0035491	2963	0.00342857	1	1	0.156	positive regulation of leukotriene production involved in inflammatory response	biological_process
GO:0061044	2963	0.00342857	1	1	0.156	negative regulation of vascular wound healing	biological_process
GO:0060053	3307	0.00347	2	2	0.156	neurofilament cytoskeleton	cellular_component
GO:0007527	3317.5	0.00343333	2	2	0.156	adult somatic muscle development	biological_process
GO:0003836	3901.33	0.00230913	3	3	0.156	beta-galactoside (CMP) alpha-2,3-sialyltransferase activity	molecular_function
GO:0006405	4426.75	0.00111111	4	4	0.156	RNA export from nucleus	biological_process
GO:0000395	4622.6	0.000741667	5	5	0.156	mRNA 5'-splice site recognition	biological_process
GO:0000439	4643.8	0.000786667	5	5	0.156	core TFIIH complex	cellular_component
GO:0008831	2336	0.00471579	1	1	0.157	dTDP-4-dehydrorhamnose reductase activity	molecular_function
GO:0048270	2336	0.00471579	1	1	0.157	methionine adenosyltransferase regulator activity	molecular_function
GO:0042998	2507	0.00430812	1	1	0.157	positive regulation of Golgi to plasma membrane protein transport	biological_process
GO:2001247	2507	0.00430812	1	1	0.157	positive regulation of phosphatidylcholine biosynthetic process	biological_process
GO:0045048	2799	0.003625	1	1	0.157	protein insertion into ER membrane	biological_process
GO:0009159	2918	0.0035	1	1	0.157	deoxyribonucleoside monophosphate catabolic process	biological_process
GO:0050144	2918	0.0035	1	1	0.157	nucleoside deoxyribosyltransferase activity	molecular_function
GO:0070694	2918	0.0035	1	1	0.157	deoxyribonucleoside 5'-monophosphate N-glycosidase activity	molecular_function
GO:0003096	2954	0.00344615	1	1	0.157	renal sodium ion transport	biological_process
GO:0017081	2954	0.00344615	1	1	0.157	chloride channel regulator activity	molecular_function
GO:0032416	2954	0.00344615	1	1	0.157	negative regulation of sodium:proton antiporter activity	biological_process
GO:0034635	2954	0.00344615	1	1	0.157	glutathione transport	biological_process
GO:0044062	2954	0.00344615	1	1	0.157	regulation of excretion	biological_process
GO:0050780	2954	0.00344615	1	1	0.157	dopamine receptor binding	molecular_function
GO:0070293	2954	0.00344615	1	1	0.157	renal absorption	biological_process
GO:0097291	2954	0.00344615	1	1	0.157	renal phosphate ion absorption	biological_process
GO:0019785	3927	0.00204156	3	3	0.157	ISG15-specific protease activity	molecular_function
GO:0045590	3969.33	0.0980181	3	2	0.157	negative regulation of regulatory T cell differentiation	biological_process
GO:0035026	4293.75	0.00149206	4	4	0.157	leading edge cell differentiation	biological_process
GO:0001660	4730.5	0.00444431	6	5	0.157	fever generation	biological_process
GO:0043014	5419.18	0.00173928	17	14	0.157	alpha-tubulin binding	molecular_function
GO:0035651	3555.5	0.00267614	2	2	0.158	AP-3 adaptor complex binding	molecular_function
GO:0030371	3931.67	0.00219231	3	3	0.158	translation repressor activity	molecular_function
GO:0033364	4275	0.00147083	4	4	0.158	mast cell secretory granule organization	biological_process
GO:0033290	5282.73	0.000984575	11	10	0.158	eukaryotic 48S preinitiation complex	cellular_component
GO:0042373	2607	0.00398039	1	1	0.159	vitamin K metabolic process	biological_process
GO:0047057	2607	0.00398039	1	1	0.159	vitamin-K-epoxide reductase (warfarin-sensitive) activity	molecular_function
GO:0034146	2893	0.0035	1	1	0.159	toll-like receptor 5 signaling pathway	biological_process
GO:0030150	3518	0.00295	2	2	0.159	protein import into mitochondrial matrix	biological_process
GO:0019395	4870	0.00706629	6	4	0.159	fatty acid oxidation	biological_process
GO:0045898	2574	0.00403846	1	1	0.16	regulation of RNA polymerase II transcriptional preinitiation complex assembly	biological_process
GO:0035814	2750	0.00367985	1	1	0.16	negative regulation of renal sodium excretion	biological_process
GO:0046539	2963	0.00342857	1	1	0.16	histamine N-methyltransferase activity	molecular_function
GO:0055070	4475	0.000972222	4	4	0.16	copper ion homeostasis	biological_process
GO:0045824	4854.17	0.00237339	6	5	0.16	negative regulation of innate immune response	biological_process
GO:0008526	2523	0.0042605	1	1	0.161	phosphatidylinositol transporter activity	molecular_function
GO:0032385	2523	0.0042605	1	1	0.161	positive regulation of intracellular cholesterol transport	biological_process
GO:0045940	2523	0.0042605	1	1	0.161	positive regulation of steroid metabolic process	biological_process
GO:1901373	2523	0.0042605	1	1	0.161	lipid hydroperoxide transport	biological_process
GO:0006121	2760	0.00366667	1	1	0.161	mitochondrial electron transport, succinate to ubiquinone	biological_process
GO:0018293	2760	0.00366667	1	1	0.161	protein-FAD linkage	biological_process
GO:0036353	2850	0.00355556	1	1	0.161	histone H2A-K119 monoubiquitination	biological_process
GO:1900127	3573.5	0.00263095	2	2	0.161	positive regulation of hyaluronan biosynthetic process	biological_process
GO:0042254	5846.94	0.00164228	49	38	0.161	ribosome biogenesis	biological_process
GO:0015439	2449	0.00444444	1	1	0.162	heme-transporting ATPase activity	molecular_function
GO:0015562	2449	0.00444444	1	1	0.162	efflux transmembrane transporter activity	molecular_function
GO:0045145	2861	0.00352941	1	1	0.162	single-stranded DNA 5'-3' exodeoxyribonuclease activity	molecular_function
GO:0004924	3628.5	0.00252454	2	2	0.162	oncostatin-M receptor activity	molecular_function
GO:0038165	3628.5	0.00252454	2	2	0.162	oncostatin-M-mediated signaling pathway	biological_process
GO:0031577	4508.75	0.00092619	4	4	0.162	spindle checkpoint	biological_process
GO:0034329	2823	0.00358974	1	1	0.163	cell junction assembly	biological_process
GO:0051959	3502.5	0.00283333	2	2	0.163	dynein light intermediate chain binding	molecular_function
GO:0032497	4096.33	0.00171282	3	3	0.163	detection of lipopolysaccharide	biological_process
GO:0004439	4689.6	0.00436493	5	4	0.163	phosphatidylinositol-4,5-bisphosphate 5-phosphatase activity	molecular_function
GO:1902430	4712.33	0.00274481	6	5	0.163	negative regulation of beta-amyloid formation	biological_process
GO:0007253	4713.2	0.00384185	5	4	0.163	cytoplasmic sequestering of NF-kappaB	biological_process
GO:0001819	5459.25	0.00416891	16	13	0.163	positive regulation of cytokine production	biological_process
GO:0004751	3413	0.00269283	2	2	0.164	ribose-5-phosphate isomerase activity	molecular_function
GO:2000481	3966.33	0.0020941	3	3	0.164	positive regulation of cAMP-dependent protein kinase activity	biological_process
GO:0032510	4476	0.00103333	4	4	0.164	endosome to lysosome transport via multivesicular body sorting pathway	biological_process
GO:0046597	4912	0.00950925	6	4	0.164	negative regulation of viral entry into host cell	biological_process
GO:0042301	5174	0.0230507	10	7	0.164	phosphate ion binding	molecular_function
GO:0032757	5493.47	0.0102255	19	14	0.164	positive regulation of interleukin-8 production	biological_process
GO:0034595	3582	0.00214737	2	2	0.165	phosphatidylinositol phosphate 5-phosphatase activity	molecular_function
GO:0004493	3007	0.00338462	1	1	0.166	methylmalonyl-CoA epimerase activity	molecular_function
GO:0046491	3007	0.00338462	1	1	0.166	L-methylmalonyl-CoA metabolic process	biological_process
GO:0033130	4222.5	0.001575	4	4	0.166	acetylcholine receptor binding	molecular_function
GO:0071174	4863.83	0.00247068	6	5	0.166	mitotic spindle checkpoint	biological_process
GO:0002925	4920	0.046816	6	4	0.166	positive regulation of humoral immune response mediated by circulating immunoglobulin	biological_process
GO:0004860	5264.83	0.00447053	12	9	0.166	protein kinase inhibitor activity	molecular_function
GO:0070555	5403.75	0.00306544	16	13	0.166	response to interleukin-1	biological_process
GO:0032849	2702	0.00376471	1	1	0.167	positive regulation of cellular pH reduction	biological_process
GO:2001150	2702	0.00376471	1	1	0.167	positive regulation of dipeptide transmembrane transport	biological_process
GO:2001225	2702	0.00376471	1	1	0.167	regulation of chloride transport	biological_process
GO:0004799	2762	0.00366667	1	1	0.167	thymidylate synthase activity	molecular_function
GO:0006231	2762	0.00366667	1	1	0.167	dTMP biosynthetic process	biological_process
GO:0033342	3007	0.00338462	1	1	0.167	negative regulation of collagen binding	biological_process
GO:0050816	3505	0.00282143	2	2	0.167	phosphothreonine binding	molecular_function
GO:0002528	3537.5	0.00271537	2	2	0.167	regulation of vascular permeability involved in acute inflammatory response	biological_process
GO:0034551	4063.33	0.00178889	3	3	0.167	mitochondrial respiratory chain complex III assembly	biological_process
GO:0031313	4467.5	0.0084763	4	3	0.167	extrinsic component of endosome membrane	cellular_component
GO:0052658	2530	0.00420401	1	1	0.168	inositol-1,4,5-trisphosphate 5-phosphatase activity	molecular_function
GO:0042835	2676	0.00381818	1	1	0.168	BRE binding	molecular_function
GO:0033306	3534.5	0.00293333	2	2	0.168	phytol metabolic process	biological_process
GO:0016531	3591.5	0.00258883	2	2	0.168	copper chaperone activity	molecular_function
GO:0030686	3631	0.00221905	2	2	0.168	90S preribosome	cellular_component
GO:0035022	4510	0.000991071	4	4	0.168	positive regulation of Rac protein signal transduction	biological_process
GO:0042640	4982.29	0.0148372	7	6	0.168	anagen	biological_process
GO:0000247	2514	0.00428235	1	1	0.169	C-8 sterol isomerase activity	molecular_function
GO:0016125	2514	0.00428235	1	1	0.169	sterol metabolic process	biological_process
GO:0047750	2514	0.00428235	1	1	0.169	cholestenol delta-isomerase activity	molecular_function
GO:0035620	2711	0.00374167	1	1	0.169	ceramide transporter activity	molecular_function
GO:0070095	2861	0.00352941	1	1	0.169	fructose-6-phosphate binding	molecular_function
GO:0036313	3488	0.00286548	2	2	0.169	phosphatidylinositol 3-kinase catalytic subunit binding	molecular_function
GO:0043553	3488	0.00286548	2	2	0.169	negative regulation of phosphatidylinositol 3-kinase activity	biological_process
GO:0001222	4975.86	0.00180313	7	6	0.169	transcription corepressor binding	molecular_function
GO:0051881	5556.63	0.00148874	19	16	0.169	regulation of mitochondrial membrane potential	biological_process
GO:0014829	2837	0.00357895	1	1	0.17	vascular smooth muscle contraction	biological_process
GO:0072144	2837	0.00357895	1	1	0.17	glomerular mesangial cell development	biological_process
GO:0047522	3770.5	0.00221667	2	2	0.17	15-oxoprostaglandin 13-oxidase activity	molecular_function
GO:0004722	5683.68	0.00233636	28	21	0.17	protein serine/threonine phosphatase activity	molecular_function
GO:0019464	2762	0.00366667	1	1	0.171	glycine decarboxylation via glycine cleavage system	biological_process
GO:1900165	4523.75	0.000894737	4	4	0.171	negative regulation of interleukin-6 secretion	biological_process
GO:0071850	4831.33	0.000377778	6	6	0.171	mitotic cell cycle arrest	biological_process
GO:0032695	5176.4	0.000916974	10	9	0.171	negative regulation of interleukin-12 production	biological_process
GO:0030992	5205.7	0.00334184	10	8	0.171	intraciliary transport particle B	cellular_component
GO:0034719	5537.68	0.0020933	19	15	0.171	SMN-Sm protein complex	cellular_component
GO:0001226	2893	0.0035	1	1	0.172	RNA polymerase II transcription corepressor binding	molecular_function
GO:0030008	3988	0.00202222	3	3	0.172	TRAPP complex	cellular_component
GO:0035457	4426.75	0.00111111	4	4	0.172	cellular response to interferon-alpha	biological_process
GO:0035470	2930	0.00346667	1	1	0.173	positive regulation of vascular wound healing	biological_process
GO:0043183	2930	0.00346667	1	1	0.173	vascular endothelial growth factor receptor 1 binding	molecular_function
GO:1900625	3741.5	0.00227778	2	2	0.173	positive regulation of monocyte aggregation	biological_process
GO:0030388	4478.25	0.00421807	4	3	0.173	fructose 1,6-bisphosphate metabolic process	biological_process
GO:0042730	4512.25	0.00428006	4	3	0.173	fibrinolysis	biological_process
GO:0010216	5047.88	0.00167956	8	7	0.173	maintenance of DNA methylation	biological_process
GO:0000940	5269.11	0.00141349	9	8	0.173	condensed chromosome outer kinetochore	cellular_component
GO:0031648	5472.64	0.00247863	14	11	0.173	protein destabilization	biological_process
GO:0038018	2642	0.00388889	1	1	0.174	Wnt receptor catabolic process	biological_process
GO:0032422	2861	0.00352941	1	1	0.174	purine-rich negative regulatory element binding	molecular_function
GO:0098519	4839.4	0.000563636	5	5	0.174	nucleotide phosphatase activity, acting on free nucleotides	molecular_function
GO:0034450	4926.29	0.00197489	7	6	0.174	ubiquitin-ubiquitin ligase activity	molecular_function
GO:0005763	5044.29	0.00174615	7	6	0.174	mitochondrial small ribosomal subunit	cellular_component
GO:0002237	5353.58	0.0094539	12	9	0.174	response to molecule of bacterial origin	biological_process
GO:0070951	3007	0.00338462	1	1	0.175	regulation of neutrophil mediated killing of gram-negative bacterium	biological_process
GO:0043241	3732.5	0.00230455	2	2	0.175	protein complex disassembly	biological_process
GO:0006565	4286.33	0.00126389	3	3	0.175	L-serine catabolic process	biological_process
GO:0045820	4649.25	0.0040064	4	3	0.175	negative regulation of glycolytic process	biological_process
GO:0051343	4651.75	0.000666667	4	4	0.175	positive regulation of cyclic-nucleotide phosphodiesterase activity	biological_process
GO:0008063	4827	0.000375	5	5	0.175	Toll signaling pathway	biological_process
GO:0042535	5220	0.00477168	9	7	0.175	positive regulation of tumor necrosis factor biosynthetic process	biological_process
GO:0052866	3117	0.00322051	1	1	0.176	phosphatidylinositol phosphate phosphatase activity	molecular_function
GO:0004579	4672.6	0.00418657	5	4	0.176	dolichyl-diphosphooligosaccharide-protein glycotransferase activity	molecular_function
GO:0046039	4149	0.00161558	3	3	0.177	GTP metabolic process	biological_process
GO:0046899	4149	0.00161558	3	3	0.177	nucleoside triphosphate adenylate kinase activity	molecular_function
GO:0005513	4925	0.00240129	6	5	0.177	detection of calcium ion	biological_process
GO:0002541	3242	0.00288235	1	1	0.178	activation of plasma proteins involved in acute inflammatory response	biological_process
GO:0010641	3242	0.00288235	1	1	0.178	positive regulation of platelet-derived growth factor receptor signaling pathway	biological_process
GO:0048297	3255	0.00285714	1	1	0.178	negative regulation of isotype switching to IgA isotypes	biological_process
GO:0072678	4190.67	0.00151207	3	3	0.178	T cell migration	biological_process
GO:0000779	4336	0.00122751	3	3	0.178	condensed chromosome, centromeric region	cellular_component
GO:0004656	4450.5	0.001075	4	4	0.178	procollagen-proline 4-dioxygenase activity	molecular_function
GO:0005243	4515.75	0.00720615	4	3	0.178	gap junction channel activity	molecular_function
GO:0007095	4964	0.00216823	6	5	0.178	mitotic G2 DNA damage checkpoint	biological_process
GO:0070373	5716.86	0.00227898	29	22	0.178	negative regulation of ERK1 and ERK2 cascade	biological_process
GO:1901605	3612.5	0.00255	2	2	0.179	alpha-amino acid metabolic process	biological_process
GO:0006701	3664	0.00263025	2	2	0.179	progesterone biosynthetic process	biological_process
GO:0030497	4198	0.00125859	3	3	0.179	fatty acid elongation	biological_process
GO:0000444	4516.75	0.000902778	4	4	0.179	MIS12/MIND type complex	cellular_component
GO:0030870	5016.14	0.0018041	7	6	0.179	Mre11 complex	cellular_component
GO:0010309	2671	0.00383333	1	1	0.18	acireductone dioxygenase [iron(II)-requiring] activity	molecular_function
GO:0001562	3125	0.0032	1	1	0.18	response to protozoan	biological_process
GO:0051712	4797.6	0.000383333	5	5	0.18	positive regulation of killing of cells of other organism	biological_process
GO:0090161	4836.8	0.0235944	5	3	0.18	Golgi ribbon formation	biological_process
GO:0070245	4937.17	0.0003	6	6	0.18	positive regulation of thymocyte apoptotic process	biological_process
GO:0008652	5668.64	0.00157833	22	18	0.18	cellular amino acid biosynthetic process	biological_process
GO:0005163	3095	0.00326667	1	1	0.181	nerve growth factor receptor binding	molecular_function
GO:0006122	4787.2	0.00667711	5	4	0.181	mitochondrial electron transport, ubiquinol to cytochrome c	biological_process
GO:0043277	5444.57	0.00618607	14	10	0.181	apoptotic cell clearance	biological_process
GO:0070403	5502.8	0.00272056	15	12	0.181	NAD+ binding	molecular_function
GO:0043217	3528.5	0.00273462	2	2	0.182	myelin maintenance	biological_process
GO:0034505	3587.5	0.0025974	2	2	0.182	tooth mineralization	biological_process
GO:0008969	4238.67	0.00154815	3	3	0.182	phosphohistidine phosphatase activity	molecular_function
GO:0031258	4549	0.00820438	4	3	0.182	lamellipodium membrane	cellular_component
GO:0044344	5404.18	0.03365	11	9	0.182	cellular response to fibroblast growth factor stimulus	biological_process
GO:0032437	3151	0.00317028	1	1	0.183	cuticular plate	cellular_component
GO:0004740	3680	0.00242578	2	2	0.183	pyruvate dehydrogenase (acetyl-transferring) kinase activity	molecular_function
GO:0002581	4137.67	0.001625	3	3	0.183	negative regulation of antigen processing and presentation of peptide or polysaccharide antigen via MHC class II	biological_process
GO:0002605	4137.67	0.001625	3	3	0.183	negative regulation of dendritic cell antigen processing and presentation	biological_process
GO:0010754	4137.67	0.001625	3	3	0.183	negative regulation of cGMP-mediated signaling	biological_process
GO:0070052	4137.67	0.001625	3	3	0.183	collagen V binding	molecular_function
GO:0042866	4286.33	0.00126389	3	3	0.183	pyruvate biosynthetic process	biological_process
GO:0031145	5086	0	6	6	0.183	anaphase-promoting complex-dependent proteasomal ubiquitin-dependent protein catabolic process	biological_process
GO:0006906	5429.82	0.00192655	11	9	0.183	vesicle fusion	biological_process
GO:0006513	5599.26	0.00189972	19	15	0.183	protein monoubiquitination	biological_process
GO:0000077	5655.81	0.00259875	21	16	0.183	DNA damage checkpoint	biological_process
GO:0001030	2762	0.00366667	1	1	0.184	RNA polymerase III type 1 promoter DNA binding	molecular_function
GO:0001031	2762	0.00366667	1	1	0.184	RNA polymerase III type 2 promoter DNA binding	molecular_function
GO:0001032	2762	0.00366667	1	1	0.184	RNA polymerase III type 3 promoter DNA binding	molecular_function
GO:0051001	4778.6	0.00373866	5	4	0.184	negative regulation of nitric-oxide synthase activity	biological_process
GO:0002792	3031	0.00336667	1	1	0.185	negative regulation of peptide secretion	biological_process
GO:0035691	3031	0.00336667	1	1	0.185	macrophage migration inhibitory factor signaling pathway	biological_process
GO:0035692	3031	0.00336667	1	1	0.185	macrophage migration inhibitory factor receptor complex	cellular_component
GO:0035693	3031	0.00336667	1	1	0.185	NOS2-CD74 complex	cellular_component
GO:0035718	3031	0.00336667	1	1	0.185	macrophage migration inhibitory factor binding	molecular_function
GO:0042658	3031	0.00336667	1	1	0.185	MHC class II protein binding, via antigen binding groove	molecular_function
GO:0016191	3469	0.0024	1	1	0.185	synaptic vesicle uncoating	biological_process
GO:0070326	3491	0.00285833	2	2	0.185	very-low-density lipoprotein particle receptor binding	molecular_function
GO:0006597	3579	0.00262174	2	2	0.185	spermine biosynthetic process	biological_process
GO:0090166	3666.5	0.00222857	2	2	0.185	Golgi disassembly	biological_process
GO:0016222	4238.67	0.00143333	3	3	0.185	procollagen-proline 4-dioxygenase complex	cellular_component
GO:0050321	4693.8	0.00064	5	5	0.185	tau-protein kinase activity	molecular_function
GO:0071889	5124	0.00133273	8	7	0.185	14-3-3 protein binding	molecular_function
GO:0007259	5449.85	0.00266905	13	10	0.185	JAK-STAT cascade	biological_process
GO:0034242	3329	0.00266667	1	1	0.186	negative regulation of syncytium formation by plasma membrane fusion	biological_process
GO:2000758	3329	0.00266667	1	1	0.186	positive regulation of peptidyl-lysine acetylation	biological_process
GO:0000056	3781.5	0.00218834	2	2	0.186	ribosomal small subunit export from nucleus	biological_process
GO:0032464	4681.75	0.0006	4	4	0.186	positive regulation of protein homooligomerization	biological_process
GO:0010764	4826	0.000666667	4	4	0.186	negative regulation of fibroblast migration	biological_process
GO:0032740	5192.38	0.00949543	8	6	0.186	positive regulation of interleukin-17 production	biological_process
GO:0044267	5552.94	0.00669003	17	14	0.186	cellular protein metabolic process	biological_process
GO:0002376	6042.41	0.0106128	87	62	0.186	immune system process	biological_process
GO:0021891	2987	0.00342857	1	1	0.187	olfactory bulb interneuron development	biological_process
GO:1901841	3409	0.00257143	1	1	0.187	regulation of high voltage-gated calcium channel activity	biological_process
GO:1901844	3409	0.00257143	1	1	0.187	regulation of cell communication by electrical coupling involved in cardiac conduction	biological_process
GO:0010916	3491	0.00285833	2	2	0.187	negative regulation of very-low-density lipoprotein particle clearance	biological_process
GO:0071375	3573.5	0.00263095	2	2	0.187	cellular response to peptide hormone stimulus	biological_process
GO:0070840	4207	0.00148148	3	3	0.187	dynein complex binding	molecular_function
GO:0007000	4547	0.000866667	4	4	0.187	nucleolus organization	biological_process
GO:0030035	4641.75	0.00654372	4	3	0.187	microspike assembly	biological_process
GO:0008143	5465.85	0.00112108	13	11	0.187	poly(A) binding	molecular_function
GO:0010575	5576.59	0.00394716	17	13	0.187	positive regulation vascular endothelial growth factor production	biological_process
GO:0050655	3102	0.00325	1	1	0.188	dermatan sulfate proteoglycan metabolic process	biological_process
GO:0002634	3218	0.0029902	1	1	0.188	regulation of germinal center formation	biological_process
GO:0003138	3218	0.0029902	1	1	0.188	primary heart field specification	biological_process
GO:0003185	3218	0.0029902	1	1	0.188	sinoatrial valve morphogenesis	biological_process
GO:0003211	3218	0.0029902	1	1	0.188	cardiac ventricle formation	biological_process
GO:0003680	3218	0.0029902	1	1	0.188	AT DNA binding	molecular_function
GO:0007521	3218	0.0029902	1	1	0.188	muscle cell fate determination	biological_process
GO:0035984	3218	0.0029902	1	1	0.188	cellular response to trichostatin A	biological_process
GO:0045652	3218	0.0029902	1	1	0.188	regulation of megakaryocyte differentiation	biological_process
GO:0060025	3218	0.0029902	1	1	0.188	regulation of synaptic activity	biological_process
GO:2000111	3218	0.0029902	1	1	0.188	positive regulation of macrophage apoptotic process	biological_process
GO:2000727	3218	0.0029902	1	1	0.188	positive regulation of cardiac muscle cell differentiation	biological_process
GO:2000987	3218	0.0029902	1	1	0.188	positive regulation of behavioral fear response	biological_process
GO:1901216	4183.67	0.00153636	3	3	0.188	positive regulation of neuron death	biological_process
GO:0004814	4444.33	0.00103846	3	3	0.188	arginine-tRNA ligase activity	molecular_function
GO:0006420	4444.33	0.00103846	3	3	0.188	arginyl-tRNA aminoacylation	biological_process
GO:0000138	4858	0.00363053	5	4	0.188	Golgi trans cisterna	cellular_component
GO:0000777	5842.24	0.00134796	37	29	0.188	condensed chromosome kinetochore	cellular_component
GO:0030121	3037	0.00333333	1	1	0.189	AP-1 adaptor complex	cellular_component
GO:0007033	3523	0.00233333	1	1	0.189	vacuole organization	biological_process
GO:0070315	3864	0.00194444	2	2	0.189	G1 to G0 transition involved in cell differentiation	biological_process
GO:0030122	4044	0.00195833	3	3	0.189	AP-2 adaptor complex	cellular_component
GO:0001765	4286.33	0.00126389	3	3	0.189	membrane raft assembly	biological_process
GO:0010824	4474.25	0.00449292	4	3	0.189	regulation of centrosome duplication	biological_process
GO:0010390	5097	0.00155748	8	7	0.189	histone monoubiquitination	biological_process
GO:0033690	5369.18	0.0125665	11	7	0.189	positive regulation of osteoblast proliferation	biological_process
GO:0031953	5403.83	0.00328792	12	9	0.189	negative regulation of protein autophosphorylation	biological_process
GO:0004715	5623.45	0.00849717	22	15	0.189	non-membrane spanning protein tyrosine kinase activity	molecular_function
GO:0044313	2963	0.00342857	1	1	0.19	protein K6-linked deubiquitination	biological_process
GO:0033883	2998	0.00339394	1	1	0.19	pyridoxal phosphatase activity	molecular_function
GO:0008623	3193	0.003	1	1	0.19	CHRAC	cellular_component
GO:0003724	3282	0.00277778	1	1	0.19	RNA helicase activity	molecular_function
GO:0071437	3992	0.0573599	3	2	0.19	invadopodium	cellular_component
GO:0070820	4238.33	0.00156296	3	3	0.19	tertiary granule	cellular_component
GO:0030277	4659.4	0.00415521	5	4	0.19	maintenance of gastrointestinal epithelium	biological_process
GO:0007229	5974.6	0.00425699	55	38	0.19	integrin-mediated signaling pathway	biological_process
GO:0002041	3079	0.00327273	1	1	0.191	intussusceptive angiogenesis	biological_process
GO:0003278	3079	0.00327273	1	1	0.191	apoptotic process involved in heart morphogenesis	biological_process
GO:0004020	3276	0.0028	1	1	0.191	adenylylsulfate kinase activity	molecular_function
GO:0004781	3276	0.0028	1	1	0.191	sulfate adenylyltransferase (ATP) activity	molecular_function
GO:0019781	3654	0.00245762	2	2	0.191	NEDD8 activating enzyme activity	molecular_function
GO:0033314	3654	0.00245762	2	2	0.191	mitotic DNA replication checkpoint	biological_process
GO:0021587	3686.5	0.00240406	2	2	0.191	cerebellum morphogenesis	biological_process
GO:0000189	3767.5	0.00222222	2	2	0.191	MAPK import into nucleus	biological_process
GO:0006404	3767.5	0.00222222	2	2	0.191	RNA import into nucleus	biological_process
GO:0010965	3767.5	0.00222222	2	2	0.191	regulation of mitotic sister chromatid separation	biological_process
GO:0031453	3767.5	0.00222222	2	2	0.191	positive regulation of heterochromatin assembly	biological_process
GO:0046832	3767.5	0.00222222	2	2	0.191	negative regulation of RNA export from nucleus	biological_process
GO:1901673	3767.5	0.00222222	2	2	0.191	regulation of spindle assembly involved in mitosis	biological_process
GO:0070481	4286.33	0.00126389	3	3	0.191	nuclear-transcribed mRNA catabolic process, non-stop decay	biological_process
GO:0071025	4286.33	0.00126389	3	3	0.191	RNA surveillance	biological_process
GO:0032760	5812.48	0.00795671	31	24	0.191	positive regulation of tumor necrosis factor production	biological_process
GO:0002369	3054	0.00333333	1	1	0.192	T cell cytokine production	biological_process
GO:0006876	3054	0.00333333	1	1	0.192	cellular cadmium ion homeostasis	biological_process
GO:0015707	3054	0.00333333	1	1	0.192	nitrite transport	biological_process
GO:0032632	3054	0.00333333	1	1	0.192	interleukin-3 production	biological_process
GO:0043091	3054	0.00333333	1	1	0.192	L-arginine import	biological_process
GO:0045342	3054	0.00333333	1	1	0.192	MHC class II biosynthetic process	biological_process
GO:0046915	3054	0.00333333	1	1	0.192	transition metal ion transmembrane transporter activity	molecular_function
GO:0051139	3054	0.00333333	1	1	0.192	metal ion:proton antiporter activity	molecular_function
GO:0070574	3054	0.00333333	1	1	0.192	cadmium ion transmembrane transport	biological_process
GO:0070821	3054	0.00333333	1	1	0.192	tertiary granule membrane	cellular_component
GO:0070839	3054	0.00333333	1	1	0.192	divalent metal ion export	biological_process
GO:0035175	3395	0.0026	1	1	0.192	histone kinase activity (H3-S10 specific)	molecular_function
GO:0072354	3395	0.0026	1	1	0.192	histone kinase activity (H3-T3 specific)	molecular_function
GO:0072355	3395	0.0026	1	1	0.192	histone H3-T3 phosphorylation	biological_process
GO:0003941	3886.5	0.00189583	2	2	0.192	L-serine ammonia-lyase activity	molecular_function
GO:0005960	3924	0.00183333	2	2	0.192	glycine cleavage complex	cellular_component
GO:0006290	4088	0.00172727	3	3	0.192	pyrimidine dimer repair	biological_process
GO:0001672	4176.33	0.00155475	3	3	0.192	regulation of chromatin assembly or disassembly	biological_process
GO:0006620	4636.8	0.00351349	5	4	0.192	posttranslational protein targeting to membrane	biological_process
GO:0032810	4654.75	0.00684376	4	3	0.192	sterol response element binding	molecular_function
GO:0034393	4813	0.012176	5	4	0.192	positive regulation of smooth muscle cell apoptotic process	biological_process
GO:0042770	5287.44	0.00400745	9	7	0.192	signal transduction in response to DNA damage	biological_process
GO:0042787	5772.62	0.00568413	32	24	0.192	protein ubiquitination involved in ubiquitin-dependent protein catabolic process	biological_process
GO:0043491	5818.82	0.0185161	28	19	0.192	protein kinase B signaling	biological_process
GO:0031058	3437	0.0025	1	1	0.193	positive regulation of histone modification	biological_process
GO:0033182	3437	0.0025	1	1	0.193	regulation of histone ubiquitination	biological_process
GO:0006212	3927.5	0.00185417	2	2	0.193	uracil catabolic process	biological_process
GO:0051279	3864	0.00194444	2	2	0.194	regulation of release of sequestered calcium ion into cytosol	biological_process
GO:0017187	4259.67	0.0013268	3	3	0.194	peptidyl-glutamic acid carboxylation	biological_process
GO:0046790	4483.67	0.00779478	3	2	0.194	virion binding	molecular_function
GO:0045604	5089.33	0.00225877	6	5	0.194	regulation of epidermal cell differentiation	biological_process
GO:0050313	3316	0.00266667	1	1	0.195	sulfur dioxygenase activity	molecular_function
GO:0070813	3316	0.00266667	1	1	0.195	hydrogen sulfide metabolic process	biological_process
GO:0004315	3784	0.00218182	2	2	0.195	3-oxoacyl-[acyl-carrier-protein] synthase activity	molecular_function
GO:0060709	3860.5	0.00208889	2	2	0.195	glycogen cell differentiation involved in embryonic placenta development	biological_process
GO:1901653	3860.5	0.00208889	2	2	0.195	cellular response to peptide	biological_process
GO:0002431	3864	0.00194444	2	2	0.195	Fc receptor mediated stimulatory signaling pathway	biological_process
GO:1900246	3893	0.00188627	2	2	0.195	positive regulation of RIG-I signaling pathway	biological_process
GO:0030801	4507	0.000888889	3	3	0.195	positive regulation of cyclic nucleotide metabolic process	biological_process
GO:0031997	4507	0.000888889	3	3	0.195	N-terminal myristoylation domain binding	molecular_function
GO:0060316	4507	0.000888889	3	3	0.195	positive regulation of ryanodine-sensitive calcium-release channel activity	biological_process
GO:0072542	4507	0.000888889	3	3	0.195	protein phosphatase activator activity	molecular_function
GO:0032461	5039.17	0.000166667	6	6	0.195	positive regulation of protein oligomerization	biological_process
GO:0046965	5309	0.00408387	9	7	0.195	retinoid X receptor binding	molecular_function
GO:0043523	5533.31	0.00187467	16	13	0.195	regulation of neuron apoptotic process	biological_process
GO:0016592	5810.06	0.00134233	32	25	0.195	mediator complex	cellular_component
GO:0015181	3058	0.00333333	1	1	0.196	arginine transmembrane transporter activity	molecular_function
GO:0015189	3058	0.00333333	1	1	0.196	L-lysine transmembrane transporter activity	molecular_function
GO:0015819	3058	0.00333333	1	1	0.196	lysine transport	biological_process
GO:0080144	3058	0.00333333	1	1	0.196	amino acid homeostasis	biological_process
GO:0018395	3450	0.00245455	1	1	0.196	peptidyl-lysine hydroxylation to 5-hydroxy-L-lysine	biological_process
GO:0033746	3450	0.00245455	1	1	0.196	histone demethylase activity (H3-R2 specific)	molecular_function
GO:0033749	3450	0.00245455	1	1	0.196	histone demethylase activity (H4-R3 specific)	molecular_function
GO:0048024	3450	0.00245455	1	1	0.196	regulation of mRNA splicing, via spliceosome	biological_process
GO:0070078	3450	0.00245455	1	1	0.196	histone H3-R2 demethylation	biological_process
GO:0070079	3450	0.00245455	1	1	0.196	histone H4-R3 demethylation	biological_process
GO:0070815	3450	0.00245455	1	1	0.196	peptidyl-lysine 5-dioxygenase activity	molecular_function
GO:0009368	3919	0.00183571	2	2	0.196	endopeptidase Clp complex	cellular_component
GO:0006432	4417	0.00109091	3	3	0.196	phenylalanyl-tRNA aminoacylation	biological_process
GO:0046822	4432.33	0.00106667	3	3	0.196	regulation of nucleocytoplasmic transport	biological_process
GO:0000930	5104.75	0.00154086	8	7	0.196	gamma-tubulin complex	cellular_component
GO:0044291	5306.33	0.00325192	9	7	0.196	cell-cell contact zone	cellular_component
GO:0035499	3223	0.00293333	1	1	0.197	carnosine biosynthetic process	biological_process
GO:0047730	3223	0.00293333	1	1	0.197	carnosine synthase activity	molecular_function
GO:0047290	3316	0.00266667	1	1	0.197	(alpha-N-acetylneuraminyl-2,3-beta-galactosyl-1,3)-N-acetyl-galactosaminide 6-alpha-sialyltransferase activity	molecular_function
GO:0035374	3881	0.00190909	2	2	0.197	chondroitin sulfate binding	molecular_function
GO:0071229	3886.5	0.00189583	2	2	0.197	cellular response to acid	biological_process
GO:0008170	4024.5	0.00171429	2	2	0.197	N-methyltransferase activity	molecular_function
GO:0035749	4286.33	0.00126389	3	3	0.197	myelin sheath adaxonal region	cellular_component
GO:0004614	4378.33	0.00114286	3	3	0.197	phosphoglucomutase activity	molecular_function
GO:0019430	5261	0.00824823	8	6	0.197	removal of superoxide radicals	biological_process
GO:0003678	5621.25	0.00225774	16	12	0.197	DNA helicase activity	molecular_function
GO:0001787	3695	0.00189474	1	1	0.198	natural killer cell proliferation	biological_process
GO:0004004	5102.29	0.00388236	7	5	0.198	ATP-dependent RNA helicase activity	molecular_function
GO:0030897	5308.3	0.00644737	10	7	0.198	HOPS complex	cellular_component
GO:0045727	5730.39	0.00391948	23	18	0.198	positive regulation of translation	biological_process
GO:0019958	3852	0.00198052	2	2	0.199	C-X-C chemokine binding	molecular_function
GO:0006391	3895	0.00207353	2	2	0.199	transcription initiation from mitochondrial promoter	biological_process
GO:0061014	4357.33	0.00125556	3	3	0.199	positive regulation of mRNA catabolic process	biological_process
GO:0034145	5014.17	0.00796449	6	5	0.199	positive regulation of toll-like receptor 4 signaling pathway	biological_process
GO:0004148	3539	0.00233333	1	1	0.2	dihydrolipoyl dehydrogenase activity	molecular_function
GO:0070534	5736.1	0.00118298	21	17	0.2	protein K63-linked ubiquitination	biological_process
GO:0016075	2963	0.00342857	1	1	0.201	rRNA catabolic process	biological_process
GO:0002374	3193	0.003	1	1	0.201	cytokine secretion involved in immune response	biological_process
GO:0042107	3193	0.003	1	1	0.201	cytokine metabolic process	biological_process
GO:0050755	3193	0.003	1	1	0.201	chemokine metabolic process	biological_process
GO:0070945	3193	0.003	1	1	0.201	neutrophil mediated killing of gram-negative bacterium	biological_process
GO:1902511	3302	0.0027	1	1	0.201	negative regulation of apoptotic DNA fragmentation	biological_process
GO:0002752	3469	0.0024	1	1	0.201	cell surface pattern recognition receptor signaling pathway	biological_process
GO:0035354	3469	0.0024	1	1	0.201	Toll-like receptor 1-Toll-like receptor 2 protein complex	cellular_component
GO:0042497	3469	0.0024	1	1	0.201	triacyl lipopeptide binding	molecular_function
GO:0042892	3469	0.0024	1	1	0.201	chloramphenicol transport	biological_process
GO:0052063	3469	0.0024	1	1	0.201	induction by symbiont of defense-related host nitric oxide production	biological_process
GO:0071221	3469	0.0024	1	1	0.201	cellular response to bacterial lipopeptide	biological_process
GO:0071727	3469	0.0024	1	1	0.201	cellular response to triacyl bacterial lipopeptide	biological_process
GO:0000957	3558	0.00226667	1	1	0.201	mitochondrial RNA catabolic process	biological_process
GO:0004654	3558	0.00226667	1	1	0.201	polyribonucleotide nucleotidyltransferase activity	molecular_function
GO:0035927	3558	0.00226667	1	1	0.201	RNA import into mitochondrion	biological_process
GO:0071042	3558	0.00226667	1	1	0.201	nuclear polyadenylation-dependent mRNA catabolic process	biological_process
GO:0097222	3558	0.00226667	1	1	0.201	mitochondrial mRNA polyadenylation	biological_process
GO:2000627	3558	0.00226667	1	1	0.201	positive regulation of miRNA catabolic process	biological_process
GO:2000772	3558	0.00226667	1	1	0.201	regulation of cellular senescence	biological_process
GO:0046041	3680.5	0.00242337	2	2	0.201	ITP metabolic process	biological_process
GO:0046051	3680.5	0.00242337	2	2	0.201	UTP metabolic process	biological_process
GO:0019509	4482.25	0.000958333	4	4	0.201	L-methionine biosynthetic process from methylthioadenosine	biological_process
GO:0015232	4762.25	0.00046875	4	4	0.201	heme transporter activity	molecular_function
GO:0071398	4982	0.000266667	5	5	0.201	cellular response to fatty acid	biological_process
GO:0050872	5062.67	0.00360215	6	5	0.201	white fat cell differentiation	biological_process
GO:0010975	5192.86	0.00158825	7	6	0.201	regulation of neuron projection development	biological_process
GO:0002134	3223	0.00293333	1	1	0.202	UTP binding	molecular_function
GO:0045917	3469	0.0024	1	1	0.202	positive regulation of complement activation	biological_process
GO:0048143	3469	0.0024	1	1	0.202	astrocyte activation	biological_process
GO:0060392	3469	0.0024	1	1	0.202	negative regulation of SMAD protein import into nucleus	biological_process
GO:0004829	3723	0.00232692	2	2	0.202	threonine-tRNA ligase activity	molecular_function
GO:0006435	3723	0.00232692	2	2	0.202	threonyl-tRNA aminoacylation	biological_process
GO:0010989	4432.33	0.00106667	3	3	0.202	negative regulation of low-density lipoprotein particle clearance	biological_process
GO:0005315	4604	0.000808333	4	4	0.202	inorganic phosphate transmembrane transporter activity	molecular_function
GO:0005178	5986.14	0.00180935	59	44	0.202	integrin binding	molecular_function
GO:0014889	3828	0.00203463	2	2	0.203	muscle atrophy	biological_process
GO:0048936	3828	0.00203463	2	2	0.203	peripheral nervous system neuron axonogenesis	biological_process
GO:0032607	4204	0.00148889	3	3	0.203	interferon-alpha production	biological_process
GO:0006915	6186.35	0.00549213	205	143	0.203	apoptotic process	biological_process
GO:0006278	3123	0.00321111	1	1	0.204	RNA-dependent DNA replication	biological_process
GO:0015002	3409	0.00257143	1	1	0.204	heme-copper terminal oxidase activity	molecular_function
GO:0034497	3409	0.00257143	1	1	0.204	protein localization to pre-autophagosomal structure	biological_process
GO:0034727	3409	0.00257143	1	1	0.204	piecemeal microautophagy of nucleus	biological_process
GO:0044805	3409	0.00257143	1	1	0.204	late nucleophagy	biological_process
GO:0005956	3450	0.00245455	1	1	0.204	protein kinase CK2 complex	cellular_component
GO:0000291	3695	0.00189474	1	1	0.204	nuclear-transcribed mRNA catabolic process, exonucleolytic	biological_process
GO:0015849	4439.33	0.008025	3	2	0.204	organic acid transport	biological_process
GO:0004862	4892.8	0.00454702	5	4	0.204	cAMP-dependent protein kinase inhibitor activity	molecular_function
GO:0002102	5541.07	0.00189265	14	11	0.204	podosome	cellular_component
GO:0004356	3641	0.00192308	1	1	0.205	glutamate-ammonia ligase activity	molecular_function
GO:0006542	3641	0.00192308	1	1	0.205	glutamine biosynthetic process	biological_process
GO:0097386	3641	0.00192308	1	1	0.205	glial cell projection	cellular_component
GO:0000463	4008	0.00173333	2	2	0.205	maturation of LSU-rRNA from tricistronic rRNA transcript (SSU-rRNA, 5.8S rRNA, LSU-rRNA)	biological_process
GO:0000466	4008	0.00173333	2	2	0.205	maturation of 5.8S rRNA from tricistronic rRNA transcript (SSU-rRNA, 5.8S rRNA, LSU-rRNA)	biological_process
GO:0030687	4008	0.00173333	2	2	0.205	preribosome, large subunit precursor	cellular_component
GO:0070545	4008	0.00173333	2	2	0.205	PeBoW complex	cellular_component
GO:0072672	4139.5	0.0015	2	2	0.205	neutrophil extravasation	biological_process
GO:0043146	4732	0.00047619	4	4	0.205	spindle stabilization	biological_process
GO:0000387	5752.91	0.00172925	23	18	0.205	spliceosomal snRNP assembly	biological_process
GO:0002377	3469	0.0024	1	1	0.206	immunoglobulin production	biological_process
GO:0045619	3469	0.0024	1	1	0.206	regulation of lymphocyte differentiation	biological_process
GO:0004113	3948.5	0.0018	2	2	0.206	2',3'-cyclic-nucleotide 3'-phosphodiesterase activity	molecular_function
GO:0009214	3948.5	0.0018	2	2	0.206	cyclic nucleotide catabolic process	biological_process
GO:0060903	4393	0.00112821	3	3	0.206	positive regulation of meiosis I	biological_process
GO:0004897	4576.67	0.000755556	3	3	0.206	ciliary neurotrophic factor receptor activity	molecular_function
GO:0004915	4576.67	0.000755556	3	3	0.206	interleukin-6 receptor activity	molecular_function
GO:0019981	4576.67	0.000755556	3	3	0.206	interleukin-6 binding	molecular_function
GO:0070120	4576.67	0.000755556	3	3	0.206	ciliary neurotrophic factor-mediated signaling pathway	biological_process
GO:1900182	5186	0.0017813	6	5	0.206	positive regulation of protein localization to nucleus	biological_process
GO:0070390	3776.5	0.0022	2	2	0.207	transcription export complex 2	cellular_component
GO:0071819	3776.5	0.0022	2	2	0.207	DUBm complex	cellular_component
GO:0000506	4707.75	0.0005	4	4	0.207	glycosylphosphatidylinositol-N-acetylglucosaminyltransferase (GPI-GnT) complex	cellular_component
GO:0043988	4732	0.00047619	4	4	0.207	histone H3-S28 phosphorylation	biological_process
GO:0005838	5272.57	0.00142399	7	6	0.207	proteasome regulatory particle	cellular_component
GO:0001206	3450	0.00245455	1	1	0.208	RNA polymerase II distal enhancer sequence-specific DNA binding transcription factor activity involved in negative regulation of transcription	molecular_function
GO:0003955	3712	0.00235714	2	2	0.208	NAD(P)H dehydrogenase (quinone) activity	molecular_function
GO:0055088	5426.9	0.00242519	10	8	0.208	lipid homeostasis	biological_process
GO:0048242	3437	0.0025	1	1	0.209	epinephrine secretion	biological_process
GO:0010814	4045	0.00169551	2	2	0.209	substance P catabolic process	biological_process
GO:0010816	4045	0.00169551	2	2	0.209	calcitonin catabolic process	biological_process
GO:0034959	4045	0.00169551	2	2	0.209	endothelin maturation	biological_process
GO:0000125	4309.67	0.00122222	3	3	0.209	PCAF complex	cellular_component
GO:0034141	4654.33	0.000625	3	3	0.209	positive regulation of toll-like receptor 3 signaling pathway	biological_process
GO:0043331	4654.33	0.000625	3	3	0.209	response to dsRNA	biological_process
GO:0046512	5086	0	6	6	0.209	sphingosine biosynthetic process	biological_process
GO:0045639	5365.11	0.00858679	9	6	0.209	positive regulation of myeloid cell differentiation	biological_process
GO:0005736	5673.78	0.00186793	18	14	0.209	DNA-directed RNA polymerase I complex	cellular_component
GO:0002337	3409	0.00257143	1	1	0.21	B-1a B cell differentiation	biological_process
GO:0031765	3918	0.00183993	2	2	0.21	type 2 galanin receptor binding	molecular_function
GO:0031766	3918	0.00183993	2	2	0.21	type 3 galanin receptor binding	molecular_function
GO:0034261	3989.5	0.00175	2	2	0.21	negative regulation of Ras GTPase activity	biological_process
GO:0001605	4452.67	0.00101111	3	3	0.21	adrenomedullin receptor activity	molecular_function
GO:0071329	4452.67	0.00101111	3	3	0.21	cellular response to sucrose stimulus	biological_process
GO:0043987	4522.33	0.000866667	3	3	0.21	histone H3-S10 phosphorylation	biological_process
GO:0010833	4641.67	0.000627451	3	3	0.21	telomere maintenance via telomere lengthening	biological_process
GO:0045078	4940	0.00273121	5	4	0.21	positive regulation of interferon-gamma biosynthetic process	biological_process
GO:0060712	4973.8	0.00331584	5	4	0.21	spongiotrophoblast layer development	biological_process
GO:0010637	5016.2	0.00344808	5	4	0.21	negative regulation of mitochondrial fusion	biological_process
GO:0043124	5725.86	0.00350675	21	16	0.21	negative regulation of I-kappaB kinase/NF-kappaB signaling	biological_process
GO:0002587	3913.5	0.00185238	2	2	0.211	negative regulation of antigen processing and presentation of peptide antigen via MHC class II	biological_process
GO:0032803	4105.5	0.0016	2	2	0.211	regulation of low-density lipoprotein particle receptor catabolic process	biological_process
GO:0015114	4122	0.00161667	2	2	0.211	phosphate ion transmembrane transporter activity	molecular_function
GO:0030504	4122	0.00161667	2	2	0.211	inorganic diphosphate transmembrane transporter activity	molecular_function
GO:0001959	4344.33	0.00117647	3	3	0.211	regulation of cytokine-mediated signaling pathway	biological_process
GO:0002309	4408.67	0.00111111	3	3	0.211	T cell proliferation involved in immune response	biological_process
GO:0046166	3678	0.0019	1	1	0.212	glyceraldehyde-3-phosphate biosynthetic process	biological_process
GO:0004013	4858.6	0.00352002	5	4	0.212	adenosylhomocysteinase activity	molecular_function
GO:0006596	5019	0.00295536	5	4	0.212	polyamine biosynthetic process	biological_process
GO:0015057	5134.83	0.00451153	6	4	0.212	thrombin receptor activity	molecular_function
GO:0070493	5134.83	0.00451153	6	4	0.212	thrombin receptor signaling pathway	biological_process
GO:0032874	5346.56	0.00378103	9	7	0.212	positive regulation of stress-activated MAPK cascade	biological_process
GO:0048662	5567.43	0.00580411	14	11	0.212	negative regulation of smooth muscle cell proliferation	biological_process
GO:0046321	3523	0.00233333	1	1	0.213	positive regulation of fatty acid oxidation	biological_process
GO:0072363	3523	0.00233333	1	1	0.213	regulation of glycolytic by positive regulation of transcription from RNA polymerase II promoter	biological_process
GO:0072366	3523	0.00233333	1	1	0.213	regulation of cellular ketone metabolic process by positive regulation of transcription from RNA polymerase II promoter	biological_process
GO:0048239	3753	0.00188235	1	1	0.213	negative regulation of DNA recombination at telomere	biological_process
GO:0000942	4311.33	0.00123761	3	3	0.213	condensed nuclear chromosome outer kinetochore	cellular_component
GO:0031545	4536.33	0.000833333	3	3	0.213	peptidyl-proline 4-dioxygenase activity	molecular_function
GO:0046855	5308.5	0.000939406	8	7	0.213	inositol phosphate dephosphorylation	biological_process
GO:0050729	5755.82	0.00414081	28	20	0.213	positive regulation of inflammatory response	biological_process
GO:0004743	4056.5	0.00174118	2	2	0.214	pyruvate kinase activity	molecular_function
GO:0002636	4331.67	0.00119658	3	3	0.214	positive regulation of germinal center formation	biological_process
GO:0050859	4666.75	0.000642857	4	4	0.214	negative regulation of B cell receptor signaling pathway	biological_process
GO:2000663	3523	0.00233333	1	1	0.215	negative regulation of interleukin-5 secretion	biological_process
GO:2000666	3523	0.00233333	1	1	0.215	negative regulation of interleukin-13 secretion	biological_process
GO:2001180	3523	0.00233333	1	1	0.215	negative regulation of interleukin-10 secretion	biological_process
GO:0036089	4520.33	0.000968254	3	3	0.215	cleavage furrow formation	biological_process
GO:0070989	4555.33	0.00697728	3	2	0.215	oxidative demethylation	biological_process
GO:0005868	5630.19	0.00378119	16	11	0.215	cytoplasmic dynein complex	cellular_component
GO:0010722	3349	0.00266667	1	1	0.216	regulation of ferrochelatase activity	biological_process
GO:0034986	3349	0.00266667	1	1	0.216	iron chaperone activity	molecular_function
GO:0051349	3349	0.00266667	1	1	0.216	positive regulation of lyase activity	biological_process
GO:0033031	3644	0.00191667	1	1	0.216	positive regulation of neutrophil apoptotic process	biological_process
GO:0097350	3644	0.00191667	1	1	0.216	neutrophil clearance	biological_process
GO:0000964	3875.5	0.00203333	2	2	0.216	mitochondrial RNA 5'-end processing	biological_process
GO:0035621	3898.5	0.00187083	2	2	0.216	ER to Golgi ceramide transport	biological_process
GO:0097001	3898.5	0.00187083	2	2	0.216	ceramide binding	molecular_function
GO:0009168	3954.5	0.00179487	2	2	0.216	purine ribonucleoside monophosphate biosynthetic process	biological_process
GO:0000010	4125	0.00155556	2	2	0.216	trans-hexaprenyltranstransferase activity	molecular_function
GO:0050347	4125	0.00155556	2	2	0.216	trans-octaprenyltranstransferase activity	molecular_function
GO:0000780	5229.86	0.00128477	7	6	0.216	condensed nuclear chromosome, centromeric region	cellular_component
GO:0006012	5322.2	0.000880403	10	9	0.216	galactose metabolic process	biological_process
GO:0090240	3853	0.00186667	1	1	0.217	positive regulation of histone H4 acetylation	biological_process
GO:0002513	3864	0.00194444	2	2	0.217	tolerance induction to self antigen	biological_process
GO:0097193	5610.12	0.00145312	16	13	0.217	intrinsic apoptotic signaling pathway	biological_process
GO:0071584	3637	0.00194286	1	1	0.218	negative regulation of zinc ion transmembrane import	biological_process
GO:0016312	3695	0.00189474	1	1	0.218	inositol bisphosphate phosphatase activity	molecular_function
GO:0034485	3695	0.00189474	1	1	0.218	phosphatidylinositol-3,4,5-trisphosphate 5-phosphatase activity	molecular_function
GO:0046030	3695	0.00189474	1	1	0.218	inositol trisphosphate phosphatase activity	molecular_function
GO:2000466	3695	0.00189474	1	1	0.218	negative regulation of glycogen (starch) synthase activity	biological_process
GO:2001153	3695	0.00189474	1	1	0.218	positive regulation of renal water transport	biological_process
GO:0007589	3753	0.00188235	1	1	0.218	body fluid secretion	biological_process
GO:0031583	3753	0.00188235	1	1	0.218	phospholipase D-activating G-protein coupled receptor signaling pathway	biological_process
GO:0031707	3753	0.00188235	1	1	0.218	endothelin A receptor binding	molecular_function
GO:0031708	3753	0.00188235	1	1	0.218	endothelin B receptor binding	molecular_function
GO:0042313	3753	0.00188235	1	1	0.218	protein kinase C deactivation	biological_process
GO:0043179	3753	0.00188235	1	1	0.218	rhythmic excitation	biological_process
GO:0060298	3753	0.00188235	1	1	0.218	positive regulation of sarcomere organization	biological_process
GO:0004430	3916.5	0.00184118	2	2	0.218	1-phosphatidylinositol 4-kinase activity	molecular_function
GO:2000779	4006	0.00174444	2	2	0.218	regulation of double-strand break repair	biological_process
GO:2001032	4006	0.00174444	2	2	0.218	regulation of double-strand break repair via nonhomologous end joining	biological_process
GO:0019853	4366.33	0.00914002	3	2	0.218	L-ascorbic acid biosynthetic process	biological_process
GO:0045576	4536.33	0.000833333	3	3	0.218	mast cell activation	biological_process
GO:0033158	5029.8	0.0002	5	5	0.218	regulation of protein import into nucleus, translocation	biological_process
GO:0030949	5288.86	0.00856346	7	5	0.218	positive regulation of vascular endothelial growth factor receptor signaling pathway	biological_process
GO:0014886	4139.5	0.0015	2	2	0.219	transition between slow and fast fiber	biological_process
GO:0019784	4301.33	0.00124074	3	3	0.219	NEDD8-specific protease activity	molecular_function
GO:0006610	4455	0.001	3	3	0.219	ribosomal protein import into nucleus	biological_process
GO:0006301	4536.33	0.000833333	3	3	0.219	postreplication repair	biological_process
GO:0002819	5086	0	6	6	0.219	regulation of adaptive immune response	biological_process
GO:0051259	5849.03	0.00465983	30	22	0.219	protein oligomerization	biological_process
GO:0007092	3853	0.00186667	1	1	0.22	activation of mitotic anaphase-promoting complex activity	biological_process
GO:0010997	3853	0.00186667	1	1	0.22	anaphase-promoting complex binding	molecular_function
GO:0030272	3938	0.00185714	1	1	0.22	5-formyltetrahydrofolate cyclo-ligase activity	molecular_function
GO:0000347	4475.67	0.000952381	3	3	0.22	THO complex	cellular_component
GO:0006549	4487.67	0.00834186	3	2	0.22	isoleucine metabolic process	biological_process
GO:0006573	4487.67	0.00834186	3	2	0.22	valine metabolic process	biological_process
GO:0015230	3995	0.00184615	1	1	0.221	FAD transmembrane transporter activity	molecular_function
GO:0035350	3995	0.00184615	1	1	0.221	FAD transmembrane transport	biological_process
GO:0044610	3995	0.00184615	1	1	0.221	FMN transmembrane transporter activity	molecular_function
GO:0051724	3995	0.00184615	1	1	0.221	NAD transporter activity	molecular_function
GO:0001735	4000.5	0.00175	2	2	0.221	prenylcysteine oxidase activity	molecular_function
GO:0016670	4000.5	0.00175	2	2	0.221	oxidoreductase activity, acting on a sulfur group of donors, oxygen as acceptor	molecular_function
GO:0030328	4000.5	0.00175	2	2	0.221	prenylcysteine catabolic process	biological_process
GO:0005847	5294.11	0.000910438	9	8	0.221	mRNA cleavage and polyadenylation specificity factor complex	cellular_component
GO:0032091	5870.81	0.00461028	31	23	0.221	negative regulation of protein binding	biological_process
GO:0002314	3954.5	0.00179487	2	2	0.222	germinal center B cell differentiation	biological_process
GO:0004051	3995	0.00184615	1	1	0.222	arachidonate 5-lipoxygenase activity	molecular_function
GO:0021889	4036.5	0.00171429	2	2	0.222	olfactory bulb interneuron differentiation	biological_process
GO:0032203	4100.5	0.00161111	2	2	0.222	telomere formation via telomerase	biological_process
GO:0043148	4613.25	0.000841667	4	4	0.222	mitotic spindle stabilization	biological_process
GO:0051561	5341.2	0.00294407	10	8	0.222	positive regulation of mitochondrial calcium ion concentration	biological_process
GO:0010470	4061.5	0.00166667	2	2	0.223	regulation of gastrulation	biological_process
GO:0060998	4152	0.0014951	2	2	0.223	regulation of dendritic spine development	biological_process
GO:0031682	4231.5	0.0013125	2	2	0.223	G-protein gamma-subunit binding	molecular_function
GO:0015809	4410	0.00111111	3	3	0.223	arginine transport	biological_process
GO:0097208	4455	0.0122506	3	2	0.223	alveolar lamellar body	cellular_component
GO:0090022	4622.33	0.000631579	3	3	0.223	regulation of neutrophil chemotaxis	biological_process
GO:0071622	3791	0.001875	1	1	0.224	regulation of granulocyte chemotaxis	biological_process
GO:0071586	3938	0.00185714	1	1	0.224	CAAX-box protein processing	biological_process
GO:0034454	4233	0.00174242	2	2	0.224	microtubule anchoring at centrosome	biological_process
GO:0030214	4956	0.000333333	4	4	0.224	hyaluronan catabolic process	biological_process
GO:0034709	5385.11	0.00104868	9	8	0.224	methylosome	cellular_component
GO:0001968	5610.64	0.00282049	14	10	0.224	fibronectin binding	molecular_function
GO:0090232	3437	0.0025	1	1	0.225	positive regulation of spindle checkpoint	biological_process
GO:0010577	4064	0.00183333	1	1	0.225	metalloenzyme activator activity	molecular_function
GO:0061056	4064	0.00183333	1	1	0.225	sclerotome development	biological_process
GO:0061185	4064	0.00183333	1	1	0.225	negative regulation of dermatome development	biological_process
GO:0032623	4070	0.00166667	2	2	0.225	interleukin-2 production	biological_process
GO:1900029	4307	0.00171429	1	1	0.225	positive regulation of ruffle assembly	biological_process
GO:0080025	5284.14	0.0041106	7	5	0.225	phosphatidylinositol-3,5-bisphosphate binding	molecular_function
GO:0003837	3717	0.00188889	1	1	0.226	beta-ureidopropionase activity	molecular_function
GO:0004092	3938	0.00185714	1	1	0.226	carnitine O-acetyltransferase activity	molecular_function
GO:0005944	4251	0.00179532	1	1	0.226	1-phosphatidylinositol-4-phosphate 3-kinase, class IB complex	cellular_component
GO:0046935	4251	0.00179532	1	1	0.226	1-phosphatidylinositol-3-kinase regulator activity	molecular_function
GO:0019388	4378.33	0.00114286	3	3	0.226	galactose catabolic process	biological_process
GO:0061333	5261.12	0.00320666	8	6	0.226	renal tubule morphogenesis	biological_process
GO:0090200	5556.17	0.00119829	12	10	0.226	positive regulation of release of cytochrome c from mitochondria	biological_process
GO:0031201	5787.82	0.00387554	22	18	0.226	SNARE complex	cellular_component
GO:0002029	3853	0.00186667	1	1	0.227	desensitization of G-protein coupled receptor protein signaling pathway	biological_process
GO:0003108	3853	0.00186667	1	1	0.227	negative regulation of the force of heart contraction by chemical signal	biological_process
GO:0031386	3853	0.00186667	1	1	0.227	protein tag	molecular_function
GO:0042007	3938	0.00185714	1	1	0.227	interleukin-18 binding	molecular_function
GO:0006369	4329.5	0.001	2	2	0.227	termination of RNA polymerase II transcription	biological_process
GO:0019064	4956	0.000333333	4	4	0.227	fusion of virus membrane with host plasma membrane	biological_process
GO:0000400	5250.86	0.00177591	7	6	0.227	four-way junction DNA binding	molecular_function
GO:0045070	5655.76	0.00187826	17	14	0.227	positive regulation of viral genome replication	biological_process
GO:0005802	6081.83	0.00684682	72	49	0.227	trans-Golgi network	cellular_component
GO:0030327	3573	0.002	1	1	0.228	prenylated protein catabolic process	biological_process
GO:0010664	3644	0.00191667	1	1	0.228	negative regulation of striated muscle cell apoptotic process	biological_process
GO:0061525	3655	0.00190909	1	1	0.228	hindgut development	biological_process
GO:0004345	4282	0.00175	1	1	0.228	glucose-6-phosphate dehydrogenase activity	molecular_function
GO:0006740	4282	0.00175	1	1	0.228	NADPH regeneration	biological_process
GO:0010734	4282	0.00175	1	1	0.228	negative regulation of protein glutathionylation	biological_process
GO:0046390	4282	0.00175	1	1	0.228	ribose phosphate biosynthetic process	biological_process
GO:0034988	4376.33	0.0251638	3	2	0.228	Fc-gamma receptor I complex binding	molecular_function
GO:0035662	4547	0.0008	3	3	0.228	Toll-like receptor 4 binding	molecular_function
GO:0070488	4547	0.0008	3	3	0.228	neutrophil aggregation	biological_process
GO:0042167	4641.67	0.000627451	3	3	0.228	heme catabolic process	biological_process
GO:0030433	5813.17	0.00136236	24	19	0.228	ER-associated ubiquitin-dependent protein catabolic process	biological_process
GO:0042602	3753	0.00188235	1	1	0.229	riboflavin reductase (NADPH) activity	molecular_function
GO:0010536	4322	0.00113333	2	2	0.229	positive regulation of activation of Janus kinase activity	biological_process
GO:0070119	4322	0.00113333	2	2	0.229	ciliary neurotrophic factor binding	molecular_function
GO:0000085	4549.33	0.00110606	3	3	0.229	mitotic G2 phase	biological_process
GO:0051983	5353.75	0.00101108	8	7	0.229	regulation of chromosome segregation	biological_process
GO:0000900	3973.5	0.00176471	2	2	0.23	translation repressor activity, nucleic acid binding	molecular_function
GO:0097031	4307	0.00171429	1	1	0.23	mitochondrial respiratory chain complex I biogenesis	biological_process
GO:0048273	4536.33	0.000833333	3	3	0.23	mitogen-activated protein kinase p38 binding	molecular_function
GO:0061512	5243.57	0.00565789	7	5	0.23	protein localization to cilium	biological_process
GO:0034341	5291.75	0.0175366	8	6	0.23	response to interferon-gamma	biological_process
GO:0006145	3791	0.001875	1	1	0.231	purine nucleobase catabolic process	biological_process
GO:0006214	3791	0.001875	1	1	0.231	thymidine catabolic process	biological_process
GO:0055002	3921	0.00186667	1	1	0.231	striated muscle cell development	biological_process
GO:0004392	4077	0.00165455	2	2	0.231	heme oxygenase (decyclizing) activity	molecular_function
GO:0006788	4077	0.00165455	2	2	0.231	heme oxidation	biological_process
GO:0007004	4478.67	0.00095	3	3	0.231	telomere maintenance via telomerase	biological_process
GO:0050778	5010.25	0.00475389	4	3	0.231	positive regulation of immune response	biological_process
GO:0097546	5062.17	0.00817113	6	4	0.231	ciliary base	cellular_component
GO:0051044	5588.08	0.00575096	13	10	0.231	positive regulation of membrane protein ectodomain proteolysis	biological_process
GO:0004896	5744.24	0.00689129	21	15	0.231	cytokine receptor activity	molecular_function
GO:0004516	3938	0.00185714	1	1	0.232	nicotinate phosphoribosyltransferase activity	molecular_function
GO:0019358	3938	0.00185714	1	1	0.232	nicotinate nucleotide salvage	biological_process
GO:0042035	4332	0.00166667	1	1	0.232	regulation of cytokine biosynthetic process	biological_process
GO:0097252	4565	0.000777778	3	3	0.232	oligodendrocyte apoptotic process	biological_process
GO:0000278	5806.16	0.00159711	19	15	0.232	mitotic cell cycle	biological_process
GO:0048144	3717	0.00188889	1	1	0.233	fibroblast proliferation	biological_process
GO:0015098	4064	0.00183333	1	1	0.233	molybdate ion transmembrane transporter activity	molecular_function
GO:0015689	4064	0.00183333	1	1	0.233	molybdate ion transport	biological_process
GO:0000815	4849.75	0.0041278	4	3	0.233	ESCRT III complex	cellular_component
GO:0061351	5301.25	0.00257289	8	6	0.233	neural precursor cell proliferation	biological_process
GO:0031334	5353	0.00966563	7	5	0.233	positive regulation of protein complex assembly	biological_process
GO:0045663	5498.5	0.00434239	10	7	0.233	positive regulation of myoblast differentiation	biological_process
GO:0042296	4629.67	0.00062963	3	3	0.234	ISG15 ligase activity	molecular_function
GO:0006694	5823.32	0.00402757	22	17	0.234	steroid biosynthetic process	biological_process
GO:0002875	3695	0.00189474	1	1	0.235	negative regulation of chronic inflammatory response to antigenic stimulus	biological_process
GO:0000221	3791	0.001875	1	1	0.235	vacuolar proton-transporting V-type ATPase, V1 domain	cellular_component
GO:0035615	3938	0.00185714	1	1	0.235	clathrin adaptor activity	molecular_function
GO:0038024	3938	0.00185714	1	1	0.235	cargo receptor activity	molecular_function
GO:0070022	3938	0.00185714	1	1	0.235	transforming growth factor beta receptor homodimeric complex	cellular_component
GO:2000643	3938	0.00185714	1	1	0.235	positive regulation of early endosome to late endosome transport	biological_process
GO:0034340	4469.5	0.000933333	2	2	0.235	response to type I interferon	biological_process
GO:0045132	5029.8	0.0002	5	5	0.235	meiotic chromosome segregation	biological_process
GO:0031642	5181.17	0.00162222	6	5	0.235	negative regulation of myelination	biological_process
GO:0008252	3717	0.00188889	1	1	0.236	nucleotidase activity	molecular_function
GO:0009223	3717	0.00188889	1	1	0.236	pyrimidine deoxyribonucleotide catabolic process	biological_process
GO:0019103	3717	0.00188889	1	1	0.236	pyrimidine nucleotide binding	molecular_function
GO:0000018	4170.5	0.00142857	2	2	0.236	regulation of DNA recombination	biological_process
GO:0090138	4390.5	0.000947368	2	2	0.236	regulation of actin cytoskeleton organization by cell-cell adhesion	biological_process
GO:0050847	4616.67	0.000633333	3	3	0.236	progesterone receptor signaling pathway	biological_process
GO:1901315	4616.67	0.000633333	3	3	0.236	negative regulation of histone H2A K63-linked ubiquitination	biological_process
GO:2000780	4616.67	0.000633333	3	3	0.236	negative regulation of double-strand break repair	biological_process
GO:0030213	4962.25	0.00493452	4	3	0.236	hyaluronan biosynthetic process	biological_process
GO:0022891	5329	0.0178854	7	6	0.236	substrate-specific transmembrane transporter activity	molecular_function
GO:0007034	5700.33	0.00173356	18	14	0.236	vacuolar transport	biological_process
GO:0000060	5777.11	0.00627349	19	14	0.236	protein import into nucleus, translocation	biological_process
GO:0016853	6083.07	0.00201264	84	60	0.236	isomerase activity	molecular_function
GO:0033371	4282	0.00175	1	1	0.237	T cell secretory granule organization	biological_process
GO:0033373	4282	0.00175	1	1	0.237	maintenance of protease location in mast cell secretory granule	biological_process
GO:0033382	4282	0.00175	1	1	0.237	maintenance of granzyme B location in T cell secretory granule	biological_process
GO:1902109	3995	0.00184615	1	1	0.238	negative regulation of mitochondrial membrane permeability involved in apoptotic process	biological_process
GO:0001865	4134	0.00181818	1	1	0.238	NK T cell differentiation	biological_process
GO:0032633	4134	0.00181818	1	1	0.238	interleukin-4 production	biological_process
GO:0010757	5384.17	0.00138393	6	5	0.238	negative regulation of plasminogen activation	biological_process
GO:0006783	5686.14	0.00178761	14	11	0.238	heme biosynthetic process	biological_process
GO:0006114	4064	0.00183333	1	1	0.239	glycerol biosynthetic process	biological_process
GO:0047801	4064	0.00183333	1	1	0.239	L-cysteine:2-oxoglutarate aminotransferase activity	molecular_function
GO:0036114	4247.5	0.00128571	2	2	0.239	medium-chain fatty-acyl-CoA catabolic process	biological_process
GO:0036116	4247.5	0.00128571	2	2	0.239	long-chain fatty-acyl-CoA catabolic process	biological_process
GO:1900535	4247.5	0.00128571	2	2	0.239	palmitic acid biosynthetic process	biological_process
GO:1902175	4261.5	0.00125	2	2	0.239	regulation of oxidative stress-induced intrinsic apoptotic signaling pathway	biological_process
GO:0016082	4277.5	0.0012	2	2	0.239	synaptic vesicle priming	biological_process
GO:0042761	4675	0.000622222	3	3	0.239	very long-chain fatty acid biosynthetic process	biological_process
GO:0005851	5158.5	0.00177282	6	5	0.239	eukaryotic translation initiation factor 2B complex	cellular_component
GO:0043203	5341.86	0.00126286	7	6	0.239	axon hillock	cellular_component
GO:0036292	4360	0.0016	1	1	0.24	DNA rewinding	biological_process
GO:0070317	4367.5	0.000956522	2	2	0.24	negative regulation of G0 to G1 transition	biological_process
GO:0002262	4808	0.000592593	3	3	0.24	myeloid cell homeostasis	biological_process
GO:0010507	5653.31	0.00472078	13	10	0.24	negative regulation of autophagy	biological_process
GO:0005314	3573	0.002	1	1	0.241	high-affinity glutamate transmembrane transporter activity	molecular_function
GO:0009449	3573	0.002	1	1	0.241	gamma-aminobutyric acid biosynthetic process	biological_process
GO:0010035	3573	0.002	1	1	0.241	response to inorganic substance	biological_process
GO:0031223	3573	0.002	1	1	0.241	auditory behavior	biological_process
GO:0009262	3791	0.001875	1	1	0.241	deoxyribonucleotide metabolic process	biological_process
GO:2000738	4432.33	0.00106667	3	3	0.241	positive regulation of stem cell differentiation	biological_process
GO:0030289	4581.67	0.000666667	3	3	0.241	protein phosphatase 4 complex	cellular_component
GO:0005664	5577.5	0.00229969	12	9	0.241	nuclear origin of replication recognition complex	cellular_component
GO:0004518	6028.56	0.00163396	57	43	0.241	nuclease activity	molecular_function
GO:0043184	3995	0.00184615	1	1	0.242	vascular endothelial growth factor receptor 2 binding	molecular_function
GO:0032369	4646	0.0173349	3	2	0.242	negative regulation of lipid transport	biological_process
GO:0010771	4885.75	0.000583333	4	4	0.242	negative regulation of cell morphogenesis involved in differentiation	biological_process
GO:0000722	4104.5	0.00160556	2	2	0.243	telomere maintenance via recombination	biological_process
GO:0071864	4152	0.0014951	2	2	0.243	positive regulation of cell proliferation in bone marrow	biological_process
GO:0031021	4193	0.0018	1	1	0.243	interphase microtubule organizing center	cellular_component
GO:0051303	4193	0.0018	1	1	0.243	establishment of chromosome localization	biological_process
GO:1901003	4252	0.00177778	1	1	0.243	negative regulation of fermentation	biological_process
GO:0051771	4641.67	0.000627451	3	3	0.243	negative regulation of nitric-oxide synthase biosynthetic process	biological_process
GO:0042744	5418	0.00314873	8	6	0.243	hydrogen peroxide catabolic process	biological_process
GO:0031624	5489.5	0.000693627	8	7	0.243	ubiquitin conjugating enzyme binding	molecular_function
GO:0045747	5592.7	0.00184627	10	8	0.243	positive regulation of Notch signaling pathway	biological_process
GO:0046627	5892.42	0.00342929	24	16	0.243	negative regulation of insulin receptor signaling pathway	biological_process
GO:0046683	3924	0.00183333	2	2	0.244	response to organophosphorus	biological_process
GO:0071447	4675	0.000622222	3	3	0.244	cellular response to hydroperoxide	biological_process
GO:0050871	5179.6	0.0133115	5	4	0.244	positive regulation of B cell activation	biological_process
GO:0042056	5670.27	0.0246423	15	12	0.244	chemoattractant activity	molecular_function
GO:0004157	4064	0.00183333	1	1	0.245	dihydropyrimidinase activity	molecular_function
GO:0047134	4277.5	0.0012	2	2	0.245	protein-disulfide reductase activity	molecular_function
GO:0036151	4329.5	0.001	2	2	0.245	phosphatidylcholine acyl-chain remodeling	biological_process
GO:0005031	4991.25	0.00355868	4	3	0.245	tumor necrosis factor-activated receptor activity	molecular_function
GO:0046939	5524.44	0.000538526	9	8	0.245	nucleotide phosphorylation	biological_process
GO:0097452	5546.88	0.00216176	8	6	0.245	GAIT complex	cellular_component
GO:0043426	5015.75	0.00025	4	4	0.246	MRF binding	molecular_function
GO:1990111	5015.75	0.00025	4	4	0.246	spermatoproteasome complex	cellular_component
GO:0016471	5064	0.00323984	4	3	0.246	vacuolar proton-transporting V-type ATPase complex	cellular_component
GO:0045582	5656.25	0.00193655	12	9	0.246	positive regulation of T cell differentiation	biological_process
GO:0046272	3995	0.00184615	1	1	0.247	stilbene catabolic process	biological_process
GO:0007584	4193	0.0018	1	1	0.247	response to nutrient	biological_process
GO:0034240	4193	0.0018	1	1	0.247	negative regulation of macrophage fusion	biological_process
GO:0036041	4193	0.0018	1	1	0.247	long-chain fatty acid binding	molecular_function
GO:0061326	4193	0.0018	1	1	0.247	renal tubule development	biological_process
GO:0072308	4193	0.0018	1	1	0.247	negative regulation of metanephric nephron tubule epithelial cell differentiation	biological_process
GO:0006925	4277.5	0.0012	2	2	0.247	inflammatory cell apoptotic process	biological_process
GO:0006668	4307	0.00171429	1	1	0.247	sphinganine-1-phosphate metabolic process	biological_process
GO:0031867	4360	0.0016	1	1	0.248	EP4 subtype prostaglandin E2 receptor binding	molecular_function
GO:0051492	4578.33	0.0108353	3	2	0.248	regulation of stress fiber assembly	biological_process
GO:0030119	4629.67	0.00062963	3	3	0.248	AP-type membrane coat adaptor complex	cellular_component
GO:0009311	4745.33	0.000611111	3	3	0.248	oligosaccharide metabolic process	biological_process
GO:0005068	4788.33	0.0006	3	3	0.248	transmembrane receptor protein tyrosine kinase adaptor activity	molecular_function
GO:0051879	5594.3	0.00377557	10	7	0.248	Hsp90 protein binding	molecular_function
GO:0006360	5747.25	0.00210142	16	12	0.248	transcription from RNA polymerase I promoter	biological_process
GO:0009617	5874.56	0.0078835	25	18	0.248	response to bacterium	biological_process
GO:0016532	3995	0.00184615	1	1	0.249	superoxide dismutase copper chaperone activity	molecular_function
GO:0044388	3995	0.00184615	1	1	0.249	small protein activating enzyme binding	molecular_function
GO:0044390	3995	0.00184615	1	1	0.249	small protein conjugating enzyme binding	molecular_function
GO:0051583	3995	0.00184615	1	1	0.249	dopamine uptake involved in synaptic transmission	biological_process
GO:1901671	3995	0.00184615	1	1	0.249	positive regulation of superoxide dismutase activity	biological_process
GO:1901984	3995	0.00184615	1	1	0.249	negative regulation of protein acetylation	biological_process
GO:1903094	3995	0.00184615	1	1	0.249	negative regulation of protein K48-linked deubiquitination	biological_process
GO:1903122	3995	0.00184615	1	1	0.249	negative regulation of TRAIL-activated apoptotic signaling pathway	biological_process
GO:1903135	3995	0.00184615	1	1	0.249	cupric ion binding	molecular_function
GO:1903136	3995	0.00184615	1	1	0.249	cuprous ion binding	molecular_function
GO:2000157	3995	0.00184615	1	1	0.249	negative regulation of ubiquitin-specific protease activity	biological_process
GO:2000277	3995	0.00184615	1	1	0.249	positive regulation of oxidative phosphorylation uncoupler activity	biological_process
GO:2000825	3995	0.00184615	1	1	0.249	positive regulation of androgen receptor activity	biological_process
GO:0036179	4282	0.00175	1	1	0.249	osteoclast maturation	biological_process
GO:0051174	4282	0.00175	1	1	0.249	regulation of phosphorus metabolic process	biological_process
GO:0097187	4282	0.00175	1	1	0.249	dentinogenesis	biological_process
GO:0030274	5254.8	0.00485035	5	4	0.249	LIM domain binding	molecular_function
GO:0045116	5270	0.00201162	5	4	0.249	protein neddylation	biological_process
GO:0010748	5329.5	0.0015088	6	5	0.249	negative regulation of plasma membrane long-chain fatty acid transport	biological_process
GO:0004362	4329.5	0.001	2	2	0.25	glutathione-disulfide reductase activity	molecular_function
GO:2000370	4703.33	0.000619048	3	3	0.25	positive regulation of clathrin-mediated endocytosis	biological_process
GO:0003720	4104.5	0.00160556	2	2	0.251	telomerase activity	molecular_function
[truncated: 11,045 more rows]
