# Supplementary material for: GOexpress: an R/Bioconductor package for the identification and visualisation of robust gene ontology signatures through supervised learning of gene expression data
Source: BMC Bioinformatics. 2016 Mar 11;17:126. doi: 10.1186/s12859-016-0971-3 (PMC4788925; doi:10.1186/s12859-016-0971-3)
Supplement: Additional file 8: — Scoring table comparing the results of the GSA package to those of GOexpress. A short description of the column headers in the ‘GSA positive results’ worksheet is provided in the ‘legend’ worksheet. (XLSX 78 kb) [file 12859_2016_971_MOESM8_ESM.xlsx]

## Sheet: GSA positive results
GO_id	GSA.Gene_set	GSA.Score	GSA.pvalue	GSA.FDR	RF.ave_rank	RF.ave_score	total_count	data_count	RF.p.value	GO_name	GO_namespace
GO:0043123	6985	0.5463	0	0	5146.96	0.0106401	121	94	0	positive regulation of I-kappaB kinase/NF-kappaB signaling	biological_process
GO:0006954	2495	0.8424	0	0	5614.78	0.00879308	129	94	0.009	inflammatory response	biological_process
GO:0045087	7378	0.5726	0	0	5456.44	0.0122504	89	68	0.01	innate immune response	biological_process
GO:0042102	6636	0.9357	0	0	5291.71	0.0146423	38	30	0.036	positive regulation of T cell proliferation	biological_process
GO:0007267	2663	1.0176	0	0	6860.11	0.0189032	28	16	0.739	cell-cell signaling	biological_process
GO:0030162	4725	1.1582	0	0	8002	0.00821475	22	10	0.962	regulation of proteolysis	biological_process
GO:0043406	7096	1.0208	0	0	7992.61	0.0129951	31	15	0.993	positive regulation of MAP kinase activity	biological_process
GO:0008009	2767	1.7868	0.001	0.1035	4512.4	0.0275259	35	27	0.001	chemokine activity	molecular_function
GO:0005125	1637	1.5265	0.001	0.1035	5830.73	0.0162674	90	60	0.084	cytokine activity	molecular_function
GO:0045672	7558	1.1486	0.001	0.1035	5200.65	0.00754044	17	14	0.1	positive regulation of osteoclast differentiation	biological_process
GO:0048536	8152	1.0068	0.001	0.1035	6548.36	0.00766771	25	16	0.56	spleen development	biological_process
GO:0050830	8430	0.9826	0.001	0.1035	7008.79	0.0164195	34	19	0.81	defense response to Gram-positive bacterium	biological_process
GO:0071260	9872	0.8579	0.002	0.1417	3938.1	0.0223455	41	37	0	cellular response to mechanical stimulus	biological_process
GO:0032729	5591	0.8517	0.002	0.1417	4711.93	0.0187135	30	24	0.004	positive regulation of interferon-gamma production	biological_process
GO:0042981	6920	0.6213	0.002	0.1417	6325.69	0.00812854	91	61	0.404	regulation of apoptotic process	biological_process
GO:2001240	11225	0.9254	0.002	0.1417	6534.68	0.00416834	22	14	0.551	negative regulation of extrinsic apoptotic signaling pathway in absence of ligand	biological_process
GO:0044130	7236	1.4412	0.002	0.1417	6915.75	0.0208405	16	9	0.684	negative regulation of growth of symbiont in host	biological_process
GO:0051091	8552	0.6651	0.002	0.1417	7572.07	0.00373872	67	35	0.995	positive regulation of sequence-specific DNA binding transcription factor activity	biological_process
GO:0050715	8370	1.143	0.003	0.1682	5135.91	0.0135516	23	18	0.057	positive regulation of cytokine secretion	biological_process
GO:0043621	7180	1.0908	0.003	0.1682	7030.3	0.0235162	20	11	0.753	protein self-association	molecular_function
GO:0042742	6863	0.5941	0.003	0.1682	6856.97	0.00635646	69	41	0.839	defense response to bacterium	biological_process
GO:0002020	552	0.8231	0.003	0.1682	7171.94	0.00824992	50	27	0.914	protease binding	molecular_function
GO:0048469	8125	1.3559	0.003	0.1682	9382.44	0.00218137	25	7	1	cell maturation	biological_process
GO:0051092	8553	0.5059	0.004	0.1994	5182.45	0.00923123	77	61	0.001	positive regulation of NF-kappaB transcription factor activity	biological_process
GO:0071346	9901	0.8389	0.004	0.1994	5049.45	0.0225039	20	16	0.052	cellular response to interferon-gamma	biological_process
GO:0060326	9102	0.9807	0.004	0.1994	6035.58	0.00798911	43	29	0.266	cell chemotaxis	biological_process
GO:0045121	7392	0.383	0.005	0.2243	6192.92	0.0045818	96	66	0.29	membrane raft	cellular_component
GO:0048538	8154	0.7953	0.005	0.2243	7574.09	0.0144533	33	17	0.959	thymus development	biological_process
GO:0061436	9474	1.2034	0.005	0.2243	8323.12	0.017061	16	6	0.98	establishment of skin barrier	biological_process
GO:0009897	3224	0.5549	0.006	0.2605	7216.79	0.00516697	155	87	0.998	external side of plasma membrane	cellular_component
GO:0006955	2496	0.7352	0.008	0.2692	5940.95	0.0103879	164	112	0.054	immune response	biological_process
GO:0050829	8429	1.0735	0.007	0.2692	5108.61	0.0140143	18	13	0.065	defense response to Gram-negative bacterium	biological_process
GO:0045216	7428	1.1933	0.008	0.2692	7294.8	0.0167084	15	8	0.809	cell-cell junction organization	biological_process
GO:0035690	6341	0.9403	0.008	0.2692	7439.88	0.00385644	26	14	0.919	cellular response to drug	biological_process
GO:0045766	7594	0.6948	0.007	0.2692	7427.38	0.00285909	72	39	0.983	positive regulation of angiogenesis	biological_process
GO:0043085	6971	0.6593	0.007	0.2692	7872.7	0.0055663	33	16	0.985	positive regulation of catalytic activity	biological_process
GO:0030018	4656	0.7295	0.008	0.2692	8108.02	0.00456113	54	22	0.999	Z disc	cellular_component
GO:0030326	4828	1.3854	0.008	0.2692	10507.2	0.00415344	24	4	1	embryonic limb morphogenesis	biological_process
GO:0008083	2799	0.8594	0.008	0.2692	8622.86	0.00293976	84	34	1	growth factor activity	molecular_function
GO:0050900	8470	1.1177	0.009	0.2804	5078.35	0.0144459	17	13	0.061	leukocyte migration	biological_process
GO:0019221	4283	0.5811	0.009	0.2804	5711.75	0.0052206	61	43	0.075	cytokine-mediated signaling pathway	biological_process
GO:0046627	7814	1.0031	0.01	0.2804	5892.42	0.00342929	24	16	0.243	negative regulation of insulin receptor signaling pathway	biological_process
GO:0006935	2483	0.6248	0.009	0.2804	6082.76	0.0131088	55	37	0.274	chemotaxis	biological_process
GO:2001238	11223	0.7201	0.01	0.2804	6314.85	0.0083302	33	23	0.418	positive regulation of extrinsic apoptotic signaling pathway	biological_process
GO:0033209	5791	0.8597	0.01	0.2804	7168.2	0.00579553	15	8	0.793	tumor necrosis factor-mediated signaling pathway	biological_process
GO:0050679	8347	0.7997	0.01	0.2804	9144.79	0.0115117	39	12	1	positive regulation of epithelial cell proliferation	biological_process
GO:0016328	3915	0.8062	0.01	0.2804	9219.63	0.00733855	35	11	1	lateral plasma membrane	cellular_component
GO:0051017	8521	0.7771	0.011	0.2961	5078.45	0.0119705	20	15	0.064	actin filament bundle assembly	biological_process
GO:0004896	1525	0.7627	0.011	0.2961	5744.24	0.00689129	21	15	0.231	cytokine receptor activity	molecular_function
GO:0004871	1514	0.2536	0.012	0.3167	7975.82	0.00338044	289	135	1	signal transducer activity	molecular_function
GO:0097192	10509	0.7653	0.013	0.3302	6284.29	0.00885266	35	23	0.453	extrinsic apoptotic signaling pathway in absence of ligand	biological_process
GO:0034613	6065	0.648	0.013	0.3302	7660.94	0.00402116	33	17	0.967	cellular protein localization	biological_process
GO:0050796	8409	0.9366	0.014	0.3426	5192.33	0.00500689	21	17	0.069	regulation of insulin secretion	biological_process
GO:0019722	4356	0.8272	0.014	0.3426	6707.88	0.0064947	24	14	0.636	calcium-mediated signaling	biological_process
GO:0043065	6964	0.2802	0.015	0.3605	6782.28	0.00427215	153	99	0.888	positive regulation of apoptotic process	biological_process
GO:0004197	1165	0.373	0.016	0.365	6238.16	0.00558308	37	25	0.396	cysteine-type endopeptidase activity	molecular_function
GO:0031398	5150	0.7984	0.016	0.365	6404	0.00743773	43	26	0.506	positive regulation of protein ubiquitination	biological_process
GO:0035035	6143	0.8707	0.016	0.365	7140.94	0.00196976	17	10	0.79	histone acetyltransferase binding	molecular_function
GO:0004175	1158	0.5077	0.017	0.3751	7315.26	0.00363822	47	27	0.946	endopeptidase activity	molecular_function
GO:0030335	4835	0.367	0.017	0.3751	7408.21	0.00754577	107	55	0.997	positive regulation of cell migration	biological_process
GO:0050852	8439	0.6576	0.018	0.3846	5736.71	0.00841489	31	22	0.152	T cell receptor signaling pathway	biological_process
GO:0045785	7602	0.8128	0.018	0.3846	8027.59	0.0143228	34	15	0.989	positive regulation of cell adhesion	biological_process
GO:0031663	5244	0.6465	0.019	0.3934	4597.53	0.017189	30	25	0.004	lipopolysaccharide-mediated signaling pathway	biological_process
GO:0043491	7119	0.7139	0.019	0.3934	5818.82	0.0185161	28	19	0.192	protein kinase B signaling	biological_process
GO:0001933	500	0.5554	0.02	0.4038	5958.1	0.00403855	31	24	0.27	negative regulation of protein phosphorylation	biological_process
GO:0035914	6406	0.8879	0.021	0.4038	6923	0.00593334	24	14	0.765	skeletal muscle cell differentiation	biological_process
GO:0042127	6648	0.2864	0.021	0.4038	6932.46	0.0037681	119	73	0.926	regulation of cell proliferation	biological_process
GO:0010976	3517	0.7209	0.021	0.4038	7837.58	0.00310522	31	14	0.978	positive regulation of neuron projection development	biological_process
GO:0006874	2443	0.5967	0.021	0.4038	7853.76	0.0159527	45	22	0.997	cellular calcium ion homeostasis	biological_process
GO:0006730	2385	0.7628	0.022	0.4113	6299.31	0.010475	29	17	0.461	one-carbon metabolic process	biological_process
GO:0042177	6672	0.6382	0.022	0.4113	6555.04	0.00202847	25	16	0.572	negative regulation of protein catabolic process	biological_process
GO:0042523	6782	1.1936	0.023	0.4241	7037.4	0.00545574	15	8	0.709	positive regulation of tyrosine phosphorylation of Stat5 protein	biological_process
GO:0048661	8195	0.7772	0.024	0.4365	5402.5	0.024076	20	16	0.119	positive regulation of smooth muscle cell proliferation	biological_process
GO:0042832	6902	0.878	0.027	0.4379	4303.33	0.00887815	18	16	0.008	defense response to protozoan	biological_process
GO:0006919	2474	0.3351	0.026	0.4379	6577.3	0.00289509	46	30	0.61	activation of cysteine-type endopeptidase activity involved in apoptotic process	biological_process
GO:0030032	4663	0.7889	0.025	0.4379	6922.07	0.00227618	28	17	0.743	lamellipodium assembly	biological_process
GO:0009749	3206	0.8425	0.027	0.4379	7252.12	0.00278108	24	13	0.861	response to glucose	biological_process
GO:0005575	1781	0.7108	0.027	0.4379	7652.28	0.0050718	18	8	0.899	cellular_component	cellular_component
GO:0006956	2497	1.5855	0.025	0.4379	7865.87	0.0182517	15	8	0.928	complement activation	biological_process
GO:0004252	1169	0.5309	0.027	0.4379	9208.35	0.00434597	86	27	1	serine-type endopeptidase activity	molecular_function
GO:0035556	6300	0.2508	0.027	0.4379	7524.19	0.00215495	227	123	1	intracellular signal transduction	biological_process
GO:0044212	7247	0.3146	0.026	0.4379	7754.32	0.00188381	133	68	1	transcription regulatory region DNA binding	molecular_function
GO:0030593	4909	0.5858	0.029	0.4592	6275.36	0.00170014	25	18	0.428	neutrophil chemotaxis	biological_process
GO:0001934	501	0.3529	0.029	0.4592	7787.07	0.0049708	97	49	1	positive regulation of protein phosphorylation	biological_process
GO:0043280	7057	0.5873	0.031	0.4733	4561.09	0.00835089	22	19	0.006	positive regulation of cysteine-type endopeptidase activity involved in apoptotic process	biological_process
GO:0007159	2595	0.4908	0.031	0.4733	4815.68	0.0165151	25	21	0.018	leukocyte cell-cell adhesion	biological_process
GO:0042787	6885	0.557	0.032	0.4733	5772.62	0.00568413	32	24	0.192	protein ubiquitination involved in ubiquitin-dependent protein catabolic process	biological_process
GO:0050729	8376	0.5421	0.032	0.4733	5755.82	0.00414081	28	20	0.213	positive regulation of inflammatory response	biological_process
GO:0071407	9928	1.1086	0.032	0.4733	6382.95	0.021868	21	13	0.493	cellular response to organic cyclic compound	biological_process
GO:0005540	1771	1.0314	0.032	0.4733	8091.45	0.00461075	20	9	0.976	hyaluronic acid binding	molecular_function
GO:0042517	6779	0.8687	0.035	0.5121	7022.53	0.00815903	15	9	0.711	positive regulation of tyrosine phosphorylation of Stat3 protein	biological_process
GO:0071347	9902	0.8805	0.036	0.5155	5361.87	0.0263122	15	11	0.148	cellular response to interleukin-1	biological_process
GO:0007050	2551	0.3821	0.036	0.5155	6409.79	0.00682168	61	42	0.507	cell cycle arrest	biological_process
GO:0042493	6765	0.4442	0.037	0.5242	7597.72	0.0025357	76	41	0.999	response to drug	biological_process
GO:0050727	8374	0.6912	0.038	0.5328	6356.83	0.00793048	24	16	0.478	regulation of inflammatory response	biological_process
GO:0010575	3342	1.0592	0.039	0.5412	5576.59	0.00394716	17	13	0.187	positive regulation vascular endothelial growth factor production	biological_process
GO:0030175	4735	0.49	0.04	0.5494	6116.91	0.00714975	32	22	0.317	filopodium	cellular_component
GO:0034097	5918	0.5158	0.042	0.571	6055.46	0.0212571	24	17	0.324	response to cytokine	biological_process
GO:0030316	4820	0.8114	0.044	0.5769	5921	0.00744501	23	15	0.277	osteoclast differentiation	biological_process
GO:0043001	6933	0.5921	0.044	0.5769	5963.59	0.00685585	22	15	0.283	Golgi to plasma membrane protein transport	biological_process
GO:0030155	4722	0.6213	0.045	0.5769	6920.88	0.0041901	26	14	0.734	regulation of cell adhesion	biological_process
GO:0030282	4797	0.6047	0.045	0.5769	8300.97	0.0022296	29	12	0.997	bone mineralization	biological_process
GO:0007595	2741	0.7634	0.045	0.5769	9073.76	0.00109307	21	7	0.999	lactation	biological_process
GO:0004190	1164	0.6295	0.045	0.5769	9798.71	0.00329976	35	9	1	aspartic-type endopeptidase activity	molecular_function
GO:0009966	3238	0.5682	0.046	0.5841	7044	0.00324669	19	11	0.758	regulation of signal transduction	biological_process
GO:0005802	1902	0.2577	0.048	0.5927	6081.83	0.00684682	72	49	0.227	trans-Golgi network	cellular_component
GO:0043029	6949	0.4938	0.048	0.5927	6060.2	0.0192356	20	14	0.338	T cell homeostasis	biological_process
GO:0005834	1915	0.316	0.048	0.5927	8108.19	0.00133356	27	13	0.986	heterotrimeric G-protein complex	cellular_component
GO:0004857	1504	0.6359	0.049	0.5996	8101.88	0.000726522	16	8	0.957	enzyme inhibitor activity	molecular_function
GO:0051607	8743	0.4073	0.086	0.6061	5036.5	0.013332	70	58	0	defense response to virus	biological_process
GO:0071222	9859	0.3203	0.15	0.6061	4670.48	0.00542984	58	51	0	cellular response to lipopolysaccharide	biological_process
GO:0001772	410	0.3659	0.093	0.6061	4627.43	0.00720718	28	23	0.004	immunological synapse	cellular_component
GO:0071479	9952	0.1923	0.288	0.6061	4386.44	0.00291679	18	17	0.013	cellular response to ionizing radiation	biological_process
GO:0005680	1831	0.057	0.408	0.6061	4615.76	0.00268669	17	16	0.013	anaphase-promoting complex	cellular_component
GO:0050870	8453	0.6025	0.089	0.6061	4611.17	0.0102668	18	14	0.019	positive regulation of T cell activation	biological_process
GO:0032735	5595	0.6943	0.067	0.6061	4645.69	0.0213592	16	14	0.022	positive regulation of interleukin-12 production	biological_process
GO:0000975	235	0.7919	0.064	0.6061	4567.4	0.0211945	15	13	0.026	regulatory region DNA binding	molecular_function
GO:2000379	11034	0.3821	0.136	0.6061	4944	0.00546217	21	18	0.033	positive regulation of reactive oxygen species metabolic process	biological_process
GO:0008610	3036	0.2486	0.24	0.6061	4794	0.00465335	17	13	0.035	lipid biosynthetic process	biological_process
GO:0031083	5059	0.1282	0.325	0.6061	4639.33	0.00587081	15	14	0.037	BLOC-1 complex	cellular_component
GO:0003950	1033	0.2183	0.35	0.6061	4814.95	0.00862395	19	16	0.04	NAD+ ADP-ribosyltransferase activity	molecular_function
GO:0032755	5603	0.3502	0.128	0.6061	5344	0.00702618	35	27	0.043	positive regulation of interleukin-6 production	biological_process
GO:0035091	6161	0.2506	0.123	0.6061	5593.84	0.00510414	51	40	0.06	phosphatidylinositol binding	molecular_function
GO:0006469	2224	0.1176	0.284	0.6061	5396.97	0.00366328	36	29	0.06	negative regulation of protein kinase activity	biological_process
GO:0005547	1777	0.2091	0.318	0.6061	5149.9	0.00288323	21	17	0.065	phosphatidylinositol-3,4,5-trisphosphate binding	molecular_function
GO:0051059	8543	0.2855	0.12	0.6061	5100.85	0.00811547	20	15	0.066	NF-kappaB binding	molecular_function
GO:0042110	6641	0.4562	0.084	0.6061	5185.35	0.00590498	23	18	0.066	T cell activation	biological_process
GO:0007623	2759	0.4067	0.156	0.6061	5379.56	0.00208674	27	22	0.077	circadian rhythm	biological_process
GO:0044070	7232	0.3713	0.14	0.6061	5123.67	0.00547169	18	13	0.083	regulation of anion transport	biological_process
GO:0007030	2539	0.2963	0.086	0.6061	5578.08	0.00542586	38	29	0.085	Golgi organization	biological_process
GO:0005164	1666	0.5612	0.084	0.6061	5365.68	0.0127777	25	20	0.086	tumor necrosis factor receptor binding	molecular_function
GO:0016798	4059	0.3389	0.14	0.6061	5534	0.00362965	36	28	0.093	hydrolase activity, acting on glycosyl bonds	molecular_function
GO:0008305	2912	0.2631	0.221	0.6061	5260.4	0.00418427	20	16	0.094	integrin complex	cellular_component
GO:0009103	3109	0.046	0.448	0.6061	5501.96	0.00273456	26	20	0.1	lipopolysaccharide biosynthetic process	biological_process
GO:0003690	944	0.018	0.492	0.6061	5536.68	0.00168739	34	28	0.107	double-stranded DNA binding	molecular_function
GO:0043130	6990	0.1738	0.244	0.6061	5619.71	0.00407735	34	27	0.108	ubiquitin binding	molecular_function
GO:0005795	1897	0.108	0.262	0.6061	5279.42	0.00258106	19	15	0.111	Golgi stack	cellular_component
GO:0003725	957	0.139	0.279	0.6061	5707.07	0.00321764	42	31	0.114	double-stranded RNA binding	molecular_function
GO:0030890	4985	0.3499	0.147	0.6061	5544.88	0.0130551	26	20	0.115	positive regulation of B cell proliferation	biological_process
GO:0090502	10443	0.1265	0.333	0.6061	5541.64	0.00161675	28	23	0.116	RNA phosphodiester bond hydrolysis, endonucleolytic	biological_process
GO:0008630	3046	0.161	0.225	0.6061	5697.42	0.00487287	38	29	0.132	intrinsic apoptotic signaling pathway in response to DNA damage	biological_process
GO:0042771	6878	0.1364	0.348	0.6061	5485.19	0.00499173	26	21	0.133	intrinsic apoptotic signaling pathway in response to DNA damage by p53 class mediator	biological_process
GO:0042327	6712	0.7674	0.057	0.6061	5421	0.0267265	18	13	0.134	positive regulation of phosphorylation	biological_process
GO:0071356	9906	0.0565	0.485	0.6061	5658.16	0.0132533	32	25	0.137	cellular response to tumor necrosis factor	biological_process
GO:0008625	3043	0.4058	0.117	0.6061	5576.2	0.00423871	25	19	0.145	extrinsic apoptotic signaling pathway via death domain receptors	biological_process
GO:0045859	7632	0.1151	0.368	0.6061	5438.76	0.00488573	17	14	0.146	regulation of protein kinase activity	biological_process
GO:0032757	5604	0.2621	0.281	0.6061	5493.47	0.0102255	19	14	0.164	positive regulation of interleukin-8 production	biological_process
GO:0070373	9625	0.0755	0.461	0.6061	5716.86	0.00227898	29	22	0.178	negative regulation of ERK1 and ERK2 cascade	biological_process
GO:0006513	2250	0.0054	0.364	0.6061	5599.26	0.00189972	19	15	0.183	protein monoubiquitination	biological_process
GO:0002376	675	0.2791	0.129	0.6061	6042.41	0.0106128	87	62	0.186	immune system process	biological_process
GO:0004715	1416	0.5946	0.078	0.6061	5623.45	0.00849717	22	15	0.189	non-membrane spanning protein tyrosine kinase activity	molecular_function
GO:0007229	2647	0.1074	0.298	0.6061	5974.6	0.00425699	55	38	0.19	integrin-mediated signaling pathway	biological_process
GO:0032760	5605	0.4913	0.071	0.6061	5812.48	0.00795671	31	24	0.191	positive regulation of tumor necrosis factor production	biological_process
GO:0045727	7574	0.0695	0.388	0.6061	5730.39	0.00391948	23	18	0.198	positive regulation of translation	biological_process
GO:0070534	9674	0.0225	0.3	0.6061	5736.1	0.00118298	21	17	0.2	protein K63-linked ubiquitination	biological_process
GO:0006915	2473	0.1051	0.181	0.6061	6186.35	0.00549213	205	143	0.203	apoptotic process	biological_process
GO:0043124	6986	0.2303	0.234	0.6061	5725.86	0.00350675	21	16	0.21	negative regulation of I-kappaB kinase/NF-kappaB signaling	biological_process
GO:0005868	1934	0.0256	0.357	0.6061	5630.19	0.00378119	16	11	0.215	cytoplasmic dynein complex	cellular_component
GO:0031201	5089	0.16	0.313	0.6061	5787.82	0.00387554	22	18	0.226	SNARE complex	cellular_component
GO:0030433	4863	0.062	0.328	0.6061	5813.17	0.00136236	24	19	0.228	ER-associated ubiquitin-dependent protein catabolic process	biological_process
GO:0000060	27	0.6222	0.053	0.6061	5777.11	0.00627349	19	14	0.236	protein import into nucleus, translocation	biological_process
GO:0042056	6622	0.1859	0.365	0.6061	5670.27	0.0246423	15	12	0.244	chemoattractant activity	molecular_function
GO:0009617	3195	0.0591	0.428	0.6061	5874.56	0.0078835	25	18	0.248	response to bacterium	biological_process
GO:0006360	2156	0.0714	0.362	0.6061	5747.25	0.00210142	16	12	0.248	transcription from RNA polymerase I promoter	biological_process
GO:0045190	7417	0.4477	0.064	0.6061	5814	0.00203546	17	13	0.251	isotype switching	biological_process
GO:0004298	1170	0.2957	0.18	0.6061	5851.05	0.00106238	21	17	0.256	threonine-type endopeptidase activity	molecular_function
GO:0032088	5362	0.0041	0.484	0.6061	6047.66	0.00168641	50	38	0.257	negative regulation of NF-kappaB transcription factor activity	biological_process
GO:0030968	5013	0.257	0.154	0.6061	5897.17	0.0016693	23	18	0.259	endoplasmic reticulum unfolded protein response	biological_process
GO:0000502	160	0.0292	0.268	0.6061	6075.27	0.00118475	56	43	0.264	proteasome complex	cellular_component
GO:0007266	2662	0.1267	0.361	0.6061	5825.58	0.0019321	19	14	0.269	Rho protein signal transduction	biological_process
GO:0071277	9875	0.1286	0.393	0.6061	5931.5	0.00172643	30	23	0.274	cellular response to calcium ion	biological_process
GO:2001237	11222	0.2224	0.163	0.6061	5965.17	0.00302329	29	22	0.278	negative regulation of extrinsic apoptotic signaling pathway	biological_process
GO:0006909	2468	0.1296	0.316	0.6061	6008.81	0.00144082	31	24	0.286	phagocytosis	biological_process
GO:0048147	8049	0.4485	0.082	0.6061	5862.18	0.00789974	17	12	0.287	negative regulation of fibroblast proliferation	biological_process
GO:2000134	10964	0.1164	0.279	0.6061	5756	0.00679759	15	11	0.288	negative regulation of G1/S transition of mitotic cell cycle	biological_process
GO:0030674	4929	0.0715	0.401	0.6061	5967.08	0.00906489	24	16	0.31	protein binding, bridging	molecular_function
GO:0005839	1917	0.3219	0.126	0.6061	6007.44	0.00116536	18	14	0.332	proteasome core complex	cellular_component
GO:0007265	2661	0.2707	0.146	0.6061	6021.28	0.00242517	29	21	0.338	Ras protein signal transduction	biological_process
GO:0004843	1495	0.016	0.372	0.6061	6181.42	0.00227282	55	40	0.343	ubiquitin-specific protease activity	molecular_function
GO:0031463	5175	0.4302	0.099	0.6061	6044.1	0.00505215	21	14	0.344	Cul3-RING ubiquitin ligase complex	cellular_component
GO:2001244	11229	0.0723	0.414	0.6061	6078.17	0.00103022	29	22	0.351	positive regulation of intrinsic apoptotic signaling pathway	biological_process
GO:0006406	2185	0.2531	0.147	0.6061	6114.86	0.00175354	22	16	0.355	mRNA export from nucleus	biological_process
GO:0071456	9942	0.0832	0.431	0.6061	6196.31	0.00244062	39	29	0.368	cellular response to hypoxia	biological_process
GO:0010008	3251	0.0386	0.278	0.6061	6235.56	0.00255469	52	35	0.369	endosome membrane	cellular_component
GO:0043027	6947	0.005	0.552	0.6061	6076.67	0.00585835	15	10	0.371	cysteine-type endopeptidase inhibitor activity involved in apoptotic process	molecular_function
GO:0071902	10068	0.2867	0.1	0.6061	6152.29	0.00890586	21	14	0.373	positive regulation of protein serine/threonine kinase activity	biological_process
GO:0005844	1919	0.0795	0.31	0.6061	6129.4	0.000528567	15	12	0.397	polysome	cellular_component
GO:0005539	1770	0.2693	0.315	0.6061	6098.2	0.00713043	15	10	0.399	glycosaminoglycan binding	molecular_function
GO:0032154	5384	0.1152	0.33	0.6061	6239.27	0.00531443	26	19	0.403	cleavage furrow	cellular_component
GO:1902043	10769	0.5602	0.142	0.6061	6214.33	0.0187424	15	9	0.416	positive regulation of extrinsic apoptotic signaling pathway via death domain receptors	biological_process
GO:0032728	5590	0.2992	0.267	0.6061	6219.11	0.0162624	19	13	0.441	positive regulation of interferon-beta production	biological_process
GO:0006259	2099	0.1788	0.254	0.6061	6262.18	0.00292215	17	12	0.446	DNA metabolic process	biological_process
GO:0032092	5364	0.0327	0.415	0.6061	6273	0.00119556	18	13	0.456	positive regulation of protein binding	biological_process
GO:0045120	7391	0.0037	0.528	0.6061	6320	0.00659606	15	10	0.46	pronucleus	cellular_component
GO:0030173	4733	0.0861	0.388	0.6061	6336	0.00119247	19	14	0.462	integral component of Golgi membrane	cellular_component
GO:0051603	8740	0.15	0.15	0.6061	6342.52	0.00146146	27	19	0.472	proteolysis involved in cellular protein catabolic process	biological_process
GO:0001726	387	0.0585	0.315	0.6061	6414.9	0.0014473	52	37	0.478	ruffle	cellular_component
GO:0019900	4416	0.299	0.054	0.6061	6343.22	0.00526386	37	24	0.484	kinase binding	molecular_function
GO:0044237	7252	0.0202	0.429	0.6061	6330	0.00272368	16	10	0.488	cellular metabolic process	biological_process
GO:0007015	2528	0.3562	0.087	0.6061	6387.33	0.00243472	39	25	0.491	actin filament organization	biological_process
GO:0009967	3239	0.5045	0.12	0.6061	6372.37	0.00285519	19	12	0.494	positive regulation of signal transduction	biological_process
GO:0019882	4405	0.1071	0.436	0.6061	6418.49	0.00217315	47	32	0.503	antigen processing and presentation	biological_process
GO:0031668	5248	0.4607	0.142	0.6061	6394.73	0.00308653	15	10	0.506	cellular response to extracellular stimulus	biological_process
GO:0001816	434	0.4571	0.126	0.6061	6424.76	0.00237917	17	11	0.509	cytokine production	biological_process
GO:2001243	11228	0.0467	0.299	0.6061	6436.24	0.00475149	17	11	0.519	negative regulation of intrinsic apoptotic signaling pathway	biological_process
GO:0031996	5327	0.2446	0.275	0.6061	6501.5	0.000445833	16	12	0.524	thioesterase binding	molecular_function
GO:0004177	1160	0.1271	0.353	0.6061	6391.94	0.00216317	16	11	0.528	aminopeptidase activity	molecular_function
GO:0042307	6702	0.0857	0.453	0.6061	6460.67	0.00214875	24	16	0.531	positive regulation of protein import into nucleus	biological_process
GO:0001974	532	0.0419	0.562	0.6061	6507.04	0.00220969	23	15	0.533	blood vessel remodeling	biological_process
GO:0006914	2472	0.0561	0.296	0.6061	6455.36	0.0012302	47	33	0.534	autophagy	biological_process
GO:0045931	7665	0.0912	0.365	0.6061	6465.74	0.00258987	19	12	0.538	positive regulation of mitotic cell cycle	biological_process
GO:0031941	5309	0.1006	0.404	0.6061	6487.29	0.00100928	17	12	0.546	filamentous actin	cellular_component
GO:0001540	320	0.0998	0.424	0.6061	6466.16	0.00915263	19	12	0.553	beta-amyloid binding	molecular_function
GO:0005778	1883	0.0687	0.29	0.6061	6451.63	0.00236461	41	27	0.554	peroxisomal membrane	cellular_component
GO:0008637	3049	0.4057	0.09	0.6061	6512.56	0.00110754	18	13	0.563	apoptotic mitochondrial changes	biological_process
GO:0046330	7742	0.4651	0.092	0.6061	6473.33	0.00348014	33	22	0.565	positive regulation of JNK cascade	biological_process
GO:0050853	8440	0.325	0.188	0.6061	6557.82	0.00275211	28	18	0.567	B cell receptor signaling pathway	biological_process
GO:0005546	1776	0.012	0.428	0.6061	6558.56	0.00242132	16	10	0.57	phosphatidylinositol-4,5-bisphosphate binding	molecular_function
GO:0018107	4202	0.208	0.173	0.6061	6565.9	0.00666942	21	13	0.574	peptidyl-threonine phosphorylation	biological_process
GO:0003333	908	0.2938	0.3	0.6061	6636.11	0.00185976	19	13	0.575	amino acid transmembrane transport	biological_process
GO:0005665	1820	0.1901	0.188	0.6061	6568.67	0.00122819	18	12	0.576	DNA-directed RNA polymerase II, core complex	cellular_component
GO:0017124	4156	0.0292	0.479	0.6061	6552.27	0.0034657	51	35	0.581	SH3 domain binding	molecular_function
GO:0001047	256	0.1988	0.344	0.6061	6602.88	0.00718204	17	11	0.589	core promoter binding	molecular_function
GO:0031234	5106	0.1862	0.338	0.6061	6542.48	0.00552109	23	14	0.592	extrinsic component of cytoplasmic side of plasma membrane	cellular_component
GO:0005765	1874	0.0845	0.157	0.6061	6501.58	0.00304797	160	106	0.613	lysosomal membrane	cellular_component
GO:0045071	7366	0.4334	0.274	0.6061	6682.61	0.0228364	18	12	0.615	negative regulation of viral genome replication	biological_process
GO:0005080	1612	0.1122	0.216	0.6061	6587.26	0.00376831	34	22	0.621	protein kinase C binding	molecular_function
GO:0006979	2508	0.0841	0.314	0.6061	6557.88	0.00194213	64	45	0.623	response to oxidative stress	biological_process
GO:0007031	2540	0.0611	0.352	0.6061	6699.41	0.00177024	17	11	0.623	peroxisome organization	biological_process
GO:0045335	7455	0.3159	0.137	0.6061	6628.04	0.00341417	28	18	0.629	phagocytic vesicle	cellular_component
GO:0034614	6066	0.497	0.073	0.6061	6663.47	0.00271801	15	9	0.631	cellular response to reactive oxygen species	biological_process
GO:0031593	5220	0.2221	0.258	0.6061	6683.21	0.00553567	24	15	0.635	polyubiquitin binding	molecular_function
GO:0032436	5485	0.0745	0.341	0.6061	6571.56	0.00165539	43	29	0.638	positive regulation of proteasomal ubiquitin-dependent protein catabolic process	biological_process
GO:0032496	5525	0.1571	0.35	0.6061	6583.09	0.00193629	76	51	0.64	response to lipopolysaccharide	biological_process
GO:0031625	5229	0.1475	0.165	0.6061	6530.28	0.00410191	145	97	0.644	ubiquitin protein ligase binding	molecular_function
GO:0030307	4815	0.1066	0.314	0.6061	6604.77	0.00522924	43	27	0.646	positive regulation of cell growth	biological_process
GO:0019898	4414	0.2998	0.143	0.6061	6722.59	0.0094203	22	14	0.649	extrinsic component of membrane	cellular_component
GO:0006879	2447	0.1446	0.15	0.6061	6683.5	0.00373556	20	13	0.65	cellular iron ion homeostasis	biological_process
GO:0015171	3648	0.3207	0.294	0.6061	6784.31	0.00135462	16	11	0.651	amino acid transmembrane transporter activity	molecular_function
GO:0030971	5015	0.269	0.135	0.6061	6653.35	0.00181752	31	21	0.652	receptor tyrosine kinase binding	molecular_function
GO:0048490	8136	0.1088	0.343	0.6061	6822.67	0.00512614	18	11	0.665	anterograde synaptic vesicle transport	biological_process
GO:0070491	9657	0.5111	0.071	0.6061	6734.11	0.0010749	19	13	0.666	repressing transcription factor binding	molecular_function
GO:0030374	4847	0.1377	0.238	0.6061	6765.69	0.00311951	29	17	0.667	ligand-dependent nuclear receptor transcription coactivator activity	molecular_function
GO:0006509	2248	0.108	0.331	0.6061	6791.89	0.00688224	18	12	0.671	membrane protein ectodomain proteolysis	biological_process
GO:0045668	7554	0.6801	0.078	0.6061	6808.36	0.00330644	22	14	0.673	negative regulation of osteoblast differentiation	biological_process
GO:0097190	10507	0.2913	0.197	0.6061	6667.59	0.00857878	27	17	0.674	apoptotic signaling pathway	biological_process
GO:0008286	2902	0.4657	0.1	0.6061	6736.31	0.00241038	32	20	0.674	insulin receptor signaling pathway	biological_process
GO:0005881	1941	0.1747	0.263	0.6061	6713.72	0.00392157	32	21	0.675	cytoplasmic microtubule	cellular_component
GO:0005769	1876	0.0697	0.258	0.6061	6609.22	0.00304089	81	51	0.683	early endosome	cellular_component
GO:0001756	400	0.2183	0.269	0.6061	6818.45	0.00549159	22	14	0.684	somitogenesis	biological_process
GO:0030194	4744	0.1942	0.448	0.6061	6886.13	0.00303173	15	9	0.684	positive regulation of blood coagulation	biological_process
GO:0007613	2754	0.4187	0.073	0.6061	6819	0.00581736	23	14	0.687	memory	biological_process
GO:0005925	1968	0.0509	0.488	0.6061	6617.85	0.00275043	92	59	0.694	focal adhesion	cellular_component
GO:0017148	4168	0.0403	0.458	0.6061	6762.88	0.00112987	32	21	0.695	negative regulation of translation	biological_process
GO:0006635	2333	0.1507	0.21	0.6061	6872.58	0.00112825	24	16	0.698	fatty acid beta-oxidation	biological_process
GO:0005507	1754	0.4369	0.068	0.6061	6750.66	0.00318361	38	24	0.699	copper ion binding	molecular_function
GO:0000165	70	0.4319	0.078	0.6061	6711.25	0.0100293	48	30	0.703	MAPK cascade	biological_process
GO:0032781	5615	0.1219	0.351	0.6061	6917.06	0.00131131	17	11	0.707	positive regulation of ATPase activity	biological_process
GO:0034644	6078	0.055	0.426	0.6061	6823.34	0.00126441	29	19	0.708	cellular response to UV	biological_process
GO:0006414	2191	0.2254	0.17	0.6061	6897.63	0.00328436	19	10	0.709	translational elongation	biological_process
GO:2001234	11219	0.106	0.42	0.6061	6901.16	0.007138	19	12	0.712	negative regulation of apoptotic signaling pathway	biological_process
GO:0051262	8616	0.115	0.338	0.6061	6886.77	0.0170718	22	14	0.713	protein tetramerization	biological_process
GO:0097191	10508	0.3871	0.083	0.6061	6734.83	0.0065254	35	23	0.714	extrinsic apoptotic signaling pathway	biological_process
GO:0044325	7282	0.1417	0.354	0.6061	6784.16	0.00219977	38	23	0.714	ion channel binding	molecular_function
GO:0002244	632	0.0148	0.541	0.6061	6726.53	0.00312543	51	33	0.722	hematopoietic progenitor cell differentiation	biological_process
GO:0006887	2454	0.417	0.065	0.6061	6798.51	0.0122198	41	23	0.723	exocytosis	biological_process
GO:0032313	5428	0.2174	0.206	0.6061	6812.97	0.00133708	32	21	0.723	regulation of Rab GTPase activity	biological_process
GO:0043981	7215	0.2505	0.241	0.6061	6965.11	0.00138762	18	12	0.728	histone H4-K5 acetylation	biological_process
GO:0043982	7216	0.2505	0.241	0.6061	6965.11	0.00138762	18	12	0.728	histone H4-K8 acetylation	biological_process
GO:0006807	2411	0.1716	0.286	0.6061	6838.45	0.00107961	20	13	0.73	nitrogen compound metabolic process	biological_process
GO:0006306	2130	0.1139	0.392	0.6061	6898.05	0.00554972	19	11	0.733	DNA methylation	biological_process
GO:0007599	2744	0.2856	0.363	0.6061	7037.94	0.00326449	17	10	0.733	hemostasis	biological_process
GO:0001836	451	0.1402	0.317	0.6061	6963.75	0.00025873	20	14	0.736	release of cytochrome c from mitochondria	biological_process
GO:0009611	3192	0.1311	0.432	0.6061	6938.12	0.0042442	26	16	0.743	response to wounding	biological_process
GO:0032855	5654	0.2416	0.183	0.6061	6959.68	0.01313	22	14	0.757	positive regulation of Rac GTPase activity	biological_process
GO:0055038	8919	0.1783	0.242	0.6061	6948.15	0.0038626	26	15	0.759	recycling endosome membrane	cellular_component
GO:0045429	7475	0.4583	0.151	0.6061	6875.04	0.00355434	26	16	0.763	positive regulation of nitric oxide biosynthetic process	biological_process
GO:0003887	1010	0.1027	0.411	0.6061	7010.55	0.00172562	20	13	0.764	DNA-directed DNA polymerase activity	molecular_function
GO:0030170	4731	0.0833	0.396	0.6061	6809.74	0.0018789	50	32	0.767	pyridoxal phosphate binding	molecular_function
GO:0007399	2695	0.0734	0.361	0.6061	6709.99	0.00195329	94	60	0.77	nervous system development	biological_process
GO:0060707	9287	0.2291	0.39	0.6061	7127.62	0.00162701	16	9	0.77	trophoblast giant cell differentiation	biological_process
GO:0006261	2101	0.4496	0.07	0.6061	7021.27	0.00178303	22	14	0.772	DNA-dependent DNA replication	biological_process
GO:0006383	2170	0.1624	0.195	0.6061	7046.35	0.0013682	20	12	0.778	transcription from RNA polymerase III promoter	biological_process
GO:0043022	6943	0.0382	0.348	0.6061	6963.65	0.000978741	26	17	0.778	ribosome binding	molecular_function
GO:0005669	1824	0.0487	0.283	0.6061	7009.05	0.000860763	22	14	0.778	transcription factor TFIID complex	cellular_component
GO:0000287	109	0.0212	0.463	0.6061	6669.53	0.00297292	136	89	0.779	magnesium ion binding	molecular_function
GO:0072332	10184	0.1341	0.241	0.6061	7167.2	0.00114251	15	9	0.78	intrinsic apoptotic signaling pathway by p53 class mediator	biological_process
GO:0031047	5042	0.1671	0.275	0.6061	7106.62	0.000931752	21	13	0.785	gene silencing by RNA	biological_process
GO:0034976	6120	0.059	0.356	0.6061	6885	0.00154748	42	26	0.788	response to endoplasmic reticulum stress	biological_process
GO:0005666	1821	0.0233	0.319	0.6061	7025.73	0.000944244	22	14	0.788	DNA-directed RNA polymerase III complex	cellular_component
GO:0004950	1549	0.0922	0.474	0.6061	7276.53	0.00250728	15	8	0.789	chemokine receptor activity	molecular_function
GO:0048008	8011	0.0232	0.544	0.6061	7061.8	0.00104657	20	13	0.797	platelet-derived growth factor receptor signaling pathway	biological_process
GO:0030838	4961	0.3137	0.123	0.6061	7105.84	0.00223134	25	15	0.798	positive regulation of actin filament polymerization	biological_process
GO:0035924	6409	0.1388	0.376	0.6061	7177.93	0.00433991	15	8	0.802	cellular response to vascular endothelial growth factor stimulus	biological_process
GO:0004601	1342	0.0333	0.337	0.6061	7108.39	0.00138462	18	11	0.804	peroxidase activity	molecular_function
GO:0042104	6638	0.7444	0.066	0.6061	7137.94	0.0123196	18	10	0.805	positive regulation of activated T cell proliferation	biological_process
GO:0001916	491	0.4049	0.205	0.6061	7216.21	0.0112674	19	11	0.806	positive regulation of T cell mediated cytotoxicity	biological_process
GO:0007032	2541	0.2547	0.149	0.6061	7127.18	0.00321213	22	12	0.806	endosome organization	biological_process
GO:0007178	2611	0.1831	0.332	0.6061	7167.52	0.00611168	21	10	0.807	transmembrane receptor protein serine/threonine kinase signaling pathway	biological_process
GO:0032880	5670	0.0055	0.349	0.6061	7017.64	0.000864199	28	18	0.808	regulation of protein localization	biological_process
GO:0005764	1873	0.0456	0.258	0.6061	6668.4	0.00259089	151	100	0.809	lysosome	cellular_component
GO:0004702	1406	0.1341	0.308	0.6061	7384.93	0.00625189	15	7	0.816	receptor signaling protein serine/threonine kinase activity	molecular_function
GO:0001932	499	0.4802	0.074	0.6061	7027.65	0.00633277	31	17	0.819	regulation of protein phosphorylation	biological_process
GO:0043525	7138	0.3848	0.105	0.6061	7159.75	0.000523295	20	13	0.821	positive regulation of neuron apoptotic process	biological_process
GO:0042060	6625	0.0364	0.484	0.6061	7029.14	0.00254155	35	20	0.822	wound healing	biological_process
GO:0061098	9419	0.5473	0.168	0.6061	7405.93	0.0238483	15	9	0.828	positive regulation of protein tyrosine kinase activity	biological_process
GO:0031683	5256	0.0403	0.28	0.6061	7035.21	0.00126135	29	19	0.828	G-protein beta/gamma-subunit complex binding	molecular_function
GO:0045600	7512	0.1834	0.337	0.6061	7150.88	0.00169505	24	14	0.831	positive regulation of fat cell differentiation	biological_process
GO:0009636	3197	0.6966	0.057	0.6061	7213.68	0.0206753	22	13	0.832	response to toxic substance	biological_process
GO:0008643	3051	0.2434	0.316	0.6061	7248.19	0.000830764	21	13	0.833	carbohydrate transport	biological_process
GO:0008219	2870	0.5567	0.129	0.6061	7312.72	0.00695455	18	9	0.835	cell death	biological_process
GO:0030301	4812	0.0891	0.427	0.6061	7353.95	0.00126831	19	11	0.836	cholesterol transport	biological_process
GO:0001558	329	0.2029	0.345	0.6061	7218.17	0.00162822	23	13	0.838	regulation of cell growth	biological_process
GO:0033276	5806	0.0611	0.341	0.6061	7385.73	0.00341795	15	8	0.839	transcription factor TFTC complex	cellular_component
GO:0001664	361	0.2474	0.256	0.6061	7287.14	0.00119659	22	13	0.843	G-protein coupled receptor binding	molecular_function
GO:0042552	6793	0.0495	0.497	0.6061	7249.91	0.00235274	23	13	0.848	myelination	biological_process
GO:0008144	2832	0.6042	0.071	0.6061	7325.56	0.0105268	25	12	0.859	drug binding	molecular_function
GO:0008180	2849	0.1578	0.24	0.6061	7260.27	0.00224715	22	12	0.86	COP9 signalosome	cellular_component
GO:0001725	386	0.1223	0.394	0.6061	6980.67	0.00605858	46	26	0.862	stress fiber	cellular_component
GO:0051260	8615	0.1988	0.102	0.6061	6829.69	0.00264336	99	63	0.863	protein homooligomerization	biological_process
GO:0005096	1623	0.2521	0.075	0.6061	6833.69	0.00245828	89	57	0.863	GTPase activator activity	molecular_function
GO:0007254	2653	0.0675	0.493	0.6061	7612.53	0.00402659	15	8	0.864	JNK cascade	biological_process
GO:0016197	3863	0.203	0.231	0.6061	7428.28	0.00433486	18	10	0.866	endosomal transport	biological_process
GO:0016788	4056	0.188	0.326	0.6061	7282.5	0.00142957	22	13	0.866	hydrolase activity, acting on ester bonds	molecular_function
GO:0050918	8482	0.2178	0.342	0.6061	7327.18	0.0168015	22	13	0.868	positive chemotaxis	biological_process
GO:0033138	5757	0.0788	0.487	0.6061	7022.74	0.00353552	53	32	0.868	positive regulation of peptidyl-serine phosphorylation	biological_process
GO:0006367	2162	0.0303	0.383	0.6061	7294.52	0.000778285	25	15	0.87	transcription initiation from RNA polymerase II promoter	biological_process
GO:0015758	3740	0.4243	0.182	0.6061	7439.8	0.00191546	15	8	0.871	glucose transport	biological_process
GO:0005777	1882	0.0389	0.4	0.6061	6922.05	0.000971576	84	55	0.874	peroxisome	cellular_component
GO:0000082	35	0.0859	0.339	0.6061	7152.89	0.000746883	36	23	0.874	G1/S transition of mitotic cell cycle	biological_process
GO:0006289	2119	0.0171	0.44	0.6061	7245.06	0.000295806	32	21	0.883	nucleotide-excision repair	biological_process
GO:0001892	482	0.4455	0.208	0.6061	7360.28	0.00193735	25	14	0.885	embryonic placenta development	biological_process
GO:0016529	3965	0.0811	0.455	0.6061	7445.68	0.00307023	22	11	0.893	sarcoplasmic reticulum	cellular_component
GO:0048872	8277	0.7663	0.053	0.6061	7582.17	0.00232258	18	9	0.893	homeostasis of number of cells	biological_process
GO:0048863	8272	0.3046	0.223	0.6061	7454	0.00140703	19	10	0.893	stem cell differentiation	biological_process
GO:0043198	7018	0.4294	0.142	0.6061	7615.88	0.00772382	16	8	0.894	dendritic shaft	cellular_component
GO:0030514	4884	0.181	0.33	0.6061	7504.11	0.00149366	19	10	0.899	negative regulation of BMP signaling pathway	biological_process
GO:0005484	1744	0.0818	0.35	0.6061	7528.38	0.00104166	21	12	0.9	SNAP receptor activity	molecular_function
GO:0030318	4822	0.0438	0.457	0.6061	7421.42	0.00371476	24	14	0.901	melanocyte differentiation	biological_process
GO:0042474	6755	0.1251	0.43	0.6061	7628.73	0.00126931	15	8	0.902	middle ear morphogenesis	biological_process
GO:0000123	50	0.0453	0.454	0.6061	7566.48	0.000153128	21	13	0.902	histone acetyltransferase complex	cellular_component
GO:0031901	5299	0.0056	0.46	0.6061	7480.05	0.00374703	22	12	0.903	early endosome membrane	cellular_component
GO:0001889	479	0.0888	0.346	0.6061	7284.61	0.00122661	36	21	0.905	liver development	biological_process
GO:0050728	8375	0.2014	0.229	0.6061	7118.04	0.00201326	49	29	0.91	negative regulation of inflammatory response	biological_process
GO:0034605	6063	0.2582	0.258	0.6061	7485.09	0.00150489	22	12	0.912	cellular response to heat	biological_process
GO:0005097	1624	0.1498	0.281	0.6061	7307.59	0.00125843	34	20	0.912	Rab GTPase activator activity	molecular_function
GO:0006641	2338	0.0583	0.465	0.6061	7516.91	0.00112585	23	13	0.916	triglyceride metabolic process	biological_process
GO:0051015	8519	0.2789	0.077	0.6061	7032.05	0.00493429	74	43	0.918	actin filament binding	molecular_function
GO:0030183	4740	0.2444	0.162	0.6061	7298.03	0.00104759	35	21	0.919	B cell differentiation	biological_process
GO:0070412	9639	0.3044	0.234	0.6061	7539	0.00168338	21	11	0.92	R-SMAD binding	molecular_function
GO:0050766	8388	0.3081	0.137	0.6061	7408.97	0.00279035	29	16	0.921	positive regulation of phagocytosis	biological_process
GO:0031532	5200	0.0618	0.435	0.6061	7339.64	0.0018246	33	19	0.921	actin cytoskeleton reorganization	biological_process
GO:0019899	4415	0.0622	0.287	0.6061	6792.2	0.00314641	213	138	0.922	enzyme binding	molecular_function
GO:0046875	7881	0.2349	0.296	0.6061	7808.67	0.00274935	15	7	0.922	ephrin receptor binding	molecular_function
GO:0070527	9670	0.0096	0.422	0.6061	7636.5	0.00270704	18	9	0.924	platelet aggregation	biological_process
GO:0019001	4240	0.1555	0.138	0.6061	7449.11	0.00130541	27	16	0.924	guanyl nucleotide binding	molecular_function
GO:0016604	4004	0.0558	0.358	0.6061	7456.39	0.000478515	28	17	0.924	nuclear body	cellular_component
GO:0032320	5434	0.1629	0.348	0.6061	7701.32	0.00471326	19	10	0.925	positive regulation of Ras GTPase activity	biological_process
GO:0007179	2612	0.0852	0.441	0.6061	7236.89	0.0023936	45	27	0.926	transforming growth factor beta receptor signaling pathway	biological_process
GO:0001707	381	0.0519	0.34	0.6061	7497.68	0.00188193	28	14	0.929	mesoderm formation	biological_process
GO:0010181	3269	0.732	0.05	0.6061	7927.93	0.00122144	15	8	0.929	FMN binding	molecular_function
GO:0006952	2493	0.2824	0.218	0.6061	7358.52	0.00317312	33	18	0.933	defense response	biological_process
GO:0051258	8613	0.0359	0.453	0.6061	7671.35	0.0017192	17	9	0.933	protein polymerization	biological_process
GO:0043507	7126	0.4577	0.171	0.6061	7736.68	0.0045545	22	11	0.934	positive regulation of JUN kinase activity	biological_process
GO:0030863	4973	0.5003	0.076	0.6061	7514.21	0.00385043	24	13	0.934	cortical cytoskeleton	cellular_component
GO:0030133	4708	0.1893	0.191	0.6061	7590.76	0.00341279	25	14	0.939	transport vesicle	cellular_component
GO:0040008	6591	0.3511	0.072	0.6061	7650.04	0.00104791	24	13	0.94	regulation of growth	biological_process
GO:0045736	7578	0.3875	0.107	0.6061	7635.15	0.00166761	26	13	0.942	negative regulation of cyclin-dependent protein serine/threonine kinase activity	biological_process
GO:0008089	2801	0.1088	0.343	0.6061	7735.45	0.00419411	22	11	0.943	anterograde axon cargo transport	biological_process
GO:0043433	7107	0.0893	0.394	0.6061	7340.26	0.00126655	42	24	0.944	negative regulation of sequence-specific DNA binding transcription factor activity	biological_process
GO:0016049	3825	0.2323	0.323	0.6061	7692.65	0.00545878	26	13	0.945	cell growth	biological_process
GO:0001666	363	0.3196	0.108	0.6061	7180	0.00216135	65	38	0.945	response to hypoxia	biological_process
GO:0030014	4653	0.2138	0.218	0.6061	7935.71	0.00159092	17	8	0.946	CCR4-NOT complex	cellular_component
GO:0032321	5435	0.144	0.314	0.6061	7140.87	0.00222044	70	40	0.949	positive regulation of Rho GTPase activity	biological_process
GO:2001235	11220	0.207	0.216	0.6061	7828.5	0.00220378	20	9	0.949	positive regulation of apoptotic signaling pathway	biological_process
GO:0015629	3714	0.0533	0.35	0.6061	6924.09	0.00334626	128	78	0.951	actin cytoskeleton	cellular_component
GO:0070098	9532	0.2698	0.301	0.6061	8037.61	0.0020894	18	8	0.951	chemokine-mediated signaling pathway	biological_process
GO:0017134	4161	0.1049	0.467	0.6061	8006.83	0.00787464	18	8	0.952	fibroblast growth factor binding	molecular_function
GO:0010033	3254	0.0051	0.438	0.6061	8089.11	0	18	10	0.952	response to organic substance	biological_process
GO:0048471	8126	0.0715	0.209	0.6061	6809.26	0.00385922	283	171	0.953	perinuclear region of cytoplasm	cellular_component
GO:0001105	273	0.0842	0.382	0.6061	8043.31	0.000747115	16	8	0.954	RNA polymerase II transcription coactivator activity	molecular_function
GO:0046677	7837	0.0035	0.511	0.6061	7800.78	0.000346851	23	13	0.954	response to antibiotic	biological_process
GO:0030295	4806	0.092	0.389	0.6061	8047.19	0.00619786	16	7	0.957	protein kinase activator activity	molecular_function
GO:0007157	2593	0.0742	0.486	0.6061	7929.5	0.0011086	20	10	0.957	heterophilic cell-cell adhesion	biological_process
GO:0051056	8541	0.1448	0.353	0.6061	7622.3	0.00108675	33	18	0.958	regulation of small GTPase mediated signal transduction	biological_process
GO:0034504	6047	0.0993	0.377	0.6061	7589.17	0.00206574	29	15	0.96	protein localization to nucleus	biological_process
GO:0046326	7738	0.109	0.388	0.6061	7971.37	0.00199577	19	9	0.96	positive regulation of glucose import	biological_process
GO:0006897	2461	0.057	0.251	0.6061	7134.64	0.00196493	75	45	0.96	endocytosis	biological_process
GO:0043984	7218	0.032	0.473	0.6061	8239.27	0	15	8	0.961	histone H4-K16 acetylation	biological_process
GO:0009968	3240	0.1494	0.413	0.6061	7647.87	0.00130859	31	16	0.963	negative regulation of signal transduction	biological_process
GO:0033077	5735	0.3744	0.09	0.6061	7636.12	0.00585056	33	17	0.964	T cell differentiation in thymus	biological_process
GO:0008022	2774	0.0337	0.371	0.6061	7111.55	0.00282162	108	66	0.964	protein C-terminus binding	molecular_function
GO:0010629	3365	0.1082	0.33	0.6061	7232.79	0.00170619	73	43	0.965	negative regulation of gene expression	biological_process
GO:0046716	7847	0.3047	0.124	0.6061	8321.88	0.00539445	16	6	0.966	muscle cell cellular homeostasis	biological_process
GO:0004866	1511	0.0237	0.524	0.6061	8239.27	0	15	8	0.966	endopeptidase inhibitor activity	molecular_function
GO:0072001	10090	0.1662	0.341	0.6061	8158.29	0.00186421	17	7	0.968	renal system development	biological_process
GO:0009898	3225	0.0267	0.471	0.6061	7669.25	0.000964416	32	18	0.971	cytoplasmic side of plasma membrane	cellular_component
GO:0005921	1965	0.7046	0.162	0.6061	8235.27	0.00241997	15	6	0.972	gap junction	cellular_component
GO:0050873	8456	0.4633	0.206	0.6061	8084.52	0.00171544	21	10	0.972	brown fat cell differentiation	biological_process
GO:0045732	7577	0.0066	0.55	0.6061	7756.31	0.00137157	32	16	0.972	positive regulation of protein catabolic process	biological_process
GO:0014068	3558	0.4528	0.066	0.6061	7672.93	0.0113758	40	21	0.974	positive regulation of phosphatidylinositol 3-kinase signaling	biological_process
GO:0043547	7150	0.0081	0.531	0.6061	7013.35	0.00138381	134	85	0.974	positive regulation of GTPase activity	biological_process
GO:0043005	6934	0.0801	0.402	0.6061	7425.68	0.00110182	60	34	0.974	neuron projection	cellular_component
GO:0032851	5651	0.2241	0.171	0.6061	7600.98	0.00107099	45	25	0.974	positive regulation of Rab GTPase activity	biological_process
GO:0007569	2735	0.1671	0.282	0.6061	8368.69	0.00021131	16	8	0.974	cell aging	biological_process
GO:0030168	4729	0.2914	0.288	0.6061	8230.17	0.00575471	18	7	0.976	platelet activation	biological_process
GO:0030097	4684	0.1747	0.287	0.6061	7505.16	0.000988474	51	30	0.976	hemopoiesis	biological_process
GO:0045595	7507	0.7925	0.071	0.6061	8051.96	0.00326833	25	11	0.977	regulation of cell differentiation	biological_process
GO:0043473	7113	0.0426	0.363	0.6061	7712.31	0.00313564	36	19	0.977	pigmentation	biological_process
GO:0016485	3948	0.4631	0.066	0.6061	7782.94	0.00457762	31	16	0.978	protein processing	biological_process
GO:0006461	2219	0.0236	0.484	0.6061	7584.32	0.0031532	41	22	0.978	protein complex assembly	biological_process
GO:0008360	2936	0.3506	0.057	0.6061	7324.97	0.00268463	72	42	0.978	regulation of cell shape	biological_process
GO:0071310	9886	0.1332	0.37	0.6061	7992.83	0.000632606	24	13	0.978	cellular response to organic substance	biological_process
GO:0072372	10200	0.2882	0.173	0.6061	8049.05	0.00614068	19	9	0.979	primary cilium	cellular_component
GO:0043967	7211	0.2279	0.171	0.6061	8512.47	0.00335194	15	6	0.979	histone H4 acetylation	biological_process
GO:0008060	2789	0.7981	0.055	0.6061	8294.67	0.00329781	18	8	0.979	ARF GTPase activator activity	molecular_function
GO:0032312	5427	0.7981	0.055	0.6061	8294.67	0.00329781	18	8	0.979	regulation of ARF GTPase activity	biological_process
GO:0019905	4421	0.0303	0.433	0.6061	8113.55	0.00214669	22	10	0.979	syntaxin binding	molecular_function
GO:0030522	4891	0.1341	0.333	0.6061	8133.95	0.00201298	22	10	0.979	intracellular receptor signaling pathway	biological_process
GO:0007009	2526	0.1172	0.422	0.6061	8529.06	0.00163867	16	6	0.979	plasma membrane organization	biological_process
GO:0030217	4761	0.1023	0.422	0.6061	8195.5	0.000469697	22	11	0.98	T cell differentiation	biological_process
GO:0007189	2620	0.3847	0.215	0.6061	8450.26	0.00138967	19	8	0.981	adenylate cyclase-activating G-protein coupled receptor signaling pathway	biological_process
GO:0010595	3352	0.0488	0.45	0.6061	8039.48	0.00126736	25	12	0.981	positive regulation of endothelial cell migration	biological_process
GO:0030501	4873	0.3873	0.131	0.6061	7934.1	0.00211856	30	13	0.982	positive regulation of bone mineralization	biological_process
GO:0031982	5320	0.4156	0.108	0.6061	7751.79	0.00189961	38	19	0.982	vesicle	cellular_component
GO:0000979	239	0.2913	0.217	0.6061	7760.59	0.000763806	34	19	0.982	RNA polymerase II core promoter sequence-specific DNA binding	molecular_function
GO:0015631	3716	0.1003	0.387	0.6061	7940.13	0.000742606	31	16	0.982	tubulin binding	molecular_function
GO:0007010	2527	0.0797	0.408	0.6061	7446.16	0.00320217	64	36	0.984	cytoskeleton organization	biological_process
GO:0000139	57	0.0312	0.286	0.6061	7106.99	0.00186104	135	83	0.984	Golgi membrane	cellular_component
GO:0006913	2471	0.041	0.258	0.6061	7377.4	0.00185376	85	49	0.984	nucleocytoplasmic transport	biological_process
GO:0030177	4737	0.1187	0.276	0.6061	8154.55	0.00146357	22	10	0.984	positive regulation of Wnt signaling pathway	biological_process
GO:0006520	2255	0.1303	0.337	0.6061	8185.72	0.000719755	25	12	0.984	cellular amino acid metabolic process	biological_process
GO:0060348	9118	0.0806	0.263	0.6061	7675.72	0.00165158	47	24	0.985	bone development	biological_process
GO:0006821	2422	0.0973	0.376	0.6061	7763.44	0.00267937	41	20	0.986	chloride transport	biological_process
GO:0004879	1518	0.161	0.321	0.6061	8115.62	0.00223021	29	13	0.988	ligand-activated sequence-specific DNA binding RNA polymerase II transcription factor activity	molecular_function
GO:0007154	2590	0.4641	0.222	0.6061	8546.58	0.00217174	19	7	0.988	cell communication	biological_process
GO:0008203	2863	0.0134	0.552	0.6061	7637.08	0.00201661	52	29	0.988	cholesterol metabolic process	biological_process
GO:0043552	7155	0.617	0.156	0.6061	8767.47	0.0048321	17	6	0.989	positive regulation of phosphatidylinositol 3-kinase activity	biological_process
GO:0019829	4385	0.2155	0.243	0.6061	8746.4	0.00139233	20	8	0.989	cation-transporting ATPase activity	molecular_function
GO:0001702	378	0.1419	0.32	0.6061	8552.74	0.000696074	19	8	0.989	gastrulation with mouth forming second	biological_process
GO:0030036	4666	0.219	0.105	0.6061	7356.02	0.00310458	81	47	0.99	actin cytoskeleton organization	biological_process
GO:0030193	4743	0.0999	0.451	0.6061	8697.44	0.00103916	18	7	0.99	regulation of blood coagulation	biological_process
GO:0046854	7875	0.1003	0.451	0.6061	8211.41	0.000239914	27	14	0.99	phosphatidylinositol phosphorylation	biological_process
GO:0008202	2862	0.4415	0.145	0.6061	8394.04	0.00354302	23	10	0.991	steroid metabolic process	biological_process
GO:0008217	2868	0.5355	0.11	0.6061	8204	0.00155191	29	13	0.991	regulation of blood pressure	biological_process
GO:0045786	7603	0.1326	0.35	0.6061	8132.14	0.00325854	29	15	0.992	negative regulation of cell cycle	biological_process
GO:0015485	3709	0.0874	0.433	0.6061	8677.11	0.00111708	18	7	0.992	cholesterol binding	molecular_function
GO:0002088	589	0.4094	0.087	0.6061	8719.95	0.00359975	19	8	0.993	lens development in camera-type eye	biological_process
GO:0006184	2078	0.097	0.151	0.6061	7114.18	0.00225178	193	116	0.993	GTP catabolic process	biological_process
GO:0006898	2462	0.1859	0.314	0.6061	7723.45	0.003864	60	30	0.994	receptor-mediated endocytosis	biological_process
GO:0046983	7939	0.2217	0.095	0.6061	7397.03	0.00248666	91	48	0.994	protein dimerization activity	molecular_function
GO:0001890	480	0.0638	0.494	0.6061	8491.88	0.00205716	26	10	0.994	placenta development	biological_process
GO:0001958	520	0.4979	0.084	0.6061	7986.77	0.00177501	31	15	0.994	endochondral ossification	biological_process
GO:0001894	484	0.2856	0.238	0.6061	9101.2	0.00166648	15	5	0.994	tissue homeostasis	biological_process
GO:0001947	512	0.3775	0.195	0.6061	8565.48	0.00120641	21	9	0.994	heart looping	biological_process
GO:0005771	1878	0.0648	0.428	0.6061	9024.06	0.000462311	16	6	0.994	multivesicular body	cellular_component
GO:0005044	1602	0.3392	0.166	0.6061	7970.71	0.00482934	42	19	0.995	scavenger receptor activity	molecular_function
GO:0003924	1024	0.0059	0.339	0.6061	7103.5	0.00212243	201	123	0.995	GTPase activity	molecular_function
GO:0050731	8378	0.2483	0.116	0.6061	7673.68	0.00194113	68	37	0.995	positive regulation of peptidyl-tyrosine phosphorylation	biological_process
GO:0030534	4894	0.0157	0.508	0.6061	8852.69	0.00178021	16	6	0.995	adult behavior	biological_process
GO:0045840	7627	1.0027	0.071	0.6061	8460.7	0.00124123	23	10	0.995	positive regulation of mitosis	biological_process
GO:0031225	5099	0.3033	0.298	0.6061	8633.5	0.00021688	24	11	0.995	anchored component of membrane	cellular_component
GO:0004114	1124	0.0304	0.503	0.6061	8997.72	0.00229336	18	6	0.996	3',5'-cyclic-nucleotide phosphodiesterase activity	molecular_function
GO:0042733	6859	0.2637	0.203	0.6061	8271.76	0.00178952	34	14	0.996	embryonic digit morphogenesis	biological_process
GO:0003705	948	0.0526	0.458	0.6061	8323.96	0.00108306	28	13	0.996	RNA polymerase II distal enhancer sequence-specific DNA binding transcription factor activity	molecular_function
GO:0007200	2629	0.5983	0.082	0.6061	9192.6	0.00592292	15	4	0.997	phospholipase C-activating G-protein coupled receptor signaling pathway	biological_process
GO:0003674	935	0.2655	0.14	0.6061	8325.38	0.00463343	29	12	0.997	molecular_function	molecular_function
GO:0001942	508	0.1049	0.275	0.6061	8453.22	0.00407931	27	12	0.997	hair follicle development	biological_process
GO:0031594	5221	0.1145	0.34	0.6061	8368.48	0.00378454	27	13	0.997	neuromuscular junction	cellular_component
GO:0001895	485	0.077	0.195	0.6061	8681.58	0.00375673	24	9	0.997	retina homeostasis	biological_process
GO:0031175	5087	0.1294	0.167	0.6061	7761.63	0.00371429	65	32	0.997	neuron projection development	biological_process
GO:0030057	4676	0.0091	0.481	0.6061	9057.11	0.00139657	18	6	0.997	desmosome	cellular_component
GO:0005912	1960	0.2266	0.305	0.6061	8656.6	0.00105125	25	10	0.997	adherens junction	cellular_component
GO:0045740	7582	0.4169	0.182	0.6061	8766.55	0.000804679	20	8	0.997	positive regulation of DNA replication	biological_process
GO:0042462	6750	0.3251	0.36	0.6061	9311.81	0.000784826	16	5	0.997	eye photoreceptor cell development	biological_process
GO:0005516	1758	0.2428	0.123	0.6061	7704.95	0.00268637	64	34	0.998	calmodulin binding	molecular_function
GO:0008289	2903	0.0185	0.498	0.6061	7534.92	0.00235795	107	60	0.998	lipid binding	molecular_function
GO:0001568	332	0.2279	0.367	0.6061	8008.16	0.00213587	45	21	0.998	blood vessel development	biological_process
GO:0030027	4659	0.0682	0.297	0.6061	7637.77	0.00126902	79	43	0.998	lamellipodium	cellular_component
GO:0002063	577	0.0592	0.42	0.6061	9002.1	0.00104954	20	7	0.998	chondrocyte development	biological_process
GO:0035097	6166	0.1897	0.305	0.6061	8577.77	0.000821717	22	9	0.998	histone methyltransferase complex	cellular_component
GO:0030317	4821	0.0975	0.464	0.6061	9374.45	0.000788235	22	7	0.998	sperm motility	biological_process
GO:0048565	8166	0.1792	0.426	0.6061	9789.47	0.000524709	15	4	0.998	digestive tract development	biological_process
GO:0048514	8145	0.4323	0.257	0.6061	8988.7	0.000359015	23	9	0.998	blood vessel morphogenesis	biological_process
GO:0007204	2631	0.3808	0.238	0.6061	8798.73	0.00512984	26	10	0.999	positive regulation of cytosolic calcium ion concentration	biological_process
GO:0060445	9177	0.6746	0.232	0.6061	10158.7	0.00431217	15	3	0.999	branching involved in salivary gland morphogenesis	biological_process
GO:0018108	4203	0.1898	0.267	0.6061	7917.57	0.00299318	90	42	0.999	peptidyl-tyrosine phosphorylation	biological_process
GO:0030139	4713	0.0583	0.413	0.6061	8494.71	0.00274674	24	11	0.999	endocytic vesicle	cellular_component
GO:0016849	4076	0.1538	0.469	0.6061	9846.06	0.00231058	16	4	0.999	phosphorus-oxygen lyase activity	molecular_function
GO:0009267	3144	0.2942	0.211	0.6061	8580.38	0.00129666	39	16	0.999	cellular response to starvation	biological_process
GO:0048754	8237	0.4379	0.216	0.6061	8481.13	0.00122974	31	13	0.999	branching morphogenesis of an epithelial tube	biological_process
GO:0035023	6137	0.2058	0.239	0.6061	7968.73	0.001166	63	31	0.999	regulation of Rho protein signal transduction	biological_process
GO:0048568	8168	0.468	0.121	0.6061	9003.73	0.00113862	26	9	0.999	embryonic organ development	biological_process
GO:0005089	1618	0.1755	0.289	0.6061	7995.18	0.00110888	65	32	0.999	Rho guanyl-nucleotide exchange factor activity	molecular_function
GO:0030325	4827	0.4055	0.203	0.6061	9951.32	0.0010057	19	4	0.999	adrenal gland development	biological_process
GO:0000932	221	0.1871	0.141	0.6061	8028.21	0.00094985	53	26	0.999	cytoplasmic mRNA processing body	cellular_component
GO:0032956	5695	0.5858	0.123	0.6061	9065.39	0.000943442	18	6	0.999	regulation of actin cytoskeleton organization	biological_process
GO:0045597	7509	0.2936	0.24	0.6061	9180.68	0.000908504	25	8	0.999	positive regulation of cell differentiation	biological_process
GO:0071320	9891	0.3636	0.209	0.6061	9240.55	0.000408852	20	7	0.999	cellular response to cAMP	biological_process
GO:0006816	2419	0.3467	0.095	0.6061	8402.76	0.00594229	87	38	1	calcium ion transport	biological_process
GO:0008236	2875	0.2979	0.102	0.6061	9248.42	0.00530731	74	23	1	serine-type peptidase activity	molecular_function
GO:0022857	4632	0.638	0.079	0.6061	9064.71	0.00450366	31	11	1	transmembrane transporter activity	molecular_function
GO:0009986	3243	0.1486	0.108	0.6061	7357.13	0.00425386	233	129	1	cell surface	cellular_component
GO:0030246	4779	0.1579	0.216	0.6061	8440.35	0.00419733	100	43	1	carbohydrate binding	molecular_function
GO:0005923	1967	0.0842	0.457	0.6061	9408.76	0.00409488	72	21	1	tight junction	cellular_component
GO:0005887	1947	0.113	0.323	0.6061	8319.03	0.00403356	198	86	1	integral component of plasma membrane	cellular_component
GO:0010468	3308	0.166	0.175	0.6061	8263.4	0.00398119	115	53	1	regulation of gene expression	biological_process
GO:0016324	3913	0.0978	0.35	0.6061	8145.15	0.00393951	118	54	1	apical plasma membrane	cellular_component
GO:0001569	333	0.231	0.27	0.6061	9290.68	0.00350987	25	7	1	patterning of blood vessels	biological_process
GO:0045892	7642	0.0799	0.275	0.6061	7139.38	0.00345441	302	178	1	negative regulation of transcription, DNA-templated	biological_process
GO:0048286	8093	0.0388	0.548	0.6061	9516.75	0.00329813	36	10	1	lung alveolus development	biological_process
GO:0000978	238	0.0524	0.42	0.6061	8661.45	0.0031431	121	49	1	RNA polymerase II core promoter proximal region sequence-specific DNA binding	molecular_function
GO:0008233	2872	0.1305	0.101	0.6061	8213.56	0.00304166	273	127	1	peptidase activity	molecular_function
GO:0016477	3945	0.0513	0.401	0.6061	7656.25	0.00301726	112	59	1	cell migration	biological_process
GO:0042802	6891	0.0087	0.534	0.6061	7414.07	0.00300479	368	209	1	identical protein binding	molecular_function
GO:0055085	8930	0.0645	0.443	0.6061	8141.73	0.00290013	312	146	1	transmembrane transport	biological_process
GO:0005198	1679	0.0207	0.531	0.6061	9050.08	0.00289117	95	35	1	structural molecule activity	molecular_function
GO:0045893	7643	0.1649	0.056	0.6061	7550.55	0.00285054	374	200	1	positive regulation of transcription, DNA-templated	biological_process
GO:0007155	2591	0.144	0.25	0.6061	8349.89	0.00266048	211	91	1	cell adhesion	biological_process
GO:0006886	2453	0.008	0.25	0.6061	7188.08	0.00264081	239	139	1	intracellular protein transport	biological_process
GO:0030054	4673	0.0992	0.235	0.6061	8500.86	0.00261555	192	78	1	cell junction	cellular_component
GO:0048701	8211	0.3346	0.128	0.6061	9615.79	0.00261054	28	8	1	embryonic cranial skeleton morphogenesis	biological_process
GO:0043066	6965	0.073	0.226	0.6061	7370.89	0.00255551	259	147	1	negative regulation of apoptotic process	biological_process
GO:0019901	4417	0.0801	0.255	0.6061	7263.82	0.00255238	235	133	1	protein kinase binding	molecular_function
GO:0004930	1538	0.2192	0.302	0.6061	9182.3	0.00254763	166	51	1	G-protein coupled receptor activity	molecular_function
GO:0046777	7851	0.0076	0.549	0.6061	7855.82	0.00253038	106	51	1	protein autophosphorylation	biological_process
GO:0006508	2247	0.1097	0.093	0.6061	8226.23	0.0024241	401	186	1	proteolysis	biological_process
GO:0071944	10079	0.6517	0.078	0.6061	8752.06	0.002414	35	12	1	cell periphery	cellular_component
GO:0060021	8964	0.1673	0.316	0.6061	8292.5	0.00239997	54	23	1	palate development	biological_process
GO:0030900	4991	0.2525	0.162	0.6061	9353.98	0.00236435	52	17	1	forebrain development	biological_process
GO:0043565	7161	0.1455	0.194	0.6061	8194.37	0.00232902	332	151	1	sequence-specific DNA binding	molecular_function
GO:0051216	8595	0.138	0.309	0.6061	8797.12	0.00226219	42	16	1	cartilage development	biological_process
GO:0030141	4715	0.3446	0.146	0.6061	8999.5	0.00225068	44	15	1	secretory granule	cellular_component
GO:0008584	3024	0.0034	0.537	0.6061	9073.23	0.00218824	44	17	1	male gonad development	biological_process
GO:0007186	2617	0.206	0.157	0.6061	8651.29	0.00214514	237	92	1	G-protein coupled receptor signaling pathway	biological_process
GO:0045177	7409	0.129	0.292	0.6061	8443.17	0.00208399	54	22	1	apical part of cell	cellular_component
GO:0001570	334	0.1366	0.252	0.6061	8292.66	0.00208306	58	26	1	vasculogenesis	biological_process
GO:0010628	3364	0.1182	0.298	0.6061	7552.27	0.00206529	135	74	1	positive regulation of gene expression	biological_process
GO:0030324	4826	0.2734	0.152	0.6061	8813.56	0.00206333	79	29	1	lung development	biological_process
GO:0007188	2619	0.3249	0.158	0.6061	9141.81	0.00201055	21	7	1	adenylate cyclase-modulating G-protein coupled receptor signaling pathway	biological_process
GO:0007264	2660	0.0367	0.313	0.6061	7211.91	0.00196327	182	110	1	small GTPase mediated signal transduction	biological_process
GO:0031410	5156	0.0973	0.216	0.6061	7745.24	0.00190611	186	97	1	cytoplasmic vesicle	cellular_component
GO:0043235	7035	0.0197	0.507	0.6061	8478.42	0.00189275	73	32	1	receptor complex	cellular_component
GO:0051897	8812	0.1051	0.492	0.6061	8278.27	0.00188734	67	31	1	positive regulation of protein kinase B signaling	biological_process
GO:0004867	1512	0.3465	0.119	0.6061	9274.51	0.00185999	53	17	1	serine-type endopeptidase inhibitor activity	molecular_function
GO:0070374	9626	0.1052	0.391	0.6061	8484.23	0.00181481	75	31	1	positive regulation of ERK1 and ERK2 cascade	biological_process
GO:0043410	7100	0.1774	0.276	0.6061	8829.22	0.0017532	68	26	1	positive regulation of MAPK cascade	biological_process
GO:0005245	1698	0.4977	0.177	0.6061	9828.72	0.00173973	32	8	1	voltage-gated calcium channel activity	molecular_function
GO:0030154	4721	0.0431	0.435	0.6061	7955.87	0.00173774	174	83	1	cell differentiation	biological_process
GO:0003700	947	0.0525	0.4	0.6061	8059.83	0.00170621	464	226	1	sequence-specific DNA binding transcription factor activity	molecular_function
GO:0008284	2900	0.022	0.538	0.6061	8049.4	0.00164409	230	115	1	positive regulation of cell proliferation	biological_process
GO:0030198	4746	0.2357	0.154	0.6061	8514.55	0.00164281	66	28	1	extracellular matrix organization	biological_process
GO:0007519	2720	0.1773	0.368	0.6061	9015.41	0.00163488	34	11	1	skeletal muscle tissue development	biological_process
GO:0007218	2638	0.2639	0.259	0.6061	9722.47	0.00162567	47	12	1	neuropeptide signaling pathway	biological_process
GO:0007389	2693	0.0797	0.376	0.6061	9450.19	0.00153514	32	8	1	pattern specification process	biological_process
GO:0035264	6210	0.1664	0.204	0.6061	8170.93	0.00142614	67	32	1	multicellular organism growth	biological_process
GO:0006836	2430	0.2763	0.336	0.6061	9877.63	0.00139342	19	4	1	neurotransmitter transport	biological_process
GO:0002062	576	0.2114	0.418	0.6061	9627.28	0.00136495	32	8	1	chondrocyte differentiation	biological_process
GO:0005102	1628	0.0588	0.39	0.6061	7589.51	0.00132933	169	93	1	receptor binding	molecular_function
GO:0005911	1959	0.142	0.302	0.6061	7878.92	0.00130699	148	75	1	cell-cell junction	cellular_component
GO:0010951	3504	0.3521	0.132	0.6061	9122.12	0.00128836	81	29	1	negative regulation of endopeptidase activity	biological_process
GO:0008237	2876	0.0368	0.445	0.6061	8914.33	0.00127634	78	29	1	metallopeptidase activity	molecular_function
GO:0007275	2669	0.0205	0.481	0.6061	8329.2	0.00127273	211	93	1	multicellular organismal development	biological_process
GO:0009952	3233	0.0293	0.407	0.6061	9027.95	0.0012716	65	21	1	anterior/posterior pattern specification	biological_process
GO:0070588	9699	0.2469	0.201	0.6061	9208.77	0.00123505	65	22	1	calcium ion transmembrane transport	biological_process
GO:0003774	968	0.4563	0.098	0.6061	8680.2	0.00122401	44	17	1	motor activity	molecular_function
GO:0005509	1755	0.0408	0.482	0.6061	8433.92	0.00121381	402	173	1	calcium ion binding	molecular_function
GO:0051781	8783	0.5887	0.053	0.6061	8788.38	0.00119019	37	14	1	positive regulation of cell division	biological_process
GO:0008285	2901	0.0623	0.368	0.6061	7773.75	0.00116623	216	113	1	negative regulation of cell proliferation	biological_process
GO:0034765	6107	0.0518	0.384	0.6061	9366.41	0.00111909	51	15	1	regulation of ion transmembrane transport	biological_process
GO:0006366	2161	0.0114	0.351	0.6061	7806.41	0.00111766	151	79	1	transcription from RNA polymerase II promoter	biological_process
GO:0003707	949	0.0718	0.469	0.6061	8879.98	0.00108674	45	17	1	steroid hormone receptor activity	molecular_function
GO:0048705	8215	0.2295	0.303	0.6061	9077.74	0.000909977	42	15	1	skeletal system morphogenesis	biological_process
GO:0001755	399	0.0478	0.518	0.6061	9219.17	0.00086862	18	6	1	neural crest cell migration	biological_process
GO:0016459	3940	0.5559	0.122	0.6061	9345.86	0.00084156	42	13	1	myosin complex	cellular_component
GO:0005244	1697	0.0123	0.464	0.6061	9737.72	0.000829372	50	13	1	voltage-gated ion channel activity	molecular_function
GO:0016042	3821	0.2143	0.302	0.6061	8256.27	0.000814099	44	21	1	lipid catabolic process	biological_process
GO:0030414	4854	0.1551	0.472	0.6061	9283.97	0.000799643	35	12	1	peptidase inhibitor activity	molecular_function
GO:0001077	262	0.1781	0.282	0.6061	8878.29	0.00075643	89	35	1	RNA polymerase II core promoter proximal region sequence-specific DNA binding transcription factor activity involved in positive regulation of transcription	molecular_function
GO:0048813	8251	0.2321	0.321	0.6061	9549.67	0.000755352	18	5	1	dendrite morphogenesis	biological_process
GO:0007605	2748	0.0611	0.503	0.6061	9574.2	0.000700359	54	16	1	sensory perception of sound	biological_process
GO:0030509	4879	0.0118	0.452	0.6061	9325.76	0.000694293	38	12	1	BMP signaling pathway	biological_process
GO:0030165	4727	0.0704	0.46	0.6061	8948.18	0.000686862	38	14	1	PDZ domain binding	molecular_function
GO:0007417	2704	0.0816	0.385	0.6061	8569.16	0.000657915	37	16	1	central nervous system development	biological_process
GO:0045165	7406	0.2487	0.366	0.6061	9629.22	0.000650181	41	12	1	cell fate commitment	biological_process
GO:0031069	5052	0.4796	0.161	0.6061	9363.47	0.000646619	19	6	1	hair follicle morphogenesis	biological_process
GO:0005267	1708	0.3941	0.199	0.6061	9810.83	0.00058281	23	6	1	potassium channel activity	molecular_function
GO:0042476	6757	0.387	0.305	0.6061	9851.42	0.000579108	24	6	1	odontogenesis	biological_process
GO:0048839	8256	0.1002	0.509	0.6061	9044.89	0.000554538	27	10	1	inner ear development	biological_process
GO:0030672	4927	0.4438	0.189	0.6061	9671.56	0.000476905	18	5	1	synaptic vesicle membrane	cellular_component
GO:0005604	1794	0.1776	0.357	0.6061	9820.28	0.000471576	60	16	1	basement membrane	cellular_component
GO:0001944	509	0.1071	0.414	0.6061	9235	0.00044177	23	8	1	vasculature development	biological_process
GO:0014704	3562	0.0743	0.386	0.6061	10132.6	0.000427863	23	5	1	intercalated disc	cellular_component
GO:0005179	1676	0.2229	0.415	0.6061	10621.1	0.000377519	62	10	1	hormone activity	molecular_function
GO:0048873	8278	0.2457	0.238	0.6061	9025.74	0.000367754	23	9	1	homeostasis of number of cells within a tissue	biological_process
GO:0014065	3555	0.1797	0.354	0.6061	9802.33	0.000364087	15	4	1	phosphatidylinositol 3-kinase signaling	biological_process
GO:0045666	7552	0.0917	0.44	0.6061	8989.68	0.000315126	28	11	1	positive regulation of neuron differentiation	biological_process
GO:0005262	1707	0.0725	0.431	0.6061	9437.82	0.000298137	45	15	1	calcium channel activity	molecular_function
GO:0001658	356	0.18	0.31	0.6061	9817.52	0.000295766	33	9	1	branching involved in ureteric bud morphogenesis	biological_process
GO:0042472	6753	0.4606	0.126	0.6061	10419	0.000280759	41	8	1	inner ear morphogenesis	biological_process
GO:0000976	236	0.4278	0.209	0.6061	10297.5	0.000260913	24	5	1	transcription regulatory region sequence-specific DNA binding	molecular_function
GO:0009925	3229	0.2265	0.397	0.6061	9325.88	0.000210526	17	6	1	basal plasma membrane	cellular_component
GO:0086010	10284	0.3319	0.397	0.6061	11410.6	0.000174603	21	1	1	membrane depolarization during action potential	biological_process
GO:0048704	8214	0.2867	0.325	0.6061	10653.1	0.000156673	31	5	1	embryonic skeletal system morphogenesis	biological_process
GO:0055010	8911	0.2548	0.4	0.6061	11442.7	0.000119048	21	1	1	ventricular cardiac muscle tissue morphogenesis	biological_process
GO:0045095	7382	0.145	0.447	0.6061	11112.8	9.23077e-05	20	2	1	keratin filament	cellular_component
GO:0035116	6175	0.5943	0.082	0.6061	10435.3	0	24	5	1	embryonic hindlimb morphogenesis	biological_process
GO:0005249	1702	0.1069	0.49	0.6061	11228.7	0	22	2	1	voltage-gated potassium channel activity	molecular_function
GO:0046332	7743	0.0013	0.573	0.6082	6614.16	0.00424145	32	19	0.605	SMAD binding	molecular_function
GO:0007173	2607	0.0033	0.582	0.6082	8547.12	0.000910101	17	7	0.994	epidermal growth factor receptor signaling pathway	biological_process
GO:0007166	2601	0.0034	0.574	0.6082	8456.35	0.00263084	88	38	1	cell surface receptor signaling pathway	biological_process
GO:0001657	355	0.0338	0.58	0.6082	10602.4	0.00012069	29	5	1	ureteric bud development	biological_process
GO:0010718	3388	0.0269	0.622	0.6281	7272.57	0.00457692	21	12	0.867	positive regulation of epithelial to mesenchymal transition	biological_process
GO:0032715	5584	0.0305	0.626	0.6307	4972.41	0.00404301	17	15	0.065	negative regulation of interleukin-6 production	biological_process

## Sheet: negative
GO_id	GSA.Gene_set	GSA.Score	GSA.pvalue	GSA.FDR	RF.ave_rank	RF.ave_score	total_count	data_count	RF.p.value	GO_name	GO_namespace

## Sheet: legend
Header	Description
GO_id	Gene ontology term identifier
GSA.Gene_set	Gene set identifier (GSA algorithm)
GSA.Score	Gene ontology score (GSA algorithm)
GSA.pvalue	P-value (GSA algorithm)
GSA.FDR	False discovery rate (GSA algorithm)
RF.ave_rank	Average rank (Ranfom forest algorithm)
RF.ave_score	Average score (Ranfom forest algorithm)
total_count	Total count of genes associated with the gene ontology term (Ensembl release 77)
data_count	Count of genes present in the ExpressionSet and associated with the gene ontology term (Ensembl release 77)
RF.p.value	Permutation-based P-value (Ranfom forest algorithm)
GO_name	Gene ontology term name
GO_namespace	Gene ontology term domain (one of "Biological Process", "Molecular Function", or "Cellular Component")
